# Supplementary material for: Deep intronic founder mutations identified in the ERCC4/XPF gene are potential therapeutic targets for a high-frequency form of xeroderma pigmentosum
Source: Proc Natl Acad Sci U S A. 2023 Jun 26;120(27):e2217423120. doi: 10.1073/pnas.2217423120 (PMC10318981; doi:10.1073/pnas.2217423120)
Supplement: Supplementary file 2 — Dataset S01 (XLSX) [file pnas.2217423120.sd01.xlsx]

## Sheet: Off_Target_Region
ID	GGGenome_'+'_Counts	GGGenome_'-'_Counts	GGGenome_Total_Counts	Off-Target_Region_Counts	Off-Target_Gene_Counts
LNA-DNA-i1-1	0	0	0	0	0
LNA-DNA-i1-2	10	16	26	3	3
LNA-RNA-i1-1	10	16	26	3	3
LNA-RNA-i1-2	10	15	25	11	11
LNA-RNA-i1-3	44	58	102	29	30
Mor-i1-1	0	0	0	0	0
LNA-DNA-i8-1	24	17	41	15	20
LNA-DNA-i8-2	190	172	362	79	84
LNA-RNA-i8-1	190	172	362	79	84
LNA-RNA-i8-2	323	357	680	145	148
Mor-i8-1	0	0	0	0	0

## Sheet: LNA-DNA-i1-1
# database: Human genome, GRCh37/hg19 (Feb, 2009)
# query: CCTTACTTACGTCTG
# count: 0
# query: CAGACGTAAGTAAGG
# count: 0
# name	strand	start	end	snippet	snippet_pos	snippet_end	query	sbjct	align	edit	match	mis	del	ins
### No items found. ###

## Sheet: LNA-DNA-i1-2
# database: Human genome, GRCh37/hg19 (Feb, 2009)
# query: CTTACTTACGTCT
# count: 10
# query: AGACGTAAGTAAG
# count: 16
# name	strand	start	end	snippet	snippet_pos	snippet_end	query	sbjct	align	edit	match	mis	del	ins	intervals	RefSeq_Gene_Symbol	RefSeq_Gene_Strand	Off-Target_Gene_Symbol	Off-Target_Gene_Strand	Off-Target_Gene_Counts	Off-Target_Effect
chr2	+	11344718	11344730	TCTTCTCTATTATTTCTTTAATTTCCTCCTCTTGGTTTTTAGTTCTTGCTGGAATTCTTATTCGCTGGGTGCTAGATCTCCTAGAACAGTCCCTCTGGGCCTTACTTACGTCTTTCAAACCTTCCATGACATTTCTTCTTTTGTTCTACATTTTAGGAAATTTCTTTGACTTTGAACCCTTCCAACAAATTTATATTGGCAGTAATTATTCAT	11344618	11344830	CTTACTTACGTCT	CTTACTTACGTCT	|||||||||||||	'============='	13	0	0	0	chr2:11344718-11344730	ROCK2	-	ROCK2	-	1	effective
chr2	+	89569680	89569692	TAAAATGTCACCTTCAGTTTCTATAGGGGAACCCACCATCTTCTGAGTCTAGCTTATTTGGCCATTTTAGGCTGTTTTTACTTCCTTGCTTATCACGTTACTTACTTACGTCTTAAGGCTAGGTAGGTGCTTGGAATTTCCTTTGAAGAGAGTCAAGATTTTCTATTCTTTCCATGCTTGGGGTGTGGGGGTTGCAGGCTCCTGAGAGTGAGT	89569580	89569792	CTTACTTACGTCT	CTTACTTACGTCT	|||||||||||||	'============='	13	0	0	0	chr2:89569680-89569692
chr2	+	144560851	144560863	TCGTCACGTGGTCATCCCTCAATCTGTGTTGTTTGTGTTTAATCACCTCTTCTTATAAGGACAAAAATGGATTAGAAGCTACCCTCATGACTTGATTTTACTTACTTACGTCTTCAAAGACCCTGTTGTCTTCAAATATAGTCACATTCTGAGGTACTAGGGGTTAGGGCTCAAACATATGAATTTCAAGAAGACACAGTTCAGCCCATAAAA	144560751	144560963	CTTACTTACGTCT	CTTACTTACGTCT	|||||||||||||	'============='	13	0	0	0	chr2:144560851-144560863
chr5	+	77947672	77947684	CATCACCAGATGGTTTGTATTATTCAGGATATATGTTTCATATGTGTGTAGCTTGAATTGATGCATGTATATTTTAATCTATTGAAGACTAGGGTTGAGCCTTACTTACGTCTTTGTATCTTCCCCAGTGTCTGACACAGTAAACTACTATTGGGACATGTAAATTAGGGCAATTATAGCCATTTAATACTCTGTGTTATGGAATTCACAGGA	77947572	77947784	CTTACTTACGTCT	CTTACTTACGTCT	|||||||||||||	'============='	13	0	0	0	chr5:77947672-77947684
chr6	+	142995873	142995885	TTCCTCCTGTCTCCTTTAACAGTCTTTTACAAATGCATTGACTTCTTCACTAAAATTCTCATGAGGGCAAAAACACAGACAAGATGCCCAATTGTAAAAACTTACTTACGTCTTATATAATCTACTGAATAAAATACTGTTAATGAAAAACATCAAAGTGATGCATTTAACCCATGTGGAAGTTAACACCACTTAGCTTCCCTCTTCCTCCCC	142995773	142995985	CTTACTTACGTCT	CTTACTTACGTCT	|||||||||||||	'============='	13	0	0	0	chr6:142995873-142995885
chr9	+	31240445	31240457	AACTTCCTTCAGCCTCAACTTTCCATCCTTGATTATATGTGATAAGAATGTTAAACCTTCTGATATAGAGAGGCCTTTTTTTTCACAGAAATTTTAAAATCTTACTTACGTCTACTTAACTCACTTATTTATTAACAATTACGCTTGGACTGCTTATGAAGATGAGACATCAAAACGTTGCCATTATCTTATTTTTCTTGCTGATAAATTTTG	31240345	31240557	CTTACTTACGTCT	CTTACTTACGTCT	|||||||||||||	'============='	13	0	0	0	chr9:31240445-31240457
chr11	+	98749494	98749506	TAGAAATTTTACTGAAGTGGAAGACCTTGAATTTTTGTTAGATTTATTTTCCACCATCTGACATGTCATTGGCTTACCAATTACATGTCCAGTATAGTTGCTTACTTACGTCTAGTATAGTTGCTACTTTCCGCTCGCTAGGTCTAAATCTTTAAGTTCTGCTTCTTTTGGTTACAAATTCCATTTTTAATTCAATTATCTTTTTTGTTTTTT	98749394	98749606	CTTACTTACGTCT	CTTACTTACGTCT	|||||||||||||	'============='	13	0	0	0	chr11:98749494-98749506
chr12	+	77194173	77194185	GAAGAAGAGGCACAGTACTACATTTTGATACATAAGTTCAATTCACTTTTAAAAATACATGAATCCAGGCTGGCCACAGTTTCCTTAAGTTCTGTGTTTCCTTACTTACGTCTAGTTCTTGCATCCATTATTGAGAGTTGTGGTATTGAAGTCTCTAGCTCTTACTGTAGAACTATCTGTTTCTCTCTTCAGTTCTGTCAATTTTTGCTTCAA	77194073	77194285	CTTACTTACGTCT	CTTACTTACGTCT	|||||||||||||	'============='	13	0	0	0	chr12:77194173-77194185	ZDHHC17	+				non effective
chrX	+	9591790	9591802	GCACTCCAGCCTAGGCAACAGAGTGAGACCCTGTCTCAAACAAACAAACAAACAAAACACATTTGCAAACCTGGTTAAAATGATAAGGAGTTCGACAAAGCTTACTTACGTCTGTTGACTGCTCTGCCCAACTCCGTGGGCTTTTCCAAGGGTCTGAGTAGGTGCATCAAGCTGTCCACCTAATTACTCACACCATCCTACACATTATTTGTC	9591690	9591902	CTTACTTACGTCT	CTTACTTACGTCT	|||||||||||||	'============='	13	0	0	0	chrX:9591790-9591802	TBL1X	+				non effective
chrX	+	30466958	30466970	CGATCTATCCCTAGTCTACTCTCTCAATCTTATTGGCCTCTAATTCCAAATGTATTCTCTAACCTATAGTCAAATCGAAGTACTCCCACTTGTTTTTGCACTTACTTACGTCTGTATTTTGCCTTCATCACATTTTTTATCCTATCCCATCTCTAATCATTTGAATCCTCATGAATTTTGTGTCTACTCTTTCATGCGCATCCGTGTGAAGAG	30466858	30467070	CTTACTTACGTCT	CTTACTTACGTCT	|||||||||||||	'============='	13	0	0	0	chrX:30466958-30466970
chr1	-	115564694	115564706	ATTTATCCTCACTTTTAAAGCATGACTTCTCTGAGGACTCTACCTAATTATGTATTATAATACTTCTCCACTTTGGCTTATGGAAGCACAAACTATTTTTAGACGTAAGTAAGCTCGAGGAATTGTTCAGCCTCCTGATTTTCAGTGATCTTTCCTTGGCTTCCTAGTTTCAACCCCATCATATACAAATTGGTCATCAGTTGAAGACTCAAT	115564594	115564806	AGACGTAAGTAAG	AGACGTAAGTAAG	|||||||||||||	'============='	13	0	0	0	chr1:115564694-115564706
chr1	-	155725620	155725632	GTCTCTCTGTGACTTCAGCTCTCCCATCTCTTCCAATCCCCTTCAGAGAGAACTTTGTACCCATGGAAAGCCTACTCAGTGACACTGTTTAATAAACCCAAGACGTAAGTAAGTACCATTATCATCCCAATTTATGATGAAGAAACTGAAACAAAGAGAGGTTAAATACGTTTCCCAAGGTCATACAGCTACTAAGAAGCAGTTTCTCCCCAG	155725520	155725732	AGACGTAAGTAAG	AGACGTAAGTAAG	|||||||||||||	'============='	13	0	0	0	chr1:155725620-155725632	GON4L	-				non effective
chr1	-	177429562	177429574	CTCCCCCATCTCCTGTCAGTATATGCTGTCTAAACCCCACAGCTCCACTCAGACAAAGTCTTTTTCCTTTCTTTCCAGGCCCAGCACACGTCTGGCTGCTAGACGTAAGTAAGTCTAATGACCAGGAGAGAAGATAGGGCAGATATTGAGAGGAACACATGTTATTTCTCAGAGGAGAGATCTCTGCATTTTTTTCAAATAATAAAGGGGGTA	177429462	177429674	AGACGTAAGTAAG	AGACGTAAGTAAG	|||||||||||||	'============='	13	0	0	0	chr1:177429562-177429574
chr2	-	60951313	60951325	GGATGTCCTCTCACAACTCTCATTCAACATAGTACTGAAAGTGCAATAAGAAAAAAAAGAAAAGAAAAGAAAAGAAAGAGAGGGAGAAAGAAAGAAAGAAAGACGTAAGTAAGTATAAAACTGTCCCAATTTGCAGATGATATGATTGTCTATCCAGAAAATTCCAAGGAATCTGCCAAAGAAATTCCTAGAACCAATAAATGGGTCACAGAT	60951213	60951425	AGACGTAAGTAAG	AGACGTAAGTAAG	|||||||||||||	'============='	13	0	0	0	chr2:60951313-60951325
chr2	-	68566596	68566608	CTGGATGCTCCGCTCCCCTTCCCATATACCCTGTCCTATGCATCTCTTCCATCTGGCTGTTCATCTGTATCCTTCGTGATATTTTATATAATAAACCTATAGACGTAAGTAAGTGTTTCCCTGGGTTCTGTGAGCCATCCTAGAAAATTAATTGAGCCTGAGGAGGGGGTGCAACTTGGAGTCCCGAATTTGTAGCCAAATTGGGCAGAAATT	68566496	68566708	AGACGTAAGTAAG	AGACGTAAGTAAG	|||||||||||||	'============='	13	0	0	0	chr2:68566596-68566608
chr2	-	89951421	89951433	ACTCACTCTCAGGAGCCTGCAACCCCCACACCCCAAGCATGGAAAGAATAGAAAATCTTGACTCTCTTCAAAGGAAATTCCAAGCACCTACCTAGCCTTAAGACGTAAGTAAGTAACGTGATAAGCAAGGAAGTAAAAACAGCCTAAAATGGCCAAATAAGCTAGACTCAGAAGATGGTGGGTTCCCCTATAGAAACTGAAGGTGACATTTTA	89951321	89951533	AGACGTAAGTAAG	AGACGTAAGTAAG	|||||||||||||	'============='	13	0	0	0	chr2:89951421-89951433
chr2	-	97361811	97361823	TGCTACCCCGTGGGGTTGGTGCTTCCTCCTCAGCCCTCTCCCCATCCTGAGACTCGTCCCTGCGCTCTCCCCGCACAGCGCTGTCTGAGAAGAAGCACCAAGACGTAAGTAAGGGCTGCAGGCCCACCTTCTCCCATACTGTTGACGGGGTATAACCCTTGGGCCTAAGGAGGGGTGTCCATTAAACAGTCTGGATACCCGTGCCCAACTGTG	97361711	97361923	AGACGTAAGTAAG	AGACGTAAGTAAG	|||||||||||||	'============='	13	0	0	0	chr2:97361811-97361823	FER1L5	+	FER1L5	+	1	effective
chr3	-	72065658	72065670	CCAACTCCTGCATTCGGGACCCTTCTAGACCCTGCCCTATGTTTCTCTTCATGTAGCTGTACATCTGTAGCCTTTGTAATATCCTTTAAAATAAGCTAATAGACGTAAGTAAGTGTTTCTTTGAGTTCTGTGAGTTACTCCAGCAAATTAATCGAACCCAAAGAAGAAGCTGTGGGAATTCCAATTTGTAGCTCGTTGGTCAGAAGCATAGGT	72065558	72065770	AGACGTAAGTAAG	AGACGTAAGTAAG	|||||||||||||	'============='	13	0	0	0	chr3:72065658-72065670
chr3	-	106459018	106459030	TTTATAAAGCTAACTGTTAATGTATCAATTCTCCATACTAATCGTATTTATAAAGGGCACATTTTTTAATCCACCAGATAGAGGAACAGCTGAAAACTTCAGACGTAAGTAAGCTTGACATGATACTGCAGGAGAGCAAAAACCAAAACTAATAACTTCATTTTTACCCTCTCTCACAAAAGGAAAACTACCCTCTCAAACAAATGAAACAGG	106458918	106459130	AGACGTAAGTAAG	AGACGTAAGTAAG	|||||||||||||	'============='	13	0	0	0	chr3:106459018-106459030
chr5	-	148828045	148828057	GGAGCCATGAGCCCCCTCCCACTCCCTTACCCCTGCAATCAGGCAGAGAAGAGCTGCCACACCAGCCCGGATCACTCATCCTCAGACTTTCATGGGAGAAAGACGTAAGTAAGAAAGAAAAGTATCCATGTTATATAAGCCATTACTGTTTTGGGCTTCTGTTTCCTGCAGTCAAATCTAATCCTAATTGATGACACATTATTTCTTCTCATT	148827945	148828157	AGACGTAAGTAAG	AGACGTAAGTAAG	|||||||||||||	'============='	13	0	0	0	chr5:148828045-148828057
chr8	-	104664935	104664947	TTTGCTTATTTAAACAGGTGGTTTCCCTTTAGTGGAATCACTGAACTGGTAAATAACGTTCTTCAGCCCCAGCAAAAACAACAAAATGAAAAGGAGCCCCAGACGTAAGTAAGCTGATCTATATAGACTAAATATTATCTCTGATAGTATAACATACTGAAAAGTATGTGTTAAAATACTGTCCTTGAAATAGTATGCCCTCAGAAAGGAAAA	104664835	104665047	AGACGTAAGTAAG	AGACGTAAGTAAG	|||||||||||||	'============='	13	0	0	0	chr8:104664935-104664947	RIMS2	+	RIMS2	+	1	effective
chr8	-	136407035	136407047	AGTGATGTCAACCACTTCTTTCAGAACCTCCTGTGCCTTAGCACCTGCTCCTTTCCTGTTGCCCAGGAATGACTGTCCCTTCATTCTGGTCCCAGAGCAAAGACGTAAGTAAGAGAGCAGCAGACAGAACAAGGTCTGAACTGACCCAGAAGGGACAGACTTCAGGAGTGAGAAACAAACCTTATTGTTGTAAGCCACTCTGAGTGGGGCTTG	136406935	136407147	AGACGTAAGTAAG	AGACGTAAGTAAG	|||||||||||||	'============='	13	0	0	0	chr8:136407035-136407047
chr18	-	20637008	20637020	ATTTGTTGGTGTTTATTCTGTGCTGCATCTACTATGTTTGATAGGTCACAACATAAATAAAAGTCAACATTTACAAGACACTTACTATATGTGCCTGGCCAGACGTAAGTAAGTTTTACGTCCACTCACTCATTTAAACCTCACAAGCACATTATAAGATACATTTATCCATCAGCCTCTTGTGAGTTTGGTTACTGGGAATCAGCCCCCCAA	20636908	20637120	AGACGTAAGTAAG	AGACGTAAGTAAG	|||||||||||||	'============='	13	0	0	0	chr18:20637008-20637020
chr19	-	16307099	16307111	GCCTGGAAAATATCACCAGACCAACCCAAAATTACAAAGTCTTCCAGAGCTCATATACCTTCTAAGCTATATGTCTACGTGTAGGTGTGCATTCATCTAAAGACGTAAGTAAGTTATAGTCTTTTAACCCATAACTAAGATCTGAGTCCTGAAGACCTTCCTCTGGAGCCTCAGTAAATTTACTTAATCTAAGTGGGTCCAGGTGCTGGGGTG	16306999	16307211	AGACGTAAGTAAG	AGACGTAAGTAAG	|||||||||||||	'============='	13	0	0	0	chr19:16307099-16307111
chrX	-	1545927	1545939	GATCATGCCACTGCACTCCAGCCTGGATGACAGAGCCAGACTCTGTCTCAAAAACAAAAACAAAAACAAAAAAAAGAGAAAAAGAAAAAAGGGTCTTTGCAGACGTAAGTAAGCTAGGGGACTTCAGATGAGTTGGAGTCAGTGGATTAGGGAGACCTCAAAATCCAATGACAGGTGTCCTTCTAAGAGACAGAAGAGACACAGACACAGAGG	1545827	1546039	AGACGTAAGTAAG	AGACGTAAGTAAG	|||||||||||||	'============='	13	0	0	0	chrX:1545927-1545939	ASMTL	-				non effective
chrY	-	1495927	1495939	GATCATGCCACTGCACTCCAGCCTGGATGACAGAGCCAGACTCTGTCTCAAAAACAAAAACAAAAACAAAAAAAAGAGAAAAAGAAAAAAGGGTCTTTGCAGACGTAAGTAAGCTAGGGGACTTCAGATGAGTTGGAGTCAGTGGATTAGGGAGACCTCAAAATCCAATGACAGGTGTCCTTCTAAGAGACAGAAGAGACACAGACACAGAGG	1495827	1496039	AGACGTAAGTAAG	AGACGTAAGTAAG	|||||||||||||	'============='	13	0	0	0	chrY:1495927-1495939	ASMTL	-				non effective

## Sheet: LNA-DNA-i8-1
# database: Human genome, GRCh37/hg19 (Feb, 2009)
# query: TAACTTTTATTAGAA
# count: 24
# query: TTCTAATAAAAGTTA
# count: 17
# name	strand	start	end	snippet	snippet_pos	snippet_end	query	sbjct	align	edit	match	mis	del	ins	intervals	RefSeq_Gene_Symbol	RefSeq_Gene_Strand	Off-Target_Gene_Symbol	Off-Target_Gene_Strand	Off-Target_Gene_Counts	Off-Target_Effect
chr1	+	89814975	89814989	GAATTTCATTTACTGAGTGTTTTGAATATTCTTTGCTCTCATATGCTAACATAACGGGAAAACTTAAAATGGAAGTATTCTCTTTGTCTTCTAAGGCCAATAACTTTTATTAGAACTTAAAATTAATAAATCTGTTTTGTTATTTATTAGCATTCAGTACCAATTTACATTTATAATTCATAAAACATTTTCTTAGTCATTACAGAATTTGATTT	89814875	89815089	TAACTTTTATTAGAA	TAACTTTTATTAGAA	|||||||||||||||	'==============='	15	0	0	0	chr1:89814975-89814989
chr1	+	101333454	101333468	TAAAAGGTCATAAAATAGCATTTTTAAAGGAATGGAATATTGCATAAAGGGAAGAGTACAGCCTTGGAACTATCTGAAGTTTGTCATTTTGGCTGCTGTGTAACTTTTATTAGAAAAATTACCTAACCTCTTTGAATGTTAGTTACTTTATCCTCAAGGTGTGGGTGACACAGGCCTCTACATGGCAGGGTTGTTACAAAGATTATATGGGATAA	101333354	101333568	TAACTTTTATTAGAA	TAACTTTTATTAGAA	|||||||||||||||	'==============='	15	0	0	0	chr1:101333454-101333468
chr1	+	182454481	182454495	GGCCCAATGTTTCCTTTCATTCTCTCTGTGGCTATCCTGAGTTTCTGTGTTCATCAGGGTTTCTGTTACTCCTTCAATGTACACTTTCCTTTTGTTATTTTAACTTTTATTAGAATGTAGTTATTCATGTATTGTTTCAGCTGTGTTTATGGAGGCAGGGGCAAGTGCTGGGGGCTTCTAGTCAGCCATCTTGCTGACATCACTCATCTTGATCC	182454381	182454595	TAACTTTTATTAGAA	TAACTTTTATTAGAA	|||||||||||||||	'==============='	15	0	0	0	chr1:182454481-182454495	RGSL1	+				non effective
chr2	+	19615336	19615350	TGTTCACATAGGGGAGGGACAGTTGCCTATTAGGTCATTGGTGACAACCTTAGTCTCTGAGTTTGGCAATAGAGCAAGGTTATAATAGAGAATCTGTTTTTAACTTTTATTAGAAACTTTTTGTGTGTGTGTGAAGTGAATGGAAAGTGTCATGTACTAAATAAAGTCTGAATACATTTTCTCTGTTTAACAGAGGAGGATACTGATCCTTTCTC	19615236	19615450	TAACTTTTATTAGAA	TAACTTTTATTAGAA	|||||||||||||||	'==============='	15	0	0	0	chr2:19615336-19615350
chr2	+	184114453	184114467	GATTGTTTTCCATAGGAGATAACTAATAACTTTATAGAATTTTAAGATGTAATAGAATGTTATTGTCCCCTGGAGGTCACACTTACCAACCAAAGGGTAATAACTTTTATTAGAAGGCTGAAATAGTCTATAAATATTTCATTAAATCCTTAAAAATGTGCAGGTGTTAATTCTGCACTCTCTTCTTTTGATTTCTGGCTACCACACTGAGATGG	184114353	184114567	TAACTTTTATTAGAA	TAACTTTTATTAGAA	|||||||||||||||	'==============='	15	0	0	0	chr2:184114453-184114467
chr5	+	39160992	39161006	AACTAAGACAGTTGTGTTCTGTATGGGATAGGCGCTTTAAAGATCGATAGGACATGTTTATTTCCATCTGTGCAGAGAGATTGGGATCATCATACTTCAGTAACTTTTATTAGAAGTTTTCTAAACTGCCACCTGTGCTCGAAATGACATGCTAATTGCCACACATCTGACCATTCTGTTAAAAGCAAGATTTAAAAAAACTGCCTGCCCTTTTG	39160892	39161106	TAACTTTTATTAGAA	TAACTTTTATTAGAA	|||||||||||||||	'==============='	15	0	0	0	chr5:39160992-39161006	FYB1	-	FYB1	-	1	effective
chr5	+	112136508	112136522	TCTGTCATTTTAATTTCCTGTTAACAGATGGTGGTTGCATTAGAAAAGGCTTTGGGTTTTATTCATATCAGAAGCTAAGAGCCTATCATTTTATTTCACCTAACTTTTATTAGAAGATATACATATATATATATATATTCTATGTGAAAATATACCTAAGTAGAAGATATTTGTAAGCTTAGGTAATAGTTTAACTGTTGTATTTGCAGCTCCAT	112136408	112136622	TAACTTTTATTAGAA	TAACTTTTATTAGAA	|||||||||||||||	'==============='	15	0	0	0	chr5:112136508-112136522	APC	+				non effective
chr8	+	26817573	26817587	GTGATAATTTTGTCTTCCCAATTGTCACCTTTGTTAAGTTGCATGAAGTTAATATTTCAGAATAATGTTATATATTACAGTGGTTGCTTTGTCTTATTCTTAACTTTTATTAGAAAATCTCTTGTGGCTCAATATTAATAAAATATTGGTTGTTAATTTGAAACAGACTCTTCAATATGTTAAAGAAGAAAATGTATCCTAGTTTACTAAGAGAT	26817473	26817687	TAACTTTTATTAGAA	TAACTTTTATTAGAA	|||||||||||||||	'==============='	15	0	0	0	chr8:26817573-26817587
chr9	+	6163983	6163997	TCTCACTTTTCTCATCTGTGAAACAGGGTTAATAACAGTGCCTACTTCAGATAATGCTATTAGCGCCAACTATTAAATACTTAAGCCTTCAGATAGATGATAACTTTTATTAGAACACCTTGATTCACCATGGGGCAATTTTCCTGAATTGTAGAATGACTCCCACAAAAAAAAAAAAAAAAAAAAAAAAAAAAAAACAGAAAAAAACTGCCTTT	6163883	6164097	TAACTTTTATTAGAA	TAACTTTTATTAGAA	|||||||||||||||	'==============='	15	0	0	0	chr9:6163983-6163997
chr9	+	68434634	68434648	CTAAAAATAAAATGAAATGAAGTTTCCTAAAGTGTTGTATTATTAGTACTATCTAAGTCATCATCCTGGTCTTATGAAATATTGGCATTTTCTACTGGTGTAACTTTTATTAGAAGCATCTCATCATAACTAGTAGGATCATCTCAAAGGGGTTGCAACACATTAGCAGGTAATGAAATCAATGTAGTGTTTCCTGAACGGTATTGGGTGGGGGG	68434534	68434748	TAACTTTTATTAGAA	TAACTTTTATTAGAA	|||||||||||||||	'==============='	15	0	0	0	chr9:68434634-68434648	FRG1JP	-	FRG1JP	-	1	effective
chr12	+	9275627	9275641	TGACTTTGGCAGTAATTATAAATAACTATTTATTAATTAGACATCATAATGTAATTTTTTCCATGTAATTAAAGAAGTGGTATAGACTGCTAACATATTTTAACTTTTATTAGAAAATAAAACATGTTAATTTTTATTAGATAAAATAATTTGAATATATCTTGTTACTGGTACAAATATTTTAGGACATAATTTTATAAATGAATTTTAAGTGA	9275527	9275741	TAACTTTTATTAGAA	TAACTTTTATTAGAA	|||||||||||||||	'==============='	15	0	0	0	chr12:9275627-9275641
chr12	+	10529152	10529166	CAAAAGACAATTTAGAAACTATTTTTAACTGAATGGAAACAAAAAGTAGTATCTCAAAATATGACGGGATGTTGCCAAATCATCTCACATATTAATAGTATAACTTTTATTAGAAAAAAAGGTTTCAAATCAACATATCAGCTTTCAATATAAGAAACTAAAAAAGCAAATTTAACCTACTATAAGAAGACAGTAAATAATAAAGATCAAAGCAG	10529052	10529266	TAACTTTTATTAGAA	TAACTTTTATTAGAA	|||||||||||||||	'==============='	15	0	0	0	chr12:10529152-10529166	KLRK1-AS1,KLRC4-KLRK1,KLRK1	+,-,-	KLRC4-KLRK1,KLRK1	-,-	2	effective
chr12	+	108535900	108535914	TGGAGAAAAGAGTCAACAAATTAGTTTCTTAATCTGCTTTAAGTTGCTAAAATGCCCCCGTCTCCCTTCCTTTGTCACCTGATGGGCCTGTGGGCTATTTTAACTTTTATTAGAACATTTTTATTTTTTTATTAAAGGAGCTTTTCCTTTTTGAAAAACTAATCCCAGCTGTGTTTTGATAAGGTAGAATTAAAAATGGCACTGGGTAAATGCCA	108535800	108536014	TAACTTTTATTAGAA	TAACTTTTATTAGAA	|||||||||||||||	'==============='	15	0	0	0	chr12:108535900-108535914	WSCD2	+				non effective
chr13	+	47833235	47833249	TCCACCTCCCCCAGCATGTGTGTGAAATTTCACATTACTTGCAGTTTTACATCCCTTCGTTTCTGGGATTCAAAATCCATTTTTTTCTAGAAAAAAATTATAACTTTTATTAGAAGTAGTGCTGAGTTTATGAAGATAATACAAGACTCTCTTTTTCAAGACAGCAAGTGTGAAGAGCATAAGGATATAAATTTATGAAATAAGTTGGGGAGGGG	47833135	47833349	TAACTTTTATTAGAA	TAACTTTTATTAGAA	|||||||||||||||	'==============='	15	0	0	0	chr13:47833235-47833249
chr13	+	49958746	49958760	TACAGCAGGTTTTTCTATTAAGTTTGCCCAGATCCATTAGAGGAATCACTATCTATGGCTGCTTGCATCTTATGAAATGTATTTCTTTTGTTTGTTTTTTTAACTTTTATTAGAACAATATGAACATATGAAATGTATTTCTTTAACAAGTCTGGAAAGTCAAAATTACTCCTTTATCCATGGGCTGCAGAATGGATGTTAACAGGCATGAAAAC	49958646	49958860	TAACTTTTATTAGAA	TAACTTTTATTAGAA	|||||||||||||||	'==============='	15	0	0	0	chr13:49958746-49958760	CAB39L	-	CAB39L	-	1	effective
chr13	+	91670721	91670735	GTATATGCTCTACTACAGGGAAAATTGGGATAGGGTGTGTGTGTGTGCGTGTGTGTGTGTGTGTGTACTAGTTTTATTCTCTTTCTTAATATTCAGAGTATAACTTTTATTAGAAAACAGTCTCCAAGTTCCAGTAAACCAACTTAAATAACCTATGCTTAAATTGGATACTCCCTATATTAAAGCTTTTTATCTTTATTCTGTTTAATTTTCCT	91670621	91670835	TAACTTTTATTAGAA	TAACTTTTATTAGAA	|||||||||||||||	'==============='	15	0	0	0	chr13:91670721-91670735
chr13	+	106027334	106027348	TGTCCAAAACTGTCTGGAATGAAATAAGGAAGGCTGAGTAGTTCGAGGGACGCATATTAGGGGCTGATATGACCACAGAGCCAAAGCCTTTTCTCCAGTATAACTTTTATTAGAAATAACTGAGCTATTTTAATTCCAGATTCCTGACATCCTGTGTGAACCTCTCAGTTGGCTACAATCTTGGGAGCAAAGATGGATAATATTTATTGGGCACT	106027234	106027448	TAACTTTTATTAGAA	TAACTTTTATTAGAA	|||||||||||||||	'==============='	15	0	0	0	chr13:106027334-106027348
chr18	+	30547030	30547044	TTGTTGATTCTCAGTTTTGTCCATTTTCTGAGTGGTATCTCTACCTTCTTTATCAAATTATCAAGTACATTTTATGAAGTTAAATTTGTAAACTATTTTGTAACTTTTATTAGAATAAGTATATTGTTATTGTTAGCAAATGCTTCTCAGCATTGATTAAAACTATGCTGCCTTTCTCCCTTAATCTGTGTTTATATTAAATTACATTAACATAT	30546930	30547144	TAACTTTTATTAGAA	TAACTTTTATTAGAA	|||||||||||||||	'==============='	15	0	0	0	chr18:30547030-30547044	CCDC178	-	CCDC178	-	1	effective
chr18	+	48407818	48407832	TTTTAAAACACAAATAACATTAAAACCTATATTTACTAAGGATTAATATTACAGGACAAAATTCACACTAAATAAAAATTACATTGACTTTATAAAAAGATAACTTTTATTAGAAATTAACTATTTTATTTGAAAGTTACGATTTTGATTTTATGGTGGCATATTGTACCTCCTTTGATCAATATGTACAAATTTCAAAAGTGATAAAAAATATA	48407718	48407932	TAACTTTTATTAGAA	TAACTTTTATTAGAA	|||||||||||||||	'==============='	15	0	0	0	chr18:48407818-48407832	ME2	+				non effective
chr18	+	66944942	66944956	ATTCAACAATTTCTTTATATTAATATGGCTCATGGATACATATGTTGTATTTCATGGTATAAGCTAATAATATTTTATTTTATCACTCCAACTGTTCAAATAACTTTTATTAGAAGGGGATAATATTATTTAACATATTTTAATTAAATTATCAGTAATGATGTGATACAAAGCTACATCTGTGAGAGTCAGATGTTATATAAAATTATTTTAAT	66944842	66945056	TAACTTTTATTAGAA	TAACTTTTATTAGAA	|||||||||||||||	'==============='	15	0	0	0	chr18:66944942-66944956
chr20	+	16542145	16542159	TTCCAAAACATAAGCGCCCTTCATTTCAAATAATATGACAAATCCTTTCTCACTAAGTCAGTGGGAAAAAAAAAGTTTTAAATAGTTCTTATATTCACAATAACTTTTATTAGAAAATCTGAGGTGTGTTGCCATGAGGGGAAAATTCTTTTGCAAACTGAAGTCAAAAATTTTAAGTATCTCCCCCAAGATATTTATTAATTACAAACAGGAAA	16542045	16542259	TAACTTTTATTAGAA	TAACTTTTATTAGAA	|||||||||||||||	'==============='	15	0	0	0	chr20:16542145-16542159	KIF16B	-	KIF16B	-	1	effective
chrX	+	42378744	42378758	AAATCAAGGGACAGACATGTAGTTATTAGCTGATGGAAAGTGATAAAATTGGAGAGGATGTAATCATGGTGTAGTTTTACAAGCGTTCTTTCCATTTTGATAACTTTTATTAGAATGTGCCTGGTTTTGGAAAACAGAAATCTTAATAAATAAACCACCACAACTTAAAATATCTCCTATTGGCTCAAATTCTTCTTTTTTATCAGACAAATTAT	42378644	42378858	TAACTTTTATTAGAA	TAACTTTTATTAGAA	|||||||||||||||	'==============='	15	0	0	0	chrX:42378744-42378758
chrUn_gl000219	+	84359	84373	CTAAAAATAAAATGAAATGAACTTTCCTAAAGTGTTGTATTATTAGTGCTATCTAAGTCATCATCCTGGCCTTATGAAATATTGGCATTTTCTACTGGTGTAACTTTTATTAGAAGCATCTCATCATAACTAGTAGGACATCTCAAAGGGGTTGCAACACATTAGCAAGTAATGAAATCAATGTATTGTTTCCTCAAGGGTATTGGGTGGGTGGG	84259	84473	TAACTTTTATTAGAA	TAACTTTTATTAGAA	|||||||||||||||	'==============='	15	0	0	0	chrUn_gl000219:84359-84373	LOC283788,FRG1EP,FRG1DP	-,-,-	LOC283788,FRG1EP,FRG1DP	-,-,-	3	effective
chrUn_gl000241	+	21547	21561	CTAAAAATAAAATGAAATGAACTTTCCTAAAGTGTTGTATTATTAGTACTATCTAAGTCATCATCCTGGCCTTATGAAATATTGGCATTTTCTACTGGTGTAACTTTTATTAGAAGCATCTCATCGTAACTAGTAGGATGATCTCAAAGGGGTTGCAACACATTAGCAGGTAATGAAATCAATGTAGTGTTTCCTGAATGGTATTGTGTGGGTGG	21447	21661	TAACTTTTATTAGAA	TAACTTTTATTAGAA	|||||||||||||||	'==============='	15	0	0	0	chrUn_gl000241:21547-21561	FRG1CP,FRG1FP	-,-	FRG1CP,FRG1FP	-,-	2	effective
chr2	-	40047591	40047605	AACTGCAACTTCTTAATGTTATAGTCAATAGACCATTGAAAGACCACTTTGGAAGAAATATGAGTCCTGGTCTCTGTCTGAAAGTTTTCCAATTTTCTTGTTCTAATAAAAGTTAAGAAGGTTCTAATAACAAAACTAACATGACATGTGTCAGTATTTATTTTTATTTTTTTAAGAGACAGTGTCTCACTATATTGCCTGGGCTGGAGTGCAGT	40047491	40047705	TTCTAATAAAAGTTA	TTCTAATAAAAGTTA	|||||||||||||||	'==============='	15	0	0	0	chr2:40047591-40047605
chr3	-	76556090	76556104	TGGAATCAAAATAAAACTGAATGTGTTTGTTCCTTAAAATATACCTAAAAATAAAGAATCAGCTGGCTTATTTTTATTTTTGACAATCTTAGTCAAAATCTTCTAATAAAAGTTATGATGTTAAGTTTATGAACTTTCTATAAAAATATATGAATTTAAAATTGGAGTCTTCTCTCAGAAATATTAGTATCAATTGTAACAATTTAATAATGTTG	76555990	76556204	TTCTAATAAAAGTTA	TTCTAATAAAAGTTA	|||||||||||||||	'==============='	15	0	0	0	chr3:76556090-76556104	ROBO2	+	ROBO2	+	1	effective
chr4	-	63935445	63935459	TACTACTTGGATTACACAATGCTCTAAAAAACCCCAAATAACATTTTTATAAATGCAATTATACGTGAAATTTAAAAGTTTTAAGATTAAAATGTTATGGTTCTAATAAAAGTTAAATGAACCATTGATTATTAACAGAATAAAGAGCTTTGATTATTAAATGCTATTGCAATAAGGTAAAAATTATCTAACGGTATAATTTAATGCATTAGAGA	63935345	63935559	TTCTAATAAAAGTTA	TTCTAATAAAAGTTA	|||||||||||||||	'==============='	15	0	0	0	chr4:63935445-63935459
chr4	-	102862925	102862939	AAAGTCTGATCTCTTACTATACATATATATGCATACCCACTATAAATATATATATATGCTTTCAGATGTGTGTGTACACACACACACACACACATATGCTTTCTAATAAAAGTTAGGAGGTTTGAATTGTATTCCATATTTTTCATTTTGACAATTGAGTACTGCTATAGTTTCCCCAGGGTTTCTTCACCATTGACTTTCCTCTTCATTTTGTT	102862825	102863039	TTCTAATAAAAGTTA	TTCTAATAAAAGTTA	|||||||||||||||	'==============='	15	0	0	0	chr4:102862925-102862939	BANK1	+	BANK1	+	1	effective
chr4	-	190877478	190877492	CGCCCCCCATACCGTACAGGAAACAACACTACATTGATTTCATGACCCGCTAATGTGTTGCAACCCCTTTGAGATGATCCTACTAGTTAGGATGAGATACTTCTAATAAAAGTTACACCGGTAGAAAAGGCCAATATATCATAAGGCCTTAGATGATGACTTAGATAGTACTAATAATACAACACTTTAGGAAAGTTCGTTTCATTTTATTTTTA	190877378	190877592	TTCTAATAAAAGTTA	TTCTAATAAAAGTTA	|||||||||||||||	'==============='	15	0	0	0	chr4:190877478-190877492	FRG1	+	FRG1	+	1	effective
chr5	-	124955208	124955222	TGCATCAAATAGCCTATATACTATGATATTGCATTAAAAACCTATGTACTATATATATAATATATACTCTATATATATAATGTTTTTTAACTACAATTACTTCTAATAAAAGTTAACCAACATTTAGTGATTATCTACTACGTGCCAGGCACCAGAGAAGAGTTTTTCTCTCATTATCATATTGACTCCACACAATGTGACTATCATTATCTTCA	124955108	124955322	TTCTAATAAAAGTTA	TTCTAATAAAAGTTA	|||||||||||||||	'==============='	15	0	0	0	chr5:124955208-124955222
chr6	-	131650998	131651012	ATTAATTTCAGTGTGGAAAATATTCACCTATTGTCTTGCACAAATAACCCAGAGATTATCCAATTTTAACTAATATAACTTTCTTTATATAAATATATTTTTCTAATAAAAGTTAAAACTTATTTTCTAAAGTTACAAAAGAAAAAAAGCTCAGTGAATTGAAAAATATTTTAGCAAATACATGTTTTGAAAAAGATATAACATGGTAATTTCCT	131650898	131651112	TTCTAATAAAAGTTA	TTCTAATAAAAGTTA	|||||||||||||||	'==============='	15	0	0	0	chr6:131650998-131651012
chr6	-	140095331	140095345	TTTTCTTATACATATATACCTATGATGATAATTTATAAATTAGGCATAGTAAGAGATTAACAACAATAAGTAATAATAAAACAACAATTATAACAATATATTCTAATAAAAGTTATGTGAATGTGGTCTCTGTCTCTCAAAATATCTTCTTGTACTTTAGGTAACTGAAAACCATGAAAAGCAAAATGCGGATAAGGGTTCGGGGTGGGGTGATT	140095231	140095445	TTCTAATAAAAGTTA	TTCTAATAAAAGTTA	|||||||||||||||	'==============='	15	0	0	0	chr6:140095331-140095345	FILNC1	+	FILNC1	+	1	effective
chr7	-	137568363	137568377	CTTTTCCTATACATATGTACTTATGATAAAGTTTGATTTAGAAATTAGGCCCAGTAAGAAATTAACAATAATAATAAAATAGAACAATTCTAACCATATCTTCTAATAAAAGTTACATGAATGTGGCCTCTCTCTCTCAAAATTTCTTATGGTGGTGTACTCAGCTATTTTCAGATAACTGCAGGTATTTTTATTGGCTGCAGGTAGTGTTTCTT	137568263	137568477	TTCTAATAAAAGTTA	TTCTAATAAAAGTTA	|||||||||||||||	'==============='	15	0	0	0	chr7:137568363-137568377	CREB3L2	-				non effective
chr8	-	38158795	38158809	CCCAGGCTGGTCTTGAATTCCTGGGCTCAAGCAATCCTCCCACCTCAGCATCTCAAAATGCTGGAATTACAGGCATGAGCCATGGTGCTCAGCCAGAGTCTTCTAATAAAAGTTATATGGGCTGGGCATGGTGGCTCACGCCTGTAATCCCAGCACTTTGGGAGGCCGAGACAGGCGGATCAGCTGAGGTCGGGAGTTTGAGACTAGCCTGACCA	38158695	38158909	TTCTAATAAAAGTTA	TTCTAATAAAAGTTA	|||||||||||||||	'==============='	15	0	0	0	chr8:38158795-38158809	NSD3	-				non effective
chr8	-	103229623	103229637	TCTATAAAGAAATACTTCAACAAAACAGTAAATGTAGTTCTCTCTGTGTTGAGATTAATTTTTTATTCTCTCAATTCTCTATAACAATCCTATATGACATTTCTAATAAAAGTTATTAAAAATTTAAAGCCATGAAAAAGCAAAAAGTAATTATATGAAGCATTTTATGGCATTTAAAAAAATACTTTCACATACACTATTTCATTGCATTCTAA	103229523	103229737	TTCTAATAAAAGTTA	TTCTAATAAAAGTTA	|||||||||||||||	'==============='	15	0	0	0	chr8:103229623-103229637	RRM2B	-				non effective
chr9	-	68747145	68747159	CCACCCACCCGATACCGTTCAGGAAACACTACGTTGATTTCATTACCTGCTAATGTGTTGCAACCCCTTTGAGATGATCCTACTAGTTATGATGAGATGCTTCTAATAAAAGTTACACCAGTAGAAAATGCCAATATTTCATAAGGCCAGGATGATGACTTAGATAGTACTAATATTACTACACTTTAGGAAAGTTCATTTCATTTTATTTTTAG	68747045	68747259	TTCTAATAAAAGTTA	TTCTAATAAAAGTTA	|||||||||||||||	'==============='	15	0	0	0	chr9:68747145-68747159	FRG1HP	+	FRG1HP	+	1	effective
chr9	-	69086137	69086151	CCACCCACCCGATACCGTTCAGGAAACACTACGTTGATTTCATTACCTGCTAATGTGTTGCAACCCCTTTGAGATGATCCTACTAGTTATGATGAGATGCTTCTAATAAAAGTTACACCAGTAGAAAATGCCAATATTTCATAAGGCCAGGATGATGACTTAGATAGTACTAATATTACAACACTTTAGGAAAGTTCATTTCATTTTATTTTTAG	69086037	69086251	TTCTAATAAAAGTTA	TTCTAATAAAAGTTA	|||||||||||||||	'==============='	15	0	0	0	chr9:69086137-69086151	FRG1HP,PGM5P2	+,-	FRG1HP	+	1	effective
chr12	-	85018955	85018969	ATCTTTTTACAATGTAATTTGTATCTATTTCTCATATGTTTGAATCATAACTGCCTTATAGAAAAATCTTAACACTTTGTATTAGCCTGTACAAGCAGAGTTCTAATAAAAGTTAATAGAATGAGACATAAAAACAATATACAAGTGAGGTAGTAACAAATATTGTCAGTTTAAAATAAATATTTCATATTCTGCTTTGAATAGTTTGAAACTTT	85018855	85019069	TTCTAATAAAAGTTA	TTCTAATAAAAGTTA	|||||||||||||||	'==============='	15	0	0	0	chr12:85018955-85018969
chr18	-	64942134	64942148	AGATACATTTATAACTGTTGATACTAACAAGAGCCTGGTGAAATAACCTTCGATGTTAAGACTGAATAAAAAGGCTTTTTTATTCTAGCGAAGTTCTTTGTTCTAATAAAAGTTATTTGTTCTAATATTACATCTTTAAAGTATTAGTATCAAAAAATAACCGTGAAATGGGGTAAAGTTATCAAATATTACACATTTCCCTTTATCTCACTTAT	64942034	64942248	TTCTAATAAAAGTTA	TTCTAATAAAAGTTA	|||||||||||||||	'==============='	15	0	0	0	chr18:64942134-64942148
chr20	-	29627171	29627185	CAACCCACCCAATACCGTTCAGGAAACATTACATTGATTTCATTACCTGCTAATGTGTTGCAACCCCTTTGAGATGATCCTACTAGTTATGATGAGATGCTTCTAATAAAAGTTACACCAGTAGAAAATGCCAATATTTCATAAGGCCAGGATGATCGCTTAGATAGTACTAATAATACAACACTTTAGGAAAGTTCATTTCATTTTATTTTTAG	29627071	29627285	TTCTAATAAAAGTTA	TTCTAATAAAAGTTA	|||||||||||||||	'==============='	15	0	0	0	chr20:29627171-29627185	FRG1BP,FRG1DP	+,+	FRG1BP,FRG1DP	+,+	2	effective
chrX	-	31342971	31342985	AATTAGTCTCACAGTAAATTCACTCCGCAGTGTATTGAGATGTAAGAAAACGTCAAAGCTAATATATCCTCGACTACACTGTATAATATGAAAGAACAGCTTCTAATAAAAGTTAACTTCACCCACTGCCAGACAATTTAAGCGTAATGAAACTCCAGCTTCTTTGTTTTATATAGAGTAATAGAGGGATCAAATCACCCAACCTTTAACCAGAC	31342871	31343085	TTCTAATAAAAGTTA	TTCTAATAAAAGTTA	|||||||||||||||	'==============='	15	0	0	0	chrX:31342971-31342985	DMD	-				non effective

## Sheet: LNA-DNA-i8-2
# database: Human genome, GRCh37/hg19 (Feb, 2009)
# query: AACTTTTATTAGA
# count: 190
# query: TCTAATAAAAGTT
# count: 172
# name	strand	start	end	snippet	snippet_pos	snippet_end	query	sbjct	align	edit	match	mis	del	ins	intervals	RefSeq_Gene_Symbol	RefSeq_Gene_Strand	Off-Target_Gene_Symbol	Off-Target_Gene_Strand	Off-Target_Gene_Counts	Off-Target_Effect
chr1	+	17004969	17004981	AAAGAGTAACCACAAAGATTTAGAAACTGTTCTAAGCGGTTTTTTCAAGTGTCGACTAAAAGCTAACAAAGACATCCAAACCAAATGTGTTTTTATAGGAAACTTTTATTAGACAACGTTATAAATATCAAAATAGCTCATTTGTCGGATCAAACTCTTAACTCTGAAAAAGGTCTTTCTACCTGCATTACAAACCCCTATAATAAAACATCA	17004869	17005081	AACTTTTATTAGA	AACTTTTATTAGA	|||||||||||||	'============='	13	0	0	0	chr1:17004969-17004981
chr1	+	41204637	41204649	GGTGGTACTAGCAGCAGTGATGCCCAGCAAAGCCTACAGTCGTTCTGGCCTCGGGTCATGGAAGAAATCCGGAATTTAACAGTGGTGAGGAAGAATGAGAAACTTTTATTAGAAACTTTTAAAGAGTATAAAGAGCTCTGGGAAATTAACCAAAACTCAGACTAAAGCATTTTTAATTTCAAGCACATTTACAGAGGCATGGTTCACCCCTGA	41204537	41204749	AACTTTTATTAGA	AACTTTTATTAGA	|||||||||||||	'============='	13	0	0	0	chr1:41204637-41204649	NFYC	+				non effective
chr1	+	81017430	81017442	TTCACATACAAAAGAATGAAATAGGAACCTTACCTCACACTATATATAAAGATTTACTCAAAATATACCAACTACCTAAATGAAAGAGGCAAAACTGTAAAACTTTTATTAGAAAACACAGTCATAAATCTCAGTGACTTTAGATTAAGCAACGGTTTCTCAGATATGACACCAAAAGCACATACAACAAAAAGAAAAATAAGGAATAAATTG	81017330	81017542	AACTTTTATTAGA	AACTTTTATTAGA	|||||||||||||	'============='	13	0	0	0	chr1:81017430-81017442	LINC01781	+				non effective
chr1	+	87885444	87885456	TCCTCACTTTTAAATTTTTTTGCCAATTTGTGGTTGGAAAAATAGTATCAAATTATTGTTTTAACTGACAATTAATGCGCTATTAACATTTGTAATACTTAACTTTTATTAGACCTGTACTACAATAAAATACATAAAAGAATTCTTCATCATTTCCAGATTATCATCCCAGAGCCCTGAAGCCCACACACAGCTTCTTCAGGAAATGCTGAC	87885344	87885556	AACTTTTATTAGA	AACTTTTATTAGA	|||||||||||||	'============='	13	0	0	0	chr1:87885444-87885456
chr1	+	89814976	89814988	AATTTCATTTACTGAGTGTTTTGAATATTCTTTGCTCTCATATGCTAACATAACGGGAAAACTTAAAATGGAAGTATTCTCTTTGTCTTCTAAGGCCAATAACTTTTATTAGAACTTAAAATTAATAAATCTGTTTTGTTATTTATTAGCATTCAGTACCAATTTACATTTATAATTCATAAAACATTTTCTTAGTCATTACAGAATTTGATT	89814876	89815088	AACTTTTATTAGA	AACTTTTATTAGA	|||||||||||||	'============='	13	0	0	0	chr1:89814976-89814988
chr1	+	91918083	91918095	GCATGCCTTCATATCCCGCTTTGCTGGTTTAAGCCAAGAATGATGTCTCTCAATAGCAGTGGGAGTTGAGTGTGTGGCTGAGTGCAGCACATGGTCCTTTAACTTTTATTAGAGTTCCATCCTGCAGACTGAGGTTGTCAGATGTCATCCTAAGTGTGTGTTTAATATTTCTGAGTTTTGAACTTTGACCTTAGTTTAATGTGGACAGGCCAT	91917983	91918195	AACTTTTATTAGA	AACTTTTATTAGA	|||||||||||||	'============='	13	0	0	0	chr1:91918083-91918095
chr1	+	101333455	101333467	AAAAGGTCATAAAATAGCATTTTTAAAGGAATGGAATATTGCATAAAGGGAAGAGTACAGCCTTGGAACTATCTGAAGTTTGTCATTTTGGCTGCTGTGTAACTTTTATTAGAAAAATTACCTAACCTCTTTGAATGTTAGTTACTTTATCCTCAAGGTGTGGGTGACACAGGCCTCTACATGGCAGGGTTGTTACAAAGATTATATGGGATA	101333355	101333567	AACTTTTATTAGA	AACTTTTATTAGA	|||||||||||||	'============='	13	0	0	0	chr1:101333455-101333467
chr1	+	118527269	118527281	AGGGTACAGGTTAGTCAGCCAGGTCGATGCAGGAAAGAATTAAACAGCATCAGGAAAGACAGATTACATAATAACATATGCAATATACCAAATTTATAAAAACTTTTATTAGATTATAGTTCATTATATTCAATTACCTGAGACTGATATAACTGGTTCAATTCAGATTTAAAAAAGGGTGGTATTATGCGGTTCTTAATATCCATTAGGTAA	118527169	118527381	AACTTTTATTAGA	AACTTTTATTAGA	|||||||||||||	'============='	13	0	0	0	chr1:118527269-118527281	SPAG17	-	SPAG17	-	1	effective
chr1	+	151982749	151982761	AAATTCTCCAGAGCCTCTTTGCGGTTATTTTCTAATCCCTGGTCACCATGATGGAGCCTGAACAAAATAAAAATTTGGAAAACAGACAACATTAAATTTAAACTTTTATTAGATTGGAATTTTATGTAATGGACCATTGTCTTACTTTTGTGGCAACTAGAAGAGATATTGTATTCTAAGGACTTTCTTTGGGGGAACTTAATAGTAGTCCTG	151982649	151982861	AACTTTTATTAGA	AACTTTTATTAGA	|||||||||||||	'============='	13	0	0	0	chr1:151982749-151982761
chr1	+	179172171	179172183	CATGAGTGAAAAATGACAACAAAAAATTGCTTTGTATATGTTTTGGTTAGCAATACAAAATGATACACACATCAAAGAGGCTTAAAAGGATACACCCCAGAACTTTTATTAGATTGTTGTCTCCCAGTAGGAAAGTGGGTATGGGGTTTGTTTTTAGTTTTTGCTTGATTTTTTCCCGTAATAAAACATACTGCATTTGTAAAAAGAACAAAT	179172071	179172283	AACTTTTATTAGA	AACTTTTATTAGA	|||||||||||||	'============='	13	0	0	0	chr1:179172171-179172183	ABL2	-	ABL2	-	1	effective
chr1	+	182454482	182454494	GCCCAATGTTTCCTTTCATTCTCTCTGTGGCTATCCTGAGTTTCTGTGTTCATCAGGGTTTCTGTTACTCCTTCAATGTACACTTTCCTTTTGTTATTTTAACTTTTATTAGAATGTAGTTATTCATGTATTGTTTCAGCTGTGTTTATGGAGGCAGGGGCAAGTGCTGGGGGCTTCTAGTCAGCCATCTTGCTGACATCACTCATCTTGATC	182454382	182454594	AACTTTTATTAGA	AACTTTTATTAGA	|||||||||||||	'============='	13	0	0	0	chr1:182454482-182454494	RGSL1	+				non effective
chr1	+	189849885	189849897	CATCTTATTATTTAGGCATTTTATCAGCTCACATCATCACAAGAAGAAGGATGAGTAGAGTACAATAAGATTTTGAGAGAGAAAGTGACCACATTCACATAACTTTTATTAGAGTGTAATGTTATAATTGTTCTATTTTATTATTAGTTATTGTTGTTAATCTCTTACTGTGTTTAATTTATAAATTAAACTATATGTAGGTATGTGTGTATA	189849785	189849997	AACTTTTATTAGA	AACTTTTATTAGA	|||||||||||||	'============='	13	0	0	0	chr1:189849885-189849897
chr1	+	202473547	202473559	GGAGGCGGAGGTGGCAGTGAGCCAAGATCGCACCACTGCACATCAGTCTGGGCAACAGAGCGAGACCCTGTCCCCCCCAAAAAAAGAAGACTCTTGGAAAAACTTTTATTAGAAATAAAACAACACCTAAAAGTTGTTACTGTATATTAAAATTTGATTTCTCTGGGGTGGCTAGAATGACAGTTACAGACTAAATTTAAAGCTAAAAAATAC	202473447	202473659	AACTTTTATTAGA	AACTTTTATTAGA	|||||||||||||	'============='	13	0	0	0	chr1:202473547-202473559	PPP1R12B	+				non effective
chr1	+	248184989	248185001	ATTTTGTCTTCCCATGAAGCATTTTGTCATCACAAGAAAAATGAGTACAGTACAACGAGGTATTTTGAGAAAAAGAAAAAGATAGAAACTGCATTTGCATAACTTTTATTAGAGTATATAGTTATAATTGTTCTATTTTATTTGCAGCTATTTTTGTTAATTTCTTCCTTGTCTAATTTATAAATTAAAATTTATAATACATATTGATGGATA	248184889	248185101	AACTTTTATTAGA	AACTTTTATTAGA	|||||||||||||	'============='	13	0	0	0	chr1:248184989-248185001	OR2L13	+				non effective
chr2	+	9727156	9727168	ACAAAACAGAAGCTTTTGCCTAGAAGCAGAGAAGGAGTAAGTTTAGGTATAGGTTTACTCCCTAAATGCTTGTAGAACATCATGCACAATTCACAAAGTAAACTTTTATTAGAACAAGGTACTTCCTGTGATTTTAAGAAAGCGTAGATATTTAGATAGTCCCTAACTGGCTATAGCTGATTTGCCCCAAAATATTGAAACTTGATAAGCTCT	9727056	9727268	AACTTTTATTAGA	AACTTTTATTAGA	|||||||||||||	'============='	13	0	0	0	chr2:9727156-9727168	YWHAQ	-	YWHAQ	-	1	effective
chr2	+	11624018	11624030	GGACTCCGGGCCATTTTGCTGTCAACTCTCTTTGATGCCTGGTCTTGAGGACCTGCAAAAAAGAACTACTTACTTTGTATACTGAAGCTTTTCTTTAATAAACTTTTATTAGAGAGTTAAGTGTTACTTCAGGGCTTGAAAGACTTTTTATTATCCCTTTAAAACAATAAATGTGTAAATTTAGCTTGAATAAACACTCTTTTATTCCCAGTG	11623918	11624130	AACTTTTATTAGA	AACTTTTATTAGA	|||||||||||||	'============='	13	0	0	0	chr2:11624018-11624030
chr2	+	19615337	19615349	GTTCACATAGGGGAGGGACAGTTGCCTATTAGGTCATTGGTGACAACCTTAGTCTCTGAGTTTGGCAATAGAGCAAGGTTATAATAGAGAATCTGTTTTTAACTTTTATTAGAAACTTTTTGTGTGTGTGTGAAGTGAATGGAAAGTGTCATGTACTAAATAAAGTCTGAATACATTTTCTCTGTTTAACAGAGGAGGATACTGATCCTTTCT	19615237	19615449	AACTTTTATTAGA	AACTTTTATTAGA	|||||||||||||	'============='	13	0	0	0	chr2:19615337-19615349
chr2	+	32089628	32089640	TTATTTGCCAACTTTTGAACTACAAACGGCACCATCTATGACAGGAGACAGCAAATTATGGCCCACAGGCCAAATCCAGCTCACCATCTTTGTGTAAATAAACTTTTATTAGAACACATTCACATTCATTTGATTACACATTGTCTATGGTGGCTTTTGTGCTACAATTGCAGAGGAAAATAGTAAGGACAGACTATATGGCCTGTGAAGCCC	32089528	32089740	AACTTTTATTAGA	AACTTTTATTAGA	|||||||||||||	'============='	13	0	0	0	chr2:32089628-32089640	MEMO1	-	MEMO1	-	1	effective
chr2	+	53199518	53199530	AGTAGTGAAGCCAGAATTTGAACCCAAACGCCCTGGTTCTAGTAGAGATGCTACACTTATCCGTGGAGTTTACTTCCAATTATCACCCTGGCACCTCATCAACTTTTATTAGATTATAAGAAGAATGATAAAACTATTATGTCTGCAATAGCTTTTATGTGCATAAAGCAATCACAGAAACCTATGGATAAACCTGAAAGAACCATCAACTGT	53199418	53199630	AACTTTTATTAGA	AACTTTTATTAGA	|||||||||||||	'============='	13	0	0	0	chr2:53199518-53199530
chr2	+	56223830	56223842	TCTTCCTTGGCGTCTACTTTAGCCAATGGGTTATAATTTAGTAGCTTTGATTTTGAGTCAACCATTTGGCTTACATGAAAAATTGAGTAACTCTTTCAGGAACTTTTATTAGAATGTAGACTGTTCAAGTTAATTATTTAGGGATAAGTGTCATGTGGTAGAAAGTAAACTGGACTGTAGTTTCAGGTTTACCACTAACCAGCTATATGTCCT	56223730	56223942	AACTTTTATTAGA	AACTTTTATTAGA	|||||||||||||	'============='	13	0	0	0	chr2:56223830-56223842	MIR217HG	-	MIR217HG	-	1	effective
chr2	+	97815211	97815223	CTTGTGAAATTAATTTTCTCCCTCTGAATCTCATTTTTTATATTATTTTCTTCTAAAACTTAGCAGTTGTCTACCTATCATTGTTTTATGTTACTATTAAAACTTTTATTAGAGATAACCATTTTAAAGAAATGGGAGGGGTTAATTTTAATTTTTTTTACTTTGGCAAATAAGAAATAGTTGATAAATACTTTGAGAGGTGTGATCTGAAAA	97815111	97815323	AACTTTTATTAGA	AACTTTTATTAGA	|||||||||||||	'============='	13	0	0	0	chr2:97815211-97815223	ANKRD36	+				non effective
chr2	+	97820598	97820610	AATTAATTTTCTCATTCTGAATCTCATTTTTTGTATTATTTTCTTCTAGCAAATAATAGGTAGCAATTGTCTACCTATCATTGTTTTATGTTAGTATTAAAACTTTTATTAGAGATAACCATTTTAAAGAAATAGGGGGGGTTAATTTTAATTTTTTTTTACTTTGCAAATAAGAAATAGTTGATAAATACTTTGAGAGGTGTGATCTGAAAA	97820498	97820710	AACTTTTATTAGA	AACTTTTATTAGA	|||||||||||||	'============='	13	0	0	0	chr2:97820598-97820610	ANKRD36	+				non effective
chr2	+	104743686	104743698	CCAGGAAATGCCTAAGAATACAGACAAAAAGGGCACCAAGTAAAGCTTGATCACTCTAACAAAAGGACACAGAGAGGGGCAGCCTAGCAAGACAAAAGAAAACTTTTATTAGACAATAACTGCTCTGCAAGCCTGGTGGAGTATCTCAACTTCTACCTTGAGAGGTTGTAATAAGGTGACCCAATCACACTGTTTGGGTGGCATCTGAGAATG	104743586	104743798	AACTTTTATTAGA	AACTTTTATTAGA	|||||||||||||	'============='	13	0	0	0	chr2:104743686-104743698
chr2	+	123429745	123429757	AATCAACTTAAAAAATAAGTCTTCTAAAGACTTAATCCATTCTGAGCCAACCTGAAAACAGTGATTCTTAATCCTTCATATACATCATAATCTCTTGGGAAACTTTTATTAGATAGCAATGCCTAGGCCTCATCCTAATTTAATTAAATCAGAATTGTTAAGAGCTAGTACTGCAGAACATATATAATGCCAACTTCCTATTTTTATTTTTTA	123429645	123429857	AACTTTTATTAGA	AACTTTTATTAGA	|||||||||||||	'============='	13	0	0	0	chr2:123429745-123429757
chr2	+	152973327	152973339	GCCCATGATTTCACTTTCTGTGTTTTCAGTTACCCAGATTAAACCATGGTCCAAAAATATTAAATGCAAAATTACAGATAACAATACATACATTTTAAATAACTTTTATTAGAGTATATTGTTACAACTCTTTCATCTTATTAGTTCTGCTGTTAAGTGCCAAATTCATAAACTTTATCATAGGGATATGTATGCATAGGAAAACAAACAGTA	152973227	152973439	AACTTTTATTAGA	AACTTTTATTAGA	|||||||||||||	'============='	13	0	0	0	chr2:152973327-152973339	STAM2	-	STAM2	-	1	effective
chr2	+	171512200	171512212	CTCCCACAGTGCTCAGATCAAAGGCGTGAGCCACTGTGCCCGGCCTCAAAAAGCAATTCTTAAACCAAGCAGATGAGAATGATGCAACCTGGAATCTTGTAACTTTTATTAGATTTATCAAAGTAATATGCACGTGACAAAAATCAAATAGTCCAGAGGGTTTATAGTGGAGAGCAGTCTTCTTCTCCATGTGCCTCTCTCCAGGAAGCAATC	171512100	171512312	AACTTTTATTAGA	AACTTTTATTAGA	|||||||||||||	'============='	13	0	0	0	chr2:171512200-171512212
chr2	+	178222319	178222331	TCCATGTTAGCAAAACTTCACTTGTACCCCTTAAATTTATACAAATAATTTTAAAATAATTTTATATAAATGGAAAACAATTCCCTCAATAGGGAGAAAAAACTTTTATTAGAAAATTAGATATAAAACTTTAACATAAATATCCTTGGGAGAAACACTTAGATATTTAGAAACACTTATGTATTTACTAAGCTGTAAATATCTACCACTTAC	178222219	178222431	AACTTTTATTAGA	AACTTTTATTAGA	|||||||||||||	'============='	13	0	0	0	chr2:178222319-178222331	LOC100130691	-	LOC100130691	-	1	effective
chr2	+	180850421	180850433	TTCACTTTCTGAGGCTTCAGCTACCAGTGATTAACCACGGTCCAAAAATAAGTGACTACAGTACAATAAGATATTTTGAGAGAGGCAGACCACATTCGATAACTTTTATTAGAGTATATTCTTATAATCGTTCTATTTTAGTATTAGTTACTATTGTTAATCTTTTACTATGCCTAATTTATAAATTAAACTTTATCATAGGTATGTATGTAT	180850321	180850533	AACTTTTATTAGA	AACTTTTATTAGA	|||||||||||||	'============='	13	0	0	0	chr2:180850421-180850433	CWC22	-	CWC22	-	1	effective
chr2	+	184114454	184114466	ATTGTTTTCCATAGGAGATAACTAATAACTTTATAGAATTTTAAGATGTAATAGAATGTTATTGTCCCCTGGAGGTCACACTTACCAACCAAAGGGTAATAACTTTTATTAGAAGGCTGAAATAGTCTATAAATATTTCATTAAATCCTTAAAAATGTGCAGGTGTTAATTCTGCACTCTCTTCTTTTGATTTCTGGCTACCACACTGAGATG	184114354	184114566	AACTTTTATTAGA	AACTTTTATTAGA	|||||||||||||	'============='	13	0	0	0	chr2:184114454-184114466
chr2	+	193043133	193043145	TCTTTTTTTTTTCTTTAAGATTTAATATGCTATTCTAAGGTCTTATTTTCAAAACCTCTAGGGACGCTTTCTTGGGAATACTATATTAATCAGCTAGGAAAACTTTTATTAGAAGTAGAGAAAGACTGTCCAGACATCAAAGGACTGTCCAACATCATGGGACATTGAAACATATTCTATGCTTGAGTCTTGACTGCTGTTCAGTTTTAGTCT	193043033	193043245	AACTTTTATTAGA	AACTTTTATTAGA	|||||||||||||	'============='	13	0	0	0	chr2:193043133-193043145	TMEFF2	-	TMEFF2	-	1	effective
chr2	+	199384060	199384072	GTGGCAAATTCTGATGTCACTACTTGATATAGCAGCATTATAAAGTGATGCAGATTTTGTCAGCCTGGAGTTCTAAGTGACTGTGGAGCAGTCTCCTGCCAACTTTTATTAGATATATAGTATGGGCAAGAAATGCAAGTTTGTTTTATTAAACCATAAAAAATTTGGGATTACTTTGTTTCTACATCATGTCCTAGCCACTCATAAATAATT	199383960	199384172	AACTTTTATTAGA	AACTTTTATTAGA	|||||||||||||	'============='	13	0	0	0	chr2:199384060-199384072
chr2	+	199687344	199687356	CTAAAAATGATTTTTGCATTTTAAAATGATTAAGGAAAATAAAAATACTATTTTCTGATAAGAAAATTATGTGAAATTCAAATTTCAGTGTCCCTATGTCAACTTTTATTAGAACAGCAGCAGCCACATCCATTTAGGTACTGTCTGTGGCTGCTTTTACACTTCGAGTGGGATGGTAGTGACATGGAGTATGTAGCCTACCAAGCTTAAAAC	199687244	199687456	AACTTTTATTAGA	AACTTTTATTAGA	|||||||||||||	'============='	13	0	0	0	chr2:199687344-199687356
chr2	+	204772522	204772534	ACATGCCCAGAGTTTTAATGTTCAATGTAATGCTTACTTTTGATTTCTGTTAATAATCCAGGATTTAAATGACACACCCATAACAATAAAGTATACTAAGAACTTTTATTAGAAATGGCTATTGAATTTCATAAAATGTCTATTAATTAGTCAAAATTAATTCATTTCTATTTATTATAACTTTTGCATAAATTTCATAACTTTTTATATGTA	204772422	204772634	AACTTTTATTAGA	AACTTTTATTAGA	|||||||||||||	'============='	13	0	0	0	chr2:204772522-204772534
chr2	+	214363223	214363235	TCTTATAGGGCCATGACTAGAGAATGATATTGTCATATTGGTTTATATCATTAAATTTTTCATATTAAAAGTGCTTTTATAGTCTAATAGAAAGTAATAAAACTTTTATTAGATTTATACACCAAACATATAAAACAATATTGATGCTCTGATTTCAATTTTTAAACTCCTGACATTATCCCAAGCTGCAATGACTGTTAATTCAGAGTACCT	214363123	214363335	AACTTTTATTAGA	AACTTTTATTAGA	|||||||||||||	'============='	13	0	0	0	chr2:214363223-214363235	SPAG16	+				non effective
chr2	+	227701246	227701258	GTTTGAAGTGACGTTGCATCAGCAACAGAGCATGCAGTTTCAGGTGCTCTCGGGACAGCTTTCAGTTTCTCAGAACAAGTCTAAGCCTCACCGCAGTAATAACTTTTATTAGAGGACAAAAAATCCGCCAAAGTAAACCCTTTCTGTCCAACCCCTAAAAACCTTTGGATAAACGTTTACAAGAAACGGATCACAGCCTTATTTGTTTTTCTA	227701146	227701358	AACTTTTATTAGA	AACTTTTATTAGA	|||||||||||||	'============='	13	0	0	0	chr2:227701246-227701258	RHBDD1	+				non effective
chr2	+	239510974	239510986	ACACTCAACTTTCATAAGATAAGTGGCATGAAAATGCTCTTTGAGCTGTAAAAATATTGGCTGATTTACAAATGACTGTTTTGACGAAGGTATTGGAAAGAACTTTTATTAGAAGACAGTGAGTGCTTCCACAGGCACTAACCTCTCTGGTGTTTTGAAAATGCTCCAAAGGGCAAATTCTAGCACTGTGAAAGATTTGAGAGACGGCTACCT	239510874	239511086	AACTTTTATTAGA	AACTTTTATTAGA	|||||||||||||	'============='	13	0	0	0	chr2:239510974-239510986
chr3	+	37323359	37323371	GACTCCAGGTCCAACACTGTTTCAGCAATAACCAAGTGTTTTGTTTTTCAGAAAACAATGTATTATGTAAAATGTCAGGAATATAAATTCAACTTGTTAGAACTTTTATTAGATTATTGCTGGTGATGGGGTAATGGAAGTCTAAATGTATGTATTTTAATCCACACATTCTGTTGGGTTTTGGTTGCAGTCAGGTGACACACAGTCTTTTGC	37323259	37323471	AACTTTTATTAGA	AACTTTTATTAGA	|||||||||||||	'============='	13	0	0	0	chr3:37323359-37323371	GOLGA4	+				non effective
chr3	+	83036072	83036084	CTTTTGTTAAATTTCCTGATGTTATTAAAAATTAGATTACTATCTATATGAACATCTTGGAGATTATTAATAATTATGGTTATATAGTTTACATTCCTTAAACTTTTATTAGAAACTCTGTAAATCATTACGTTAGACACTGCAAAAAATAAATTTATCTCACATTTTAGAGTCTCTGAGAATAGTTACGAATCCAGGTCTTAGCTAGAAATT	83035972	83036184	AACTTTTATTAGA	AACTTTTATTAGA	|||||||||||||	'============='	13	0	0	0	chr3:83036072-83036084
chr3	+	85249990	85250002	ACCTTATATTTCAATGGCAAATATAAATTTGTTAAAATGTCCAGATAGTGTAAAACATGAAACCTGTGTGGTATTTCCAATTAACTCCAGTTCCTATAGCAACTTTTATTAGATAGAAAAATATCTCACTTCTTTCCATTTATGCCTAATTTGAATCTATCTTAAAGTAATTATATGTTATTATTAACCATTTTCACTCTCTTAATACAAATG	85249890	85250102	AACTTTTATTAGA	AACTTTTATTAGA	|||||||||||||	'============='	13	0	0	0	chr3:85249990-85250002	CADM2	+				non effective
chr3	+	88471271	88471283	ATTGTCCATCTTTTGCTACATCTGAGAGTCCATGTGTTTCTGTGGATCTCTCTGTCTCATTCTGATCTATGTTCCTTTTAAAATGAAAACATTGGCAAAAAACTTTTATTAGACTTTTTTTTGTAAGTAACTTTGTAATGATGTGTATCCATTTGTAAGTAAATTATAAAACAAATAATAAAATAATGCATTTAAATTCCCATCTATTCCTTA	88471171	88471383	AACTTTTATTAGA	AACTTTTATTAGA	|||||||||||||	'============='	13	0	0	0	chr3:88471271-88471283	CSNKA2IP	+				non effective
chr3	+	105174313	105174325	GAGGCGGAGCTTGCAGTGAGCCGAGAATGCGCCACTGCACTCCAGCCTGGGCGACAGAGTGCGACACCGTCTCAAAAAAAAAAAAAAAAAGAGAAAAGAAAACTTTTATTAGAGATAATAAGTTCAAAATATAAACAGGTAAGGTAGAAATGGTACACACGAATAACAAACATAAAAGTACAGATGGAACTGTGTTAGGAGGCAGGACTCAAC	105174213	105174425	AACTTTTATTAGA	AACTTTTATTAGA	|||||||||||||	'============='	13	0	0	0	chr3:105174313-105174325	ALCAM	+				non effective
chr3	+	123059288	123059300	AACAAATCACATTCTTCTTTTGGGGCCTGATTCTAACCCTTCCATCTTCATGATGTCTTCCTTGACTTACCCAAGCCCAGAATAATACTTCTTATGTCTAAACTTTTATTAGAATCGTAATCATACATAACAGCTGATTCCAGCTGTTTCAAAGACATAGCCGGGCAAATTCAACTGGTCAGCGCCTCTTTGCTCTGTCTTCCCTCCCTTCTT	123059188	123059400	AACTTTTATTAGA	AACTTTTATTAGA	|||||||||||||	'============='	13	0	0	0	chr3:123059288-123059300	ADCY5	-	ADCY5	-	1	effective
chr3	+	169550608	169550620	TTCAGCTAAAAACTGTTGCTCTAAACAAACAAAACATTTGGAATATCTGGAGACTGAATTCTGTTCTCTTCATTTTGAGAAGGAGCAAACATAGAGCTAGAACTTTTATTAGATGGTAGAAAAAGTTTTGTCGGGTCTTGTGCATCCTTCCTCTCATTCCCTTTGCAAATGCAGAATTGGATCCCTCACCTATGTGGACAGGATTAGGTGACA	169550508	169550720	AACTTTTATTAGA	AACTTTTATTAGA	|||||||||||||	'============='	13	0	0	0	chr3:169550608-169550620	LRRIQ4	+				non effective
chr3	+	171207765	171207777	CTGCCTCCCAAAGTGCTGGGACTATAGGCATGAGCCACCACACCTGGCCACAATGACTAATTTCATTCATTTATTTAATCATTCATTTCTCCACTCAGCAAACTTTTATTAGATACCTGCTAAGTTTCAGACACTGCTGGACCCTGGGGATATAGAAATAAATAAGGTATATTGCTTGACCTCGAGAAGCATATGGCCTATTGAGGGAGACAG	171207665	171207877	AACTTTTATTAGA	AACTTTTATTAGA	|||||||||||||	'============='	13	0	0	0	chr3:171207765-171207777
chr3	+	174460553	174460565	CACCTACTAGTAATAGGAGGATTAAACAAATGACATGTGTGAGAAAAATATAACAATATTTTAATGATGTTTCTGTTTTTTAATGCATTTAAGTATTTAAAACTTTTATTAGATACTTAAATTTTGTAGGGTGTATTATTATGAATTTTTAAGATAGACAAATATGAGAATATAAAGCAAGAATGTAAATACAAAAGGACTGTTATTTAATAC	174460453	174460665	AACTTTTATTAGA	AACTTTTATTAGA	|||||||||||||	'============='	13	0	0	0	chr3:174460553-174460565
chr3	+	178993819	178993831	GCAGTGAGCCGAGACCACGCCACTGCACTCCAGCCTGGGCAACAGAGTGAGACTTTGTCTTTAAAAAAAAAAAAAAAAAAAGGCTGAAACAATAAACTCAAACTTTTATTAGAGGCTCTCAATATGTTCTAACTGGCCTTCTTATACTTTCCCTCCTATCCTTGCCAGCTTTCTTCTGACACCAGCCTTCCTTCCTTCCCTCTCCATTCTTGT	178993719	178993931	AACTTTTATTAGA	AACTTTTATTAGA	|||||||||||||	'============='	13	0	0	0	chr3:178993819-178993831
chr3	+	182599748	182599760	TAAAGACAGGAAATTGTACTAAACTGCGATAAACACAACATCTCAAGTAGTTTTCTCATTTTAATAACCTTTATCCTTATTCTTTTCTATTTTTGCCTAAAACTTTTATTAGATTCAGACTGCTAATGTCATTTCATTATATTGAATTTATTAATCCTTTCCTTTTTAGCCATATACTCTTATTGTATAAATACAGAGCAAAATGAAAAGTGT	182599648	182599860	AACTTTTATTAGA	AACTTTTATTAGA	|||||||||||||	'============='	13	0	0	0	chr3:182599748-182599760	ATP11B	+				non effective
chr4	+	65879302	65879314	AGGACAACACTACTTCTTAATTATATTTTTGATCAATAATATCTCTGACAATCTGACAAGTATGGAGAGTCATCACAAAAAAACATGTATATGAACATAAAACTTTTATTAGATTTAGAGAATTTAAAAATTTTTCTCCCAAGCCTAAACAGAGACATTATAACGACTGATTCATGAACTTCATGTTAGAAAAGAAAGCAAAAACAACTTGAG	65879202	65879414	AACTTTTATTAGA	AACTTTTATTAGA	|||||||||||||	'============='	13	0	0	0	chr4:65879302-65879314
chr4	+	67528170	67528182	TATTTATGACAAGATTTTGTCAGTATTTCACTTTATAATAATAAATATTTGGCTATGATATTAAAATCATCTCTTTTGGGGGGAAAGTAAACAATGAAAGAACTTTTATTAGAAATATGAGATTGCATCTCATATACTAGTTTAAATTTTTTGTCGACCTTGCTTTATGACATGGTGTAGGCACTGGATTTCCTTAAAATTCCAAGTCTGTTA	67528070	67528282	AACTTTTATTAGA	AACTTTTATTAGA	|||||||||||||	'============='	13	0	0	0	chr4:67528170-67528182
chr4	+	67635297	67635309	TACTATAGTCCTTGGGGACATGTTTGCCCTTCCAGCATTGAAGTATCATTATAAACAAAGAGGACTGTCAACCAGGAAGGTCATGTGAATTTTGGTCTATAACTTTTATTAGAGTTTCCTTACCTAGACATAATAGAATAATTGCCCATATGACTCAGGTTCAGCCTGCTAACTTGCCTGGAGATTGGGCTGATATTACATAACCTAAACTTC	67635197	67635409	AACTTTTATTAGA	AACTTTTATTAGA	|||||||||||||	'============='	13	0	0	0	chr4:67635297-67635309
chr4	+	110917746	110917758	AATTAACTATTCAACCCTTGCCTCCTCCTGCCCTGATGACCTCACCTTATCTTTTATTAATTCCTTAATAACAAGTCTCTAGGAAGTGCTTTACCCATCCAACTTTTATTAGAAACACTTCCTAGGCAGGTGTCATTCTGTACAGAGTGCTCTTCATGCTGTAAGCAGGTTTTGGAAGAGCCAGCTCTTTCTTCCTTTCTTAGAGGAACTGGA	110917646	110917858	AACTTTTATTAGA	AACTTTTATTAGA	|||||||||||||	'============='	13	0	0	0	chr4:110917746-110917758	EGF	+				non effective
chr4	+	115977798	115977810	CATTGTGAAAGGCCATTTCATTGTCCATAGGAAATAAACTTGAAATCAGATTCCCTCTACCAAGTGCATGATAGAATGCCACTCTCACAATGAACCATCCAACTTTTATTAGAAACTACTGTTTCTCCATAAAACCAAACTCTTCCCTGCATTTTTGGTCATGCTCAGAAAAAAATATTTATTTTTTACTATGATTTAAGCAGTTTATAGACT	115977698	115977910	AACTTTTATTAGA	AACTTTTATTAGA	|||||||||||||	'============='	13	0	0	0	chr4:115977798-115977810	NDST4	-	NDST4	-	1	effective
chr4	+	128342442	128342454	ACAACTTCAAAGAGCATTGGAAAACTTGGGGAATTGGAGATGAGGAAAACACAAAAGAACAAACAACCATATTCAACGTGGCTCAAGAAATGATGTCAAGAACTTTTATTAGAATGATCAATACCATCAAGATATATATACTTTGTAGCCACTAGTGACCTAATCCTCCCTTCTCCCACTCATGTTGCAAACGTAAACAATAAACTACAGATC	128342342	128342554	AACTTTTATTAGA	AACTTTTATTAGA	|||||||||||||	'============='	13	0	0	0	chr4:128342442-128342454
chr4	+	128521082	128521094	AGGTTGGTCTCAAACTCCTGACCTCGTGATCCGCCTGCCTCAGCCTCCCAAAGTGCTGGGATTACAGGCGTGAGCCACTGCACTGGGCCAAAATTTACTTAACTTTTATTAGATAATTTTATCTAAAAATGGGTTCATGAAGGCAGGGGAGAGATATGCTAAGATTCATATTTGTGATACTTGCATTTTTTTAAATTCCACATATAAATATAA	128520982	128521194	AACTTTTATTAGA	AACTTTTATTAGA	|||||||||||||	'============='	13	0	0	0	chr4:128521082-128521094
chr4	+	151078838	151078850	CACTGCAGCCTCCACTTCCCGGGTTCAGGTGATTCTCATGCCTCAACCTCCCCAGTAGCTAGGCTTATAGGCATGTACCACCATGCCCAGCAAATTTTTGAACTTTTATTAGAGACCGGGTTTCACCACGTTGGCCAGGCTGGTCTTGAACTTCTGACCTCAAGTGATCCGCCTGCCATGGCCTTGCAAAGTCCTGGGATTACAGGCATGAGC	151078738	151078950	AACTTTTATTAGA	AACTTTTATTAGA	|||||||||||||	'============='	13	0	0	0	chr4:151078838-151078850	DCLK2	+				non effective
chr4	+	167285576	167285588	ATCTTTCTAGTATTTTCTATAGCATATGTTATATACCCCTGGTATATGTAGTTCATTTGGTCAGCAACAGTCTCTTAGAGTAAGATAAAAAAAGACACAAAACTTTTATTAGAATGAGTAGTATTTTGTTAATTATAGAAGCAAGCTCTTTTAATAAGCATTTCACTTATTTGTCTTATGCAAAAAAAGGACTCTTTATTCTTTGTGTGTAGT	167285476	167285688	AACTTTTATTAGA	AACTTTTATTAGA	|||||||||||||	'============='	13	0	0	0	chr4:167285576-167285588
chr4	+	168105052	168105064	ACAGCAAATAGTCTTCAGCCATGAGAGCTTACCAGAATCAACCTAACATTACCCTCAGGGCCCATTAAAGGAAGATGTAGAAGAAATATCTAGACATAGAAACTTTTATTAGAGATGGTCATAAAACATTGATTGAAAAACCTTTTTGAATATCATACCAGGATCATTTATTTGAAGCCCAAATGGTTCATGAGTTACCAAGATGCTAATAAA	168104952	168105164	AACTTTTATTAGA	AACTTTTATTAGA	|||||||||||||	'============='	13	0	0	0	chr4:168105052-168105064	SPOCK3	-	SPOCK3	-	1	effective
chr5	+	18222245	18222257	CACAGTTATGCTTTTCATAATTTCTATTACTCACTGTACAGTAGAATAAGATGTTTTGAGAGAGAGAGAGAGGAGAGAGAGACAGAGACCACATTCACATAACTTTTATTAGAGTATATTGTTACAATTGTTCCTTATGAGTTATTTGATATGATTTGGCTGTGTCTCCACCCAAATTTCACCTTGAATTATAGCTCCCATAATCCCCATGTG	18222145	18222357	AACTTTTATTAGA	AACTTTTATTAGA	|||||||||||||	'============='	13	0	0	0	chr5:18222245-18222257
chr5	+	22614001	22614013	ATATCTTCTTTTATTTCACTGGGAATCATGTGTATCACGTTTATGAAAATAAATAGATTCCCAAATGCTAGATTGTAGCTAAAAAAATGTTTAAGTTAACAACTTTTATTAGATTTATTTTATATTTTTCATTTCAATTACAAAATGAATATATTTCCTGCTTAAAAGAAAGTCTAAAGCAGACATATATGAAGTGACAGTCTGGCTCCTGTC	22613901	22614113	AACTTTTATTAGA	AACTTTTATTAGA	|||||||||||||	'============='	13	0	0	0	chr5:22614001-22614013	CDH12	-	CDH12	-	1	effective
chr5	+	39160993	39161005	ACTAAGACAGTTGTGTTCTGTATGGGATAGGCGCTTTAAAGATCGATAGGACATGTTTATTTCCATCTGTGCAGAGAGATTGGGATCATCATACTTCAGTAACTTTTATTAGAAGTTTTCTAAACTGCCACCTGTGCTCGAAATGACATGCTAATTGCCACACATCTGACCATTCTGTTAAAAGCAAGATTTAAAAAAACTGCCTGCCCTTTT	39160893	39161105	AACTTTTATTAGA	AACTTTTATTAGA	|||||||||||||	'============='	13	0	0	0	chr5:39160993-39161005	FYB1	-	FYB1	-	1	effective
chr5	+	51733625	51733637	CTCAACATTTTGTATCACTGAATTCCATTGATAAGTTATTGAAAACAATTAAATTTAAGACATTCTCATATTCAGTGATCAAGAAGTTACTATCATAATAAACTTTTATTAGAATCCAGCTATTAAAGCCTCATGTACTTAGCCAGGCAACTAAAATAGCCCAAATTGAAATTAGTTGTTCACTTAGACCATAGGGACACCTGGCTCCTTTTA	51733525	51733737	AACTTTTATTAGA	AACTTTTATTAGA	|||||||||||||	'============='	13	0	0	0	chr5:51733625-51733637
chr5	+	58022336	58022348	ATATAAATAACGAATGGTTTGGAAGTTTACTGATCTAAAATAGGGATCTAGAAACTATGGCTCTTGCGCCAAATCTGGCCCACTGCTTGTTTAGTAAATCAACTTTTATTAGAATACACTCCCCTCACTGTTGTCTTTGACTGCCTTAACACCACCACAGCAGAGTTAAGTAGTTGCAACAGAAACCATATTGCCGGTAAAGCCTAAAATATT	58022236	58022448	AACTTTTATTAGA	AACTTTTATTAGA	|||||||||||||	'============='	13	0	0	0	chr5:58022336-58022348	RAB3C	+				non effective
chr5	+	89213460	89213472	ACAATTGGTTATCCATATGGAAAAAATAAATAAATCTGTATTTTTAACTCATGCCTTTCACAGAAAATAATCCATGGCATTAGGAACCTAAGTATGATAAAACTTTTATTAGATAATATATATATATTTGTTTTTAAGTGAAAGCAAGTTTATTAATAAAATAAAGGAATAAAAGAATGGGTACTCCATAGGCAGAGCAGCCCCGAGGGCTGC	89213360	89213572	AACTTTTATTAGA	AACTTTTATTAGA	|||||||||||||	'============='	13	0	0	0	chr5:89213460-89213472
chr5	+	97084094	97084106	TAAAATTGCTTTTGTGTGTTGTCTTTATCTGGTTTTGGATAATTGCACTAGCTTCATTACATCAGCTTGGAATTGTTTATCTTTCACTATATTCTGAAACAACTTTTATTAGATAGGAATTGGCTATCCATTGAATGATTCATAACATCAATAACAACAACAGCAAATATTTATTTGCATCTTTCTTCTACTGGGTTTATATATATAATATAT	97083994	97084206	AACTTTTATTAGA	AACTTTTATTAGA	|||||||||||||	'============='	13	0	0	0	chr5:97084094-97084106
chr5	+	112136509	112136521	CTGTCATTTTAATTTCCTGTTAACAGATGGTGGTTGCATTAGAAAAGGCTTTGGGTTTTATTCATATCAGAAGCTAAGAGCCTATCATTTTATTTCACCTAACTTTTATTAGAAGATATACATATATATATATATATTCTATGTGAAAATATACCTAAGTAGAAGATATTTGTAAGCTTAGGTAATAGTTTAACTGTTGTATTTGCAGCTCCA	112136409	112136621	AACTTTTATTAGA	AACTTTTATTAGA	|||||||||||||	'============='	13	0	0	0	chr5:112136509-112136521	APC	+				non effective
chr5	+	124451915	124451927	GAATTAGAAATGGCATCCTCACAAAGGAGATACAATTTTCCTTGAATTAGGACAAGTGAATTGATCCTGAGTTTCAAAATTAATATGGTATGTGACAACAAACTTTTATTAGACAAACAACGTGGTTTTCATAAGACAAATAGGGGCTTCTTTAGTTTGCAAACTGTTTCATTATAAAGAACTAAACCCCCAAACCCTGGTAATTCACTGAGC	124451815	124452027	AACTTTTATTAGA	AACTTTTATTAGA	|||||||||||||	'============='	13	0	0	0	chr5:124451915-124451927	LOC101927421	+				non effective
chr5	+	140316990	140317002	GGGATTACAGGCGTGAGCCACCGCGCCCGGCTTCTTCCATTTATTTTATTATTTTATCTTAATGTTTATGTGTGTGTATGTGTATATAGGGGTATTGCACAACTTTTATTAGATAGCTGATATTTTAATGCTATTTTAAAAGTTTAATTTTATAATACAAAAATTAGCTGGACATGTTGGCACATACCCGTAATCCCAGCTACTCAGGAGGCT	140316890	140317102	AACTTTTATTAGA	AACTTTTATTAGA	|||||||||||||	'============='	13	0	0	0	chr5:140316990-140317002	PCDHA10,PCDHA9,PCDHA7,PCDHA6,PCDHA5,PCDHAC1,PCDHA4,PCDHA3,PCDHA2,PCDHA13,PCDHA12,PCDHA11,PCDHA1,PCDHA8	+,+,+,+,+,+,+,+,+,+,+,+,+,+				non effective
chr5	+	155016651	155016663	CCTTACAAAGCCTGTCTGCAGCCTGAATGCAGCCCATATGCAAGTAACACAAAGGCAAATGTTTCTGACAAAGAGGCTAAACATTCTGTTTAATAATTGAAACTTTTATTAGATAAACTGCTATCAGGTCTAAAAATCTTGAGGATATTCTGATACTCATATGCCAAGCTGAGTAATATATGGCACACATGTACTTGTGCATATATAACTGTA	155016551	155016763	AACTTTTATTAGA	AACTTTTATTAGA	|||||||||||||	'============='	13	0	0	0	chr5:155016651-155016663
chr5	+	164202125	164202137	AATGTGGGTATGGTATTACTTTACTTTCATATAACTGTCTTTGGTTATCAAAGATTGGCTAGCTATGAGAAGATTTAGAAGCATTTCTGCTGCATTCACCAACTTTTATTAGAAATCCTCCCAAAATTATTAATTATGTATTCTTGAGATAATCATACTACCTCACCATAGAGCTTGCTTAGGTTTTCAGCAAGATTAGTAATTTCAAACTAC	164202025	164202237	AACTTTTATTAGA	AACTTTTATTAGA	|||||||||||||	'============='	13	0	0	0	chr5:164202125-164202137
chr5	+	170305225	170305237	TGTACTCATCTCTACATAGGGACTGATCTTACACAAAGAATAGAGGCTGAGAAAGCACTCTTGGAACTTATTGACAGTCCAGAATGTCTCAGCAAGTGTCAACTTTTATTAGAACAAGGAACAGTAAGTATTTGGTAACAATGATTAACCATGAAAGATCAGTAGATGTATGTCATTGTTAATGAACTCGTGTGTTAGCAATGGTAACTGATA	170305125	170305337	AACTTTTATTAGA	AACTTTTATTAGA	|||||||||||||	'============='	13	0	0	0	chr5:170305225-170305237	RANBP17	+				non effective
chr6	+	7548869	7548881	CTGAAGTTAATGATATGTGATCAGTTTTCCACTATCCCACAAACACAATCTGCCAAACACACAGTGTGAAAATCGAGAAAACCGCCTGGAAAAGAAGCAGAACTTTTATTAGAGTACTGTTTCTGTAGCTGCTGGGCGAAGACAAAATGCAGGATCAAAGGAGGCTGTCTTTCTAAAATCTATAGAGACAAAAAATCCACCATGTTTGCTCAC	7548769	7548981	AACTTTTATTAGA	AACTTTTATTAGA	|||||||||||||	'============='	13	0	0	0	chr6:7548869-7548881	DSP	+				non effective
chr6	+	16814235	16814247	AGCTGTTTACAATTTTTATTGTTGTTTGTTGTTTATTATTTTATTTTTGTTTATTATTTATTGTTTATTACAACAATTTTTTATTGTTGTTAACTTCTGCAACTTTTATTAGAATACACAGACCTACAAATGTTAAGGTGAAAATGGATCTTATTATCTTTTCTCACCACCTATCATCAAAGAATTCTGGTAATACATTAAGGTGAAGGAAGG	16814135	16814347	AACTTTTATTAGA	AACTTTTATTAGA	|||||||||||||	'============='	13	0	0	0	chr6:16814235-16814247
chr6	+	55916348	55916360	CAAAGTTTCAGTTGCCTACCACCAGCCTTGGATGGAAAATTTTACATGCAATAAAATATTATGTGTGTGTGTGTTTGTAAGAGAGAGACCACAGTCACATAACTTTTATTAGAGTATATTGTTATAAGTGTTCTATTTTATTATAGGCTATTGTTGTTAATCTCTTACTGTGACTAATTTATAAATTAAATTTTATCATAGGTATGTACTTAC	55916248	55916460	AACTTTTATTAGA	AACTTTTATTAGA	|||||||||||||	'============='	13	0	0	0	chr6:55916348-55916360
chr6	+	69810018	69810030	TAACAGGTTTGGACACATCAGTCATTTACACTTAAACAAATTAACTCATAGTATTTCCTATGAAAAACAACTCCCACTGGTCTCTCTTTAGATATTATTTAACTTTTATTAGATGTGCCCATTTGCAAGGGAATATTTCTGTATGTGTTTCTTGTTTTAGTGCAGAATTTTCTGTAAATCATTCGGTCTACATCTATAACTTTTAAATATATT	69809918	69810130	AACTTTTATTAGA	AACTTTTATTAGA	|||||||||||||	'============='	13	0	0	0	chr6:69810018-69810030	ADGRB3	+				non effective
chr6	+	80653952	80653964	AAACATTTATTAAAAGCATGAATAAATGAATAATGTAGATAAGTTGGGTATTCATAGATTGGGGAATATTTAGATTCATCAGTTTAAAAAATGTATATACAACTTTTATTAGATGTATACGTTGAGCCTAGGACTCCAATCCTAATAATTTAAATGTACTCATGAAGTGAAAGAATAGAAGAAAAAAACTAACATGATGACATGGAATACCTA	80653852	80654064	AACTTTTATTAGA	AACTTTTATTAGA	|||||||||||||	'============='	13	0	0	0	chr6:80653952-80653964	ELOVL4	-	ELOVL4	-	1	effective
chr6	+	97617890	97617902	ACCACGTGGTATAGTTTAGTTGCCCGTGGTATAGGATACCAATAAGATATTTTGACGAGGGGGTGGGGAAGGCAGTCAGAGAGAGACACAAAGTTCACATAACTTTTATTAGAGTCTATTGTCACAACTGTTCTATTAATACTATTATTAGTTATTATGTTAAACTCTTATGTGCCTTATTTATGAATTAAACCTTATCATAAGTATGTATGT	97617790	97618002	AACTTTTATTAGA	AACTTTTATTAGA	|||||||||||||	'============='	13	0	0	0	chr6:97617890-97617902	MMS22L	-	MMS22L	-	1	effective
chr6	+	98346225	98346237	TATTCTCTAGACAGAACATATGCAGTATATTTTGATGATGATATTTGTTTAGAAACTGCTTATTTGCCTTTGTTTTTGCTCATTCTTGTATGCTGAAATAAACTTTTATTAGATGCATATATAAAACACACATATATAATACAGATCTATATTATACATGAATAAGAAATGCACATGGTATTATAAGATTATACATATTATAAATGTAAGTGA	98346125	98346337	AACTTTTATTAGA	AACTTTTATTAGA	|||||||||||||	'============='	13	0	0	0	chr6:98346225-98346237
chr6	+	113090809	113090821	GAGTGAGTGCTGGAAGTAGACTTTATAAATGAAAATCTTGGACCCGGCTTCTAATTAGTTGTGTCAATTTCTTTATATCTAAAATAGTGACCATAATAATAACTTTTATTAGAGTTGTGGGGATTACATAGATTGACATATCTAAATATAAAGCATTTGGATAGCATCTAGTACAAAAAACACTCCATGTTAATATTAATAATATTGTTATTT	113090709	113090921	AACTTTTATTAGA	AACTTTTATTAGA	|||||||||||||	'============='	13	0	0	0	chr6:113090809-113090821
chr6	+	122349094	122349106	TCAGGGGAGAAAATGAAGATGATGTGCTTAAGTAAGAAATACCAGACAGAACAGAAGTGAGCAGGGTGCTATAGCTTTGCTGCTGGTTGTCTATTTGATAAACTTTTATTAGAACAGGCAAAAATATGCAAACATCAAATCCATCAAACTGACCAAACTCAGCAACAGTTAACCAAGATTACCCACAAGAAGAAAAAGATAGGAGTGGTACTA	122348994	122349206	AACTTTTATTAGA	AACTTTTATTAGA	|||||||||||||	'============='	13	0	0	0	chr6:122349094-122349106
chr6	+	131489812	131489824	ACAATTGGGGAATATAATTAAACTTGTATTTTATTTGAGTCTAAGTATAGCAAATTATCTAATTATAGAGACTGTTATATTTTAAGGGATAGTGTGCTTTAACTTTTATTAGAGTGCCTCACAAATATATGTACTGTAAAAGTATTAGTACTTTCATCAAAAATCTAGAACTTGACACATAATCTAATGTAAGCTCTTGTAGGTACTCAGTTT	131489712	131489924	AACTTTTATTAGA	AACTTTTATTAGA	|||||||||||||	'============='	13	0	0	0	chr6:131489812-131489824	AKAP7	+				non effective
chr6	+	145789512	145789524	GATACTGTGCATGAATAGCAATACTTCAAATCACTTTAATCGCCGTACATTGTAAGTTCCTCATAAAAGCCACCAAAGCTAAAATACAGTGTGTTCAACAAACTTTTATTAGACTGCCAACTGAAATTATTATAATAATGTAATTCTGGCATAAACTTTGACTATATTTTATTCCATATTATATTTTATCTCATATAAATAGATACAAATGGA	145789412	145789624	AACTTTTATTAGA	AACTTTTATTAGA	|||||||||||||	'============='	13	0	0	0	chr6:145789512-145789524
chr6	+	162153572	162153584	GTGTTCTCATTGTTCAGCTTGCATTTCTTCAGAGGTTTTTTTTTTTTGTGTGTGTGTGTGTGTGGAGATAATTCACTTTTATATTTCCGAAAGCCTTTAAAACTTTTATTAGATAAACAAACATTCAAGATGCATACAGTGTACACGATGCAAAGAAATACCTACTCAAAATATATACTCTTATTTTAAAAGTGAGAACATGCAACATTTGGT	162153472	162153684	AACTTTTATTAGA	AACTTTTATTAGA	|||||||||||||	'============='	13	0	0	0	chr6:162153572-162153584	PRKN	-	PRKN	-	1	effective
chr7	+	7777474	7777486	TTGCTAAATTTGGTCTCCTTGAAGCTGGGTATATTGTCTTTTTGTGTATAGTAACTTAAGAATGTGGAATGTGGGCAGACAGCATAATCTATGGTAGTTAAACTTTTATTAGATTGTTGTGAAGATTAAATGAGATAGTACATGCCAGAGGCCTAGCCCAGCACTTGCATACACTAAGTCAATAAATATTAGTCATTATTCTGCAGTGGAAAA	7777374	7777586	AACTTTTATTAGA	AACTTTTATTAGA	|||||||||||||	'============='	13	0	0	0	chr7:7777474-7777486	UMAD1	+				non effective
chr7	+	21647911	21647923	TGAACAACTGTACTTTATTATAGTTGACTATAAGAATGAATATGGTGGGCAAAGAATCCAAATGGTAAGTAATTCACAGAACACTTGAAAAGATGTTTTAAACTTTTATTAGAAAAATGGTGTCTTTGTTTCTCTAGGAACTTAACCTGGCAACCAAAATAAGAAAATAATTGGGTGAAGTTTAGATTTAGGAGCTGGGCACCTTTCTGAGTT	21647811	21648023	AACTTTTATTAGA	AACTTTTATTAGA	|||||||||||||	'============='	13	0	0	0	chr7:21647911-21647923	DNAH11	+				non effective
chr7	+	27618707	27618719	AAATGTCAAGATAGATTATTTTTATTTTTAAAGGGAGGGCATGGGAACTGTTTTAGATTAAAGAAAGATGAAGAAACAAAACAACTAAATGTAACATATGAACTTTTATTAGATGCTGGATCAAAGAAAATTAGAAAATCCAGTTATTTGGGGGACAACTGAGAAAATTTGAATATGGGTTATATATTAGATGGCACTGAATCAAAGTCAAAT	27618607	27618819	AACTTTTATTAGA	AACTTTTATTAGA	|||||||||||||	'============='	13	0	0	0	chr7:27618707-27618719	HIBADH	-	HIBADH	-	1	effective
chr7	+	35592475	35592487	CATATGACAGCAAATCTTACCATATAACTGTATTACTCTGTATGTAGAAGTCCCTATAGGGAAAACACAGTAAGGCATGCACATTAAGTTGATGCCAATAAACTTTTATTAGACAAATAACCCTGACAAGACATCATGATGGTTGCCAGACATATCAGGATGAAAAACACAAGCATTTCACAGTCTTGGGAGAAAGGCAGACGTGTAAACCAA	35592375	35592587	AACTTTTATTAGA	AACTTTTATTAGA	|||||||||||||	'============='	13	0	0	0	chr7:35592475-35592487
chr7	+	51239628	51239640	GGGGACTGACCTGGAAATGTGAAATCAAGAAAATATAAACTTTCTTACTGATACAGAAGAGTCTTTCCATGTAATTTTTAATAGGTGATAGTAAAGATCCAACTTTTATTAGATACATTTAAAATGTCAATATTTATAAGATGTCATGAATTACATTCTCTTGAGTATTTGAAACTATGAAGAAACTTTATAGATGCCAACTGTGCAATGTGA	51239528	51239740	AACTTTTATTAGA	AACTTTTATTAGA	|||||||||||||	'============='	13	0	0	0	chr7:51239628-51239640	COBL	-	COBL	-	1	effective
chr7	+	67454139	67454151	ACACAAGAGACAGAGGAGGGAGGCACCTTGAGAAATTGCGTGCATGCTAATTGTGGCCTGTAGCTTCCTGGTGACAATGTTTTATTTTGCAGTCCTTTACAACTTTTATTAGAAACAAGACCTTTTTGTTACTGTTTGTTGCCCTGGGAGTTTTAAAAGAACTGATTTTCTGTCAGAAAAGATTGGAATCAATGGCAGTCTTCCCTTCTAGAT	67454039	67454251	AACTTTTATTAGA	AACTTTTATTAGA	|||||||||||||	'============='	13	0	0	0	chr7:67454139-67454151
chr7	+	88283525	88283537	TTCAGTCTGAGGAATCATTACTTCGTTAGTCCTGGAAATTTTCAGTCATCAACTTTTCAAATGTTGCTGCACCATCATTTTTCTTATTCTTTTCTTCTAAAACTTTTATTAGATGATCTTTCTATCCTTCAAGTTTTTAATAAACTGGTTCATATTTTTCATCATTTTATCTCCCTGACCTGAATTCAGGCTGAATTTAACAGTATTATTATT	88283425	88283637	AACTTTTATTAGA	AACTTTTATTAGA	|||||||||||||	'============='	13	0	0	0	chr7:88283525-88283537
chr7	+	89362481	89362493	TGATGGCATAAATCTGAGTTCAAGGAAGGAGAAGACCAATATCCCAACTCAAAAAGTCAGTCATAAAAGGGAAAATTTTCCCTTCCTCTGTCTCTTGGCAAACTTTTATTAGATCGGATGATGCCCACCCATGCTGGAGCAGATTCAATTAAATAGTTATTGTGTCACCTGGTGGAAGCATTCCTCCCTATGGAACCAAAACCTCTAGGCCAA	89362381	89362593	AACTTTTATTAGA	AACTTTTATTAGA	|||||||||||||	'============='	13	0	0	0	chr7:89362481-89362493
chr7	+	155146518	155146530	AAGATGAACAGACAGGCCCACACAGGAGAGGCTCAAGTGCCCTCTGGAATTTCCCCACCTGGGGTTATACAGCAAATACATTATGTGAAAGGCAGCCCCCAACTTTTATTAGATTTTCATCAGGAATGATCCTGTTAAATATTTAAGATGGGCTTTTGAGAATGATATTTTTAAAGAATCATGTGACAAAGAGAAGAACACGGGGAAGCATAA	155146418	155146630	AACTTTTATTAGA	AACTTTTATTAGA	|||||||||||||	'============='	13	0	0	0	chr7:155146518-155146530
chr8	+	7707932	7707944	GACAAAAATGCTACCTGTGATCTTACAGAAGATGACTTAGCTTGACATGAACAGAATTTTCAAAATCACACAATTTGTGCTAGTAAATGTGGATATCATAAACTTTTATTAGAAAGAATTAAAATAATTTGTTCTTTTATTTAAAAACTATTTTTTGAATACCTACTTCTATTCTAGGTACTGTGCAATGGAGTCCATTCTATTCTAAGTACT	7707832	7708044	AACTTTTATTAGA	AACTTTTATTAGA	|||||||||||||	'============='	13	0	0	0	chr8:7707932-7707944	SPAG11A	+				non effective
chr8	+	26817574	26817586	TGATAATTTTGTCTTCCCAATTGTCACCTTTGTTAAGTTGCATGAAGTTAATATTTCAGAATAATGTTATATATTACAGTGGTTGCTTTGTCTTATTCTTAACTTTTATTAGAAAATCTCTTGTGGCTCAATATTAATAAAATATTGGTTGTTAATTTGAAACAGACTCTTCAATATGTTAAAGAAGAAAATGTATCCTAGTTTACTAAGAGA	26817474	26817686	AACTTTTATTAGA	AACTTTTATTAGA	|||||||||||||	'============='	13	0	0	0	chr8:26817574-26817586
chr8	+	68635711	68635723	AGACTTGTCTCAACCTCCTAGGCTCAAGGAATCAACCCTCTTTGGCCTCCCAAAGTGTTAGGATTACAGGCGTGAGCCACCGTGCGTGGCGGAGGATCTTAACTTTTATTAGATTCAGCTGATTACTTTCCGAAGAGGTTATAACAATTTGACCTTCTCTGGCACTATATGACAGTTCCAGTTGCTTCCTCATCCTCACCAGCACTAAGCATT	68635611	68635823	AACTTTTATTAGA	AACTTTTATTAGA	|||||||||||||	'============='	13	0	0	0	chr8:68635711-68635723	CPA6	-	CPA6	-	1	effective
chr8	+	117858188	117858200	AAACGAAGTGTTTGGCTCTATTAACTTTTTCAGCCAACTTTCCCTTGGGGACCACCACCAACTGAATAATGAATACTCAAAAAAGTACAGCTTATAACACAACTTTTATTAGAAAAGTTATACATAACATAGCATCAACTATTTTCAAGAACAATATTAAACCCGATAAGCAACAAAAACCAGACTAACAAAATGTGTAACAAGAAACTAATG	117858088	117858300	AACTTTTATTAGA	AACTTTTATTAGA	|||||||||||||	'============='	13	0	0	0	chr8:117858188-117858200	RAD21	-	RAD21	-	1	effective
chr8	+	123699878	123699890	CCAGGAGGCAGAGGCTTCAGTGAACCGAGATCATGACACTGCACTCCAGCCTGGGTGGCAGAGTGAAACTCCATCTCAAAAAAAAAAAAAGAAAAATGTAAACTTTTATTAGAGGAAACACATATGAGAAAATGAAGGGAGTGAACTGGGACTGGTTGGGAGAGCTGTCAAACTGCAGTGAAGATCTGCCTGTAAGTGAAGGAGAGAGGGAAG	123699778	123699990	AACTTTTATTAGA	AACTTTTATTAGA	|||||||||||||	'============='	13	0	0	0	chr8:123699878-123699890	LINC01151	-	LINC01151	-	1	effective
chr9	+	6163984	6163996	CTCACTTTTCTCATCTGTGAAACAGGGTTAATAACAGTGCCTACTTCAGATAATGCTATTAGCGCCAACTATTAAATACTTAAGCCTTCAGATAGATGATAACTTTTATTAGAACACCTTGATTCACCATGGGGCAATTTTCCTGAATTGTAGAATGACTCCCACAAAAAAAAAAAAAAAAAAAAAAAAAAAAAAACAGAAAAAAACTGCCTT	6163884	6164096	AACTTTTATTAGA	AACTTTTATTAGA	|||||||||||||	'============='	13	0	0	0	chr9:6163984-6163996
chr9	+	28580010	28580022	AGAGCACATTACATATTTGATCATGCATTACCCAAAAACCATTTGTGAAGTTGGGCAGGCTGTCAACATTACTCAAATGCACTTTGGGCTTTTCGAGCTCAACTTTTATTAGATGGATGTACATGTGAAAATCCATGGCTTTAATTGCTATAGCAAAAGAAGCAGTGCAGAATGTGTGTATGTCTTTGAGCCACAGGAATAGAATCCTCTTCA	28579910	28580122	AACTTTTATTAGA	AACTTTTATTAGA	|||||||||||||	'============='	13	0	0	0	chr9:28580010-28580022	LINGO2	-	LINGO2	-	1	effective
chr9	+	68434635	68434647	TAAAAATAAAATGAAATGAAGTTTCCTAAAGTGTTGTATTATTAGTACTATCTAAGTCATCATCCTGGTCTTATGAAATATTGGCATTTTCTACTGGTGTAACTTTTATTAGAAGCATCTCATCATAACTAGTAGGATCATCTCAAAGGGGTTGCAACACATTAGCAGGTAATGAAATCAATGTAGTGTTTCCTGAACGGTATTGGGTGGGGG	68434535	68434747	AACTTTTATTAGA	AACTTTTATTAGA	|||||||||||||	'============='	13	0	0	0	chr9:68434635-68434647	FRG1JP	-	FRG1JP	-	1	effective
chr9	+	75339756	75339768	TGAGCTTGCCAGGGCATCCTGTCCCCTAACAGTTTTTGATAATGATTTATCAAATGTGTACTCTTTAGAATTTTAGCTGTCAGTAACAGTTGATTTTCACAACTTTTATTAGACTATCCATGATGTTTTTTGGAAAGGTAGTTAAAAGGATAAATACATTAATTATCATAAAATTATCTAGGAATGCTTTTAAATACATTTGACATAATACAT	75339656	75339868	AACTTTTATTAGA	AACTTTTATTAGA	|||||||||||||	'============='	13	0	0	0	chr9:75339756-75339768	TMC1	+				non effective
chr9	+	87631691	87631703	GTCTACTTTTGTGACATGCTTCAAAATTCTGAGAAAGGGTTGCAAAAGAAATGTTCAGAAATGTACTAAATGGGCTTAGAAAACTTGTGAACCCTGTCTGAACTTTTATTAGATTGTCCCACCACTCACCCATTTGACATCTGAACAAGGAAAGCATTATTTATAACAGCATGCGTGAAATCCCAGAAGGGATTCTTGAAAGAATTAGAGTGA	87631591	87631803	AACTTTTATTAGA	AACTTTTATTAGA	|||||||||||||	'============='	13	0	0	0	chr9:87631691-87631703	NTRK2	+				non effective
chr9	+	94095802	94095814	TTTTCTTCTGGATTGAATTTTCATTACAAGTATTATTAGCACAGAACTGACAAAAGCAAAAATATATTTCAAATTTGATAACTATTAAATACTAAATATAAACTTTTATTAGACATGCATCACAATGAGATAGATGGGACTACCTTCCCTCCTCTCATTATTTCATATATTCATGAATGAGTATTATTTACTGCTAGAGTGAGGCAGGATTTA	94095702	94095914	AACTTTTATTAGA	AACTTTTATTAGA	|||||||||||||	'============='	13	0	0	0	chr9:94095802-94095814	AUH	-	AUH	-	1	effective
chr9	+	102796068	102796080	GTTTTTGAGGTTTTTTCTGCTATTGAGACTGACTCTGCTTATTCCTGTGAATCAACCAGTCATCTCTGGCTGGTACTCAGAAGCAAGAGGGATGGATATCAACTTTTATTAGAACTCAGAGTTATGAATGGCCCTCGACATATCAATGCTTTCTGACTCAGCTCCTCTCTACCCTGAATACAAGAGACTCTAATAGGTAGGCAGGAATATCAT	102795968	102796180	AACTTTTATTAGA	AACTTTTATTAGA	|||||||||||||	'============='	13	0	0	0	chr9:102796068-102796080	ERP44	-	ERP44	-	1	effective
chr9	+	114314018	114314030	GCAATCTGCCTGTCTCGGCCTCCCAAAGTGCCGGGATTACAGGTGTGAACCGCCACACACAACCCCAATTTTTGTTTAAAATTTGCATCCACATTAACAAAACTTTTATTAGAAAAATTCATTTAATATCTAGGCAAAATTATATCACTTTCAAAACTTTTTAAGTAAATTCAGTAACATATCAATTCAGTTTATTAGCATCAAATTTGATGA	114313918	114314130	AACTTTTATTAGA	AACTTTTATTAGA	|||||||||||||	'============='	13	0	0	0	chr9:114314018-114314030	ZNF483,PTGR1	+,-	PTGR1	-	1	effective
chr9	+	118811943	118811955	AAAGACATAGATTCCTCTAATTGACTACAGCTTCTGAAGGAAAGCAACCACTAAAATTACAAGAGAGGATCCTTGAGAACGTATATTTGAAGAAACCACAAACTTTTATTAGATCAGAAGGCTCAAAGGAGTTACCATGGATATAAATTCCTCAATGCATTCATCAAGTTCATCTCCCGGACATCTTCTCTGCTTGAGTTACATGACTGTCTT	118811843	118812055	AACTTTTATTAGA	AACTTTTATTAGA	|||||||||||||	'============='	13	0	0	0	chr9:118811943-118811955
chr9	+	121660740	121660752	CTTCCATACCCACACCACTGCAAGAGAACCATGGAGGCATGCAGCTTGTTGAATTTTCTTGTCCACAATATATATTAATTTATATATACATTCATTATGAAACTTTTATTAGAAACCTACTCTTTGTCAATTGTTTTGCTGTAGATTATGGAAAAGAGAAAATGTATGGGAAAGATGACAATCATTAATTGATTGAAGATGCCCTTAATTGGC	121660640	121660852	AACTTTTATTAGA	AACTTTTATTAGA	|||||||||||||	'============='	13	0	0	0	chr9:121660740-121660752
chr10	+	3809561	3809573	GTCCCAAAATAGGTGAGGTCTCAAAATAGGTGAATACAAGAAGAAATTTAGAGAGAGAGAGAGGAAGAGAGAGAGAAAGAGAAAGAGACCACATTCACATAACTTTTATTAGAGTATATTGTTGTAATTGTTTTATTTTATTATGTTATAGGTGATCTCTTACTGTGCCTAATTTATAAATTACACTTTATCACAGGTAGGTATGTATAGGAA	3809461	3809673	AACTTTTATTAGA	AACTTTTATTAGA	|||||||||||||	'============='	13	0	0	0	chr10:3809561-3809573
chr10	+	53369055	53369067	AATTTAGTGTAGTCTAAGTGGACAGTGTTTAAAAAATCTACTATATTCATGTCCTAGGCCTTCACACTCACCCACCAGTCATTCACTGACTTACCAGAGCAACTTTTATTAGAACCCTGCAAACTCCATTCATTGTAAGTGCTCTATATGGGTGTGTCATTTTTTAAATATTGTTAAAAATTTACACTTTTGGTGAGAATGTAAATTAGTTCA	53368955	53369167	AACTTTTATTAGA	AACTTTTATTAGA	|||||||||||||	'============='	13	0	0	0	chr10:53369055-53369067	PRKG1	+				non effective
chr10	+	69662230	69662242	GCTAATAATTAATTTTAAATGACTGGGGAAAAAATTGAAAGAACTGTTTCATGACACTTGAACATTATATAAAATTTTCATGTCAGTGTTCATAAATACAAACTTTTATTAGAACATAGCCATACTATTTATATATTGAAATACAGTTGAATTTGTCATATGACCAATTTATTAGTATTGATTAAGATGTTGAGCAGTTTATTCAAGTGTGGT	69662130	69662342	AACTTTTATTAGA	AACTTTTATTAGA	|||||||||||||	'============='	13	0	0	0	chr10:69662230-69662242	SIRT1	+				non effective
chr10	+	82137958	82137970	GGAGGTGGGGGTTGCAGTGAGCCAAGATCATGCCACTGCACTGCAGCCTAGGCAACAGAGCGAGACTCTGTCTCAAAAAAAATAAAAAGTAAAAAATCGAAACTTTTATTAGACTCAGCATCTACATGACTAGAAAGCAAGCTTCTCTTTTTAAAGGTATCTTTTCCTCCTGCCTAAATAGTATCCTTTAAGTACCTAAGGGAGAAGGAAAAC	82137858	82138070	AACTTTTATTAGA	AACTTTTATTAGA	|||||||||||||	'============='	13	0	0	0	chr10:82137958-82137970
chr10	+	85527935	85527947	AGCTTTATAAAATTCACTGGAAATTGTTCCCTCTTCTGTTTTCTGGAAGAAGTTGTGTAGAAATGGTCCAGCATCATGTGAAAGAAAGTTAGGATTAGTAAACTTTTATTAGAAAAAACAAAATTGTTCCAATTTTAAAAACAAGAACCACTGGACTAAATTATACATTGGTACCAATGGTTTTGAGTTTCTCCACACATTGACTGGTGAGTG	85527835	85528047	AACTTTTATTAGA	AACTTTTATTAGA	|||||||||||||	'============='	13	0	0	0	chr10:85527935-85527947
chr10	+	128811776	128811788	GGGAGTGCCAGTGCAAAGGTTGCCAGCCGATCCTTCAGTGCTTCGAGCTGGGACTGCCCTCGGATCTCCAGTTTCTTTTGCAGTCATCGGAGTTTTGATAAACTTTTATTAGAGTCATTCAGGGAAAGTGGAGTTTGGTGTCAGGCCAGCAGGAAATCACTGGGAAAGAGGACCAGAAGCCTGCCTCTGCCAGGCTCACTGGTGTGTGGCCAG	128811676	128811888	AACTTTTATTAGA	AACTTTTATTAGA	|||||||||||||	'============='	13	0	0	0	chr10:128811776-128811788	DOCK1	+				non effective
chr10	+	130338648	130338660	GGCCCCGGCCAAGGCAGGAGAGCGCAGAACTTTCCACGCGCCACCGCAACCAACAGGCCTCTTCATGGGAAATTGGCTGAAAATGTGCTGACCGGCATAAAACTTTTATTAGAATCCGAGAGCAGGAGGCTGAACTTCCAGGGAATGACGGGTCTGGGCGGGCTGGGGAGGGCGCAGCCAGGACCCAGACCGGGGCGCTCGGTCCCCCAGCCG	130338548	130338760	AACTTTTATTAGA	AACTTTTATTAGA	|||||||||||||	'============='	13	0	0	0	chr10:130338648-130338660
chr11	+	9862231	9862243	CCCAAAGTTTGTCAGAGGCTAACCCATCAGTAAAATTTATCTTTCATAAAATCACTATACAAACTCATCATCCAGATTTCAGTTTACTTTTCAGACTATAAACTTTTATTAGAAATTTCTGGATTAACCAGAAGTTCACTAGAGGGAAAAATAACTTTATTTCCTCAGAGAGGTATAAAGGAGTTACACTTTTTTCCTGGAAATATTTTTGTT	9862131	9862343	AACTTTTATTAGA	AACTTTTATTAGA	|||||||||||||	'============='	13	0	0	0	chr11:9862231-9862243	SBF2,LOC101928008	-,+	SBF2	-	1	effective
chr11	+	32440736	32440748	CCTGTTTGTAGCAGCAGCCCGTACTGGTCTGTGCCACAACATTTTGCAATTCCACAAATTCTTGCTGTAAGGCTGGAGTAATTAATTCCTGAAGGACCCCAACTTTTATTAGAAGTGCCAGCCTGCAGCATTTACCACAGGAGAGTTTCTTGAACTTTCTTTGGGCTGACAGTTCATTAATAAGCGGCCTCCTCCACAATCTCTCTACTGGTT	32440636	32440848	AACTTTTATTAGA	AACTTTTATTAGA	|||||||||||||	'============='	13	0	0	0	chr11:32440736-32440748	WT1	-	WT1	-	1	effective
chr11	+	34730594	34730606	ATTATTGTGAGAGTAATGCTAGTGTTTCCAGCTATATTTGTTGATTTGTCAATTTCTTTTATTTTTAGTTTCAAATATAGGTTTTGCATCCTGTATTTGAAACTTTTATTAGATGTATTCACTAAAATTAAGATTTTTATTCTTGATAAATTGACCCTTTTATCACTATGAAATGTCTCTTCTTGTTTCTGGTAATATTCCTTATTTTAAAGT	34730494	34730706	AACTTTTATTAGA	AACTTTTATTAGA	|||||||||||||	'============='	13	0	0	0	chr11:34730594-34730606
chr11	+	75579897	75579909	ATGTTTATAAAAGAGATTAATTATATTGCAAACCCACATCTGCCTTTAACAGTTACAAAGTTAATCTACTCATTGGTTATTTTCCCAAAAACAAGTTTTAAACTTTTATTAGAATATTAAAAATCTCATGGTGGGAGTATACTGATAGCTAATTTGTGTGTGTTTTGAAATGTCTCTGTACCTGGATTTTTTAAATGAAGAAGAGGTATCAAT	75579797	75580009	AACTTTTATTAGA	AACTTTTATTAGA	|||||||||||||	'============='	13	0	0	0	chr11:75579897-75579909	UVRAG	+				non effective
chr11	+	87035068	87035080	TCAGTTGATATCTAGTTTATTTTTTGCCTTCATTCGTTGTTTAGTCAGTTGTTATTTAATTTAGAATTTTATATTTTTTTGGCTCTCAGATTTTATAATGAACTTTTATTAGACTGAACATGTATGTTTTTGATGGAATCCAAACTGAGCAAATGTCACACAGTATTTTCTTGTTGTGCTCGAGTGTTCGTCTCCTTGTAGATTGTATCTAGG	87034968	87035180	AACTTTTATTAGA	AACTTTTATTAGA	|||||||||||||	'============='	13	0	0	0	chr11:87035068-87035080	TMEM135	+				non effective
chr11	+	96503918	96503930	TGGAGTCTAGAACCATTGATTTCTCTCCTATGATTTAGTTAACAAATTTTATTTATATAGGTGAATTTCATCACATCTGTCAAAAGTATGACTGAAATCAAACTTTTATTAGAAAAGGGAAGTACATAAAATGATGCAGAGGAGGTAAAGACAGTTGTGAACTCTTAACTAAAATGCATTCTGTCCCTATAAATTCCTTTATGGTACATCACT	96503818	96504030	AACTTTTATTAGA	AACTTTTATTAGA	|||||||||||||	'============='	13	0	0	0	chr11:96503918-96503930
chr11	+	109118308	109118320	TTCACCTTACTTCATCTCATCACATAAGCATTTTGTCACCTCACATCATCACAAGAAGAAGGGTACAGTACAATAAGATAGCGAGGGATGACATTCACATAACTTTTATTAGAGTATATTGTTATATAATTGTTTTTTATTGTTGTTAATCTCATACTGATTCTAATTTATAAATTAAACTTTATCGTAGGTATGTATGTATAGGAAAAAACA	109118208	109118420	AACTTTTATTAGA	AACTTTTATTAGA	|||||||||||||	'============='	13	0	0	0	chr11:109118308-109118320
chr11	+	112359168	112359180	TTGGCTCCCAGACAATACAAAATTATCATGGAATCTTCTCCCCCAGCCCAGCATTCTTTGCTTTGTCTGCAGTTTTTATGGCACATGATATTTTCCCATTAACTTTTATTAGATCCATAATTTTTTTATTAGCATTGAGTAATAACTGTTTTCAGTGGCCCCACTCTTCCGAGGAGTCCTTGATTAGTAGTCCATGATAACAGTTGCTAAATT	112359068	112359280	AACTTTTATTAGA	AACTTTTATTAGA	|||||||||||||	'============='	13	0	0	0	chr11:112359168-112359180	LINC02763	+				non effective
chr12	+	8631801	8631813	TTTGTGACAATTCGACATATATATGGTTCTAAATCTATCATCTTACTAGGTGGTTTCCATTTCCTCTGCTCCAAAATATTTTTTTTACAGCTTATAACACAACTTTTATTAGAAAAGTTATACATAACACAGCATCAACTATTTTCAAGAACCCAATAAGCAACAAAAACCAGACTAACAAAATGTGTAACAAGAAACTAATGACCTTTCTAA	8631701	8631913	AACTTTTATTAGA	AACTTTTATTAGA	|||||||||||||	'============='	13	0	0	0	chr12:8631801-8631813
chr12	+	9275628	9275640	GACTTTGGCAGTAATTATAAATAACTATTTATTAATTAGACATCATAATGTAATTTTTTCCATGTAATTAAAGAAGTGGTATAGACTGCTAACATATTTTAACTTTTATTAGAAAATAAAACATGTTAATTTTTATTAGATAAAATAATTTGAATATATCTTGTTACTGGTACAAATATTTTAGGACATAATTTTATAAATGAATTTTAAGTG	9275528	9275740	AACTTTTATTAGA	AACTTTTATTAGA	|||||||||||||	'============='	13	0	0	0	chr12:9275628-9275640
chr12	+	10529153	10529165	AAAAGACAATTTAGAAACTATTTTTAACTGAATGGAAACAAAAAGTAGTATCTCAAAATATGACGGGATGTTGCCAAATCATCTCACATATTAATAGTATAACTTTTATTAGAAAAAAAGGTTTCAAATCAACATATCAGCTTTCAATATAAGAAACTAAAAAAGCAAATTTAACCTACTATAAGAAGACAGTAAATAATAAAGATCAAAGCA	10529053	10529265	AACTTTTATTAGA	AACTTTTATTAGA	|||||||||||||	'============='	13	0	0	0	chr12:10529153-10529165	KLRK1-AS1,KLRC4-KLRK1,KLRK1	+,-,-	KLRC4-KLRK1,KLRK1	-,-	2	effective
chr12	+	12794603	12794615	AAAGTGCTAGGATTACAGGTGTGAGCTACCACGCCCATCTAGAACAAACTTCTTATGTTTTCAGTATTTTTTACAAAATTGAAGAAATCGGCTTTTTGATAACTTTTATTAGATAACATTTGTCTTCATCTAGGTTGACAAGTGCACTAAAATATCAGACTCCACCACTATACAATTCACCCACGTAACCAAAAACCACTTCTACCCCAAAAG	12794503	12794715	AACTTTTATTAGA	AACTTTTATTAGA	|||||||||||||	'============='	13	0	0	0	chr12:12794603-12794615	CREBL2	+				non effective
chr12	+	24048387	24048399	TTATAGAGTCCAATCTTGGCAAAGCAAAAAATAGAATAACACTGATTTATCATGTTGGAAATGTTCAAACTATGTTCATTGTAACTCTACCAGAAAAAAAAACTTTTATTAGAAAAAGTATGACACCAAATTTTCATGCTGAATAATTTTAAATATCTTACTTTAACATTATTTTTATATTTTGTATATTTTTTCCCCTCTAATTAAATTGTA	24048287	24048499	AACTTTTATTAGA	AACTTTTATTAGA	|||||||||||||	'============='	13	0	0	0	chr12:24048387-24048399	SOX5	-	SOX5	-	1	effective
chr12	+	30320390	30320402	CTCACCTTGACCACAACAAACATCTTCTAGCCAGTTATCTATTCTGATTCTCACTCCCTACAATAAATGTTCCACAGCAAAGCTGGAGTGAGCTTTTAGAAACTTTTATTAGATCATCCCAAGCTTGTGCTTAAAATCCTGCAACTCATTAGACTCAAATGAAAACTTCATAGTCTGGCCTACAAAGCTCCATGTCTGGCTGCTGCCCACCTC	30320290	30320502	AACTTTTATTAGA	AACTTTTATTAGA	|||||||||||||	'============='	13	0	0	0	chr12:30320390-30320402
chr12	+	32966799	32966811	AAGCAAGACCTCATCTTGGGAAAAAAAAAAAATAAGGAGGAAGAAAACATGTAATTGTTAGATACAATTGCAATACTCTGTTTATTAGTTATTAAAACATAACTTTTATTAGACTCTCAAAGTGTCCATGACTCAAAGGAATTTAATTACTATTTTCTAATGTTTGTTCTATTATAAACAAATTAAAATTTGTCTTTCATTAATTTGCAGAAC	32966699	32966911	AACTTTTATTAGA	AACTTTTATTAGA	|||||||||||||	'============='	13	0	0	0	chr12:32966799-32966811	PKP2	-	PKP2	-	1	effective
chr12	+	34090312	34090324	TAACAACAACGTCATCAATAATACCAACAATCATACTGAGCAAGTGCCTGGAAACAAAAAGAAAATTAATCCTTGATTTCAAAAGGCTTATGGATCATGAAACTTTTATTAGAAATACCTTGTCTATAAAATGACATTCTCTATATGATAATATATCCAAAAAAACTTTCCATTTCTGCTTCTTCAACTGGAATCTTGCTTTGGTTTGCTTAT	34090212	34090424	AACTTTTATTAGA	AACTTTTATTAGA	|||||||||||||	'============='	13	0	0	0	chr12:34090312-34090324
chr12	+	38607929	38607941	TAACAACAACGTCATCAATAATACCAACAATCATACTGAGCAAGTGCCTGCAAACAAAAAGAAAATTAATCCTTGATTTCAAAAGGCTTATGGATCATGAAACTTTTATTAGAAATACTTTGTCTATAAAATGACATTGTCTATATGATAATATATCCAAAAAAGCTTTCCATTTCTGCTTCTTCAACTGGAATCTTGCTTTGGTTTTCTTAT	38607829	38608041	AACTTTTATTAGA	AACTTTTATTAGA	|||||||||||||	'============='	13	0	0	0	chr12:38607929-38607941
chr12	+	43614601	43614613	TAACTTGTGTATGTATGTGTGTTTCCCAATTCTGGAAATTATTAGCCATGATCTCTTGGACAGTTTCTTCTTCACAATTTCCTTTATTCTCTACTTCTGAAACTTTTATTAGAACTATACTAGAGGCTTTCCATCTAAACACCATTTCTCCAACTTTCTGAGTTTTTATCTTGTTACCTGTCTGTGCTTCATTTTGGTTGAATTTTTGGTATT	43614501	43614713	AACTTTTATTAGA	AACTTTTATTAGA	|||||||||||||	'============='	13	0	0	0	chr12:43614601-43614613
chr12	+	69934915	69934927	AGAGACATGATGACTAAATGTAATGAAGTTTGTTTTTTTAAAAAACCACAAAACTGAGTCCCTCAAGAATTTTTTTAAACCTAGAAGTCACATACTTTGCAACTTTTATTAGATTTTAGATCGCATCCCACTCTTGAATGCATATTTCCCCGGGAGCAACCCATGTTTTAAAAAATTTAGTAAAGGAGGATATCAGATAACCAGTTCTTACAA	69934815	69935027	AACTTTTATTAGA	AACTTTTATTAGA	|||||||||||||	'============='	13	0	0	0	chr12:69934915-69934927	FRS2	+				non effective
chr12	+	89034144	89034156	ATGCTAATCTGTACAATTTACATAAATATCTAAATTCTAAGCTTTAGATTTTGTTGTGGTCTATAGAATTTTTTTGTTGTAGGCATGCCTTCCAAATTATAACTTTTATTAGACTAACATTAAATTCCATTTCCTTCCTGAAGAATACACATTGGAAAATAGACAGAGAAGGCAGCCTAGGGTAATACTACACATAATAGATGCTAAATATAT	89034044	89034256	AACTTTTATTAGA	AACTTTTATTAGA	|||||||||||||	'============='	13	0	0	0	chr12:89034144-89034156
chr12	+	95883371	95883383	ACATTCATATAACCAGTTTTGACTATTTGCAAATAGATCAGATTCAGTATTCTTACAGATTTGGTATAGTTTGTATCTTTCCTTCATTGTTTTATTAATAAACTTTTATTAGAAATTGAATGAATTATCACAACTCACCTTTGAAACTACTCTAGGTTAAGTGTATTTTTAAAAACTTCTTATTTTGTACAAAATTAGTCGGGCATGGTGGCG	95883271	95883483	AACTTTTATTAGA	AACTTTTATTAGA	|||||||||||||	'============='	13	0	0	0	chr12:95883371-95883383	METAP2	+				non effective
chr12	+	108535901	108535913	GGAGAAAAGAGTCAACAAATTAGTTTCTTAATCTGCTTTAAGTTGCTAAAATGCCCCCGTCTCCCTTCCTTTGTCACCTGATGGGCCTGTGGGCTATTTTAACTTTTATTAGAACATTTTTATTTTTTTATTAAAGGAGCTTTTCCTTTTTGAAAAACTAATCCCAGCTGTGTTTTGATAAGGTAGAATTAAAAATGGCACTGGGTAAATGCC	108535801	108536013	AACTTTTATTAGA	AACTTTTATTAGA	|||||||||||||	'============='	13	0	0	0	chr12:108535901-108535913	WSCD2	+				non effective
chr12	+	114768632	114768644	TCATATTATAGCTGCCACAGCACCAAATATCACACTTCGCTCTAGTATCCAAGTCAGGAAGGAAAGGCCCAACAACAAAAAAAGTGTTTTAAGGAAGGAAAACTTTTATTAGAAGCCCCCCAACAAGATTCTTCTATGTTTCTTTGGCCAGAATTGAATCATGAGGCCACATCTTGCTGTAAGGAAAGCTGGGAAAGCAAGTACTTGACAACA	114768532	114768744	AACTTTTATTAGA	AACTTTTATTAGA	|||||||||||||	'============='	13	0	0	0	chr12:114768632-114768644
chr13	+	47483883	47483895	ATTCCACTGAACAGAAAGGTGGTTTTAATAGTACTCTCTAGAGTAAGGGTGGGCAAATGATGATCGTCAGGCTAAATATTTGCTACCTGTTTTGAAAATAAACTTTTATTAGAATACAGCCATACTCACTCACTTATATATTGTCTATGGCTTCTTTCATGCTGTTATGGCAGAACTTTGAGTATTTGTGCCAGAAATCAAGCAGCCTACAAA	47483783	47483995	AACTTTTATTAGA	AACTTTTATTAGA	|||||||||||||	'============='	13	0	0	0	chr13:47483883-47483895
chr13	+	47833236	47833248	CCACCTCCCCCAGCATGTGTGTGAAATTTCACATTACTTGCAGTTTTACATCCCTTCGTTTCTGGGATTCAAAATCCATTTTTTTCTAGAAAAAAATTATAACTTTTATTAGAAGTAGTGCTGAGTTTATGAAGATAATACAAGACTCTCTTTTTCAAGACAGCAAGTGTGAAGAGCATAAGGATATAAATTTATGAAATAAGTTGGGGAGGG	47833136	47833348	AACTTTTATTAGA	AACTTTTATTAGA	|||||||||||||	'============='	13	0	0	0	chr13:47833236-47833248
chr13	+	49958747	49958759	ACAGCAGGTTTTTCTATTAAGTTTGCCCAGATCCATTAGAGGAATCACTATCTATGGCTGCTTGCATCTTATGAAATGTATTTCTTTTGTTTGTTTTTTTAACTTTTATTAGAACAATATGAACATATGAAATGTATTTCTTTAACAAGTCTGGAAAGTCAAAATTACTCCTTTATCCATGGGCTGCAGAATGGATGTTAACAGGCATGAAAA	49958647	49958859	AACTTTTATTAGA	AACTTTTATTAGA	|||||||||||||	'============='	13	0	0	0	chr13:49958747-49958759	CAB39L	-	CAB39L	-	1	effective
chr13	+	51563993	51564005	AAACCCAGCTTTGGACACATTGAATAATGACCCTTTTTCAGGCTCCAAATGAACTGTCTGTTTAAACAGCTGGATATGTCAGGGAAAAAAATCAAGTTTTAACTTTTATTAGATCTCTCCTGTTTAGTTCACACCAACTATATGTGTCTGTCATGATGAGAGTGCTTTATACAGGGTGTGAGTGAGTAGTTACCTTTCTTCCTGCTGGAACAT	51563893	51564105	AACTTTTATTAGA	AACTTTTATTAGA	|||||||||||||	'============='	13	0	0	0	chr13:51563993-51564005
chr13	+	91670722	91670734	TATATGCTCTACTACAGGGAAAATTGGGATAGGGTGTGTGTGTGTGCGTGTGTGTGTGTGTGTGTACTAGTTTTATTCTCTTTCTTAATATTCAGAGTATAACTTTTATTAGAAAACAGTCTCCAAGTTCCAGTAAACCAACTTAAATAACCTATGCTTAAATTGGATACTCCCTATATTAAAGCTTTTTATCTTTATTCTGTTTAATTTTCC	91670622	91670834	AACTTTTATTAGA	AACTTTTATTAGA	|||||||||||||	'============='	13	0	0	0	chr13:91670722-91670734
chr13	+	92984074	92984086	TTACTTCATTTCATGTTTTATATCAGCACAGCCAAACTTTTTCTCAACAAAAAAGCAGCCTGATTTAAGCCACGGTTGCAGATCTTTGCCAGACTGCCACAACTTTTATTAGAGATGAGTATTTTACATGCTTACCATGATGCACTCAGTTGGGGGCTCTTTATTGTTATCATTTCAATTCAATAACAAAAAAAATAAGAAAAAATGGAGCCC	92983974	92984186	AACTTTTATTAGA	AACTTTTATTAGA	|||||||||||||	'============='	13	0	0	0	chr13:92984074-92984086	GPC5	+				non effective
chr13	+	92985193	92985205	ATTCATTAAATTAAAACTGCTGAGACTTCTGGTTTCCAGTTCTACTTATAAGTCATCACTCTGTTCTAACAACAGCAAAAAGTGAAATGACTGATAAGTCAACTTTTATTAGATCAATAAAAGAGGTGATGGAAAACAGTTGTCTTCACTGTTTTGGAGATTGGAGAGACAGACAAGTGAATATATTGGGTCACAGATTTCCAGAGCAGAGTC	92985093	92985305	AACTTTTATTAGA	AACTTTTATTAGA	|||||||||||||	'============='	13	0	0	0	chr13:92985193-92985205	GPC5	+				non effective
chr13	+	99710230	99710242	TACTGATAATACACTGTAATAATACACTGTAATTCTGTTATGTTGAAAACTGATTGTATACTGATTGAGACCTAGATTTACAATCCTAGAATAATTACATAACTTTTATTAGACAATATTTCAAAAGGCAAAAGACGGCCAAAACAGAGGGGGAAGGGTATTTATACAATATCTCTCTCAAACTGTACATGACCAACAAACCAAGAAAAATAT	99710130	99710342	AACTTTTATTAGA	AACTTTTATTAGA	|||||||||||||	'============='	13	0	0	0	chr13:99710230-99710242	DOCK9	-	DOCK9	-	1	effective
chr13	+	106027335	106027347	GTCCAAAACTGTCTGGAATGAAATAAGGAAGGCTGAGTAGTTCGAGGGACGCATATTAGGGGCTGATATGACCACAGAGCCAAAGCCTTTTCTCCAGTATAACTTTTATTAGAAATAACTGAGCTATTTTAATTCCAGATTCCTGACATCCTGTGTGAACCTCTCAGTTGGCTACAATCTTGGGAGCAAAGATGGATAATATTTATTGGGCAC	106027235	106027447	AACTTTTATTAGA	AACTTTTATTAGA	|||||||||||||	'============='	13	0	0	0	chr13:106027335-106027347
chr14	+	52982573	52982585	TGTTGACTTCCTACTGTGGAAGATGACAAATCATCTCTTTCCTGAAACTCAGCTCCACAAATGTAAACATATCCCATCCCAACTCTCCCAATATAGTTCTAACTTTTATTAGATCAGTATTACTTTGTTGACTCAGTAAATACTATTTGCAGAGAAGCCATATGGTACAGAATGGCCACTTTCCCTTTTTGAGAAACTTCTTCACTATAGTTT	52982473	52982685	AACTTTTATTAGA	AACTTTTATTAGA	|||||||||||||	'============='	13	0	0	0	chr14:52982573-52982585	TXNDC16	-	TXNDC16	-	1	effective
chr14	+	57252268	57252280	CACTGCAACCTCCGCCTCCCAGGTTCAAGCGATTCTCCTGCCTCTGCCTCCCAAGTAGCTGAGATTACAGGCATGCACCACCATGCCTGGCTACTTTTTGAACTTTTATTAGAGACAGAGTTTTACCACATTGGCCAGGCTGGTCTCGAACTCCTGACCTCAGTCTCCCAAAGTGCTGGCATTTGGTGCCCAGCTTCTAGTTTGAACTTTTAG	57252168	57252380	AACTTTTATTAGA	AACTTTTATTAGA	|||||||||||||	'============='	13	0	0	0	chr14:57252268-57252280
chr14	+	73673187	73673199	CCAACAGCAACAATGGTGTGGTTGGTGAATATGGCAGAAGGAGACCCGGAAGCTCAAAGGAGAGTATCCAAAAATTCCAAGTATAATGCAGAAAGTAGGTAACTTTTATTAGATAATATCTTGATTTTTCAGGGTCACTGTTATAAGCTAACAGTATAGCAATGTTTTTATCGTCTTTCTTTGGTCATAGACTCCTTTGAGAATCTCTTGAGA	73673087	73673299	AACTTTTATTAGA	AACTTTTATTAGA	|||||||||||||	'============='	13	0	0	0	chr14:73673187-73673199	PSEN1	+				non effective
chr14	+	98802871	98802883	GTATTTTACTTTACTCCCAAGTACAGGATTCCTTGCCAATCTTCTTCCATTGTGAATAGAAGGAGGCTTTTAGGTAAAGAAAAAAGGTTGATGAAACATAAACTTTTATTAGATAAAAAAAAATGACATCAGAGGAAGCTGCAGAAAAAGTTATTAAGAAGAGCAGAAAGGACCCCTTACTTCAGTTAATAAATTTTAAAATCAGGAGTTCAT	98802771	98802983	AACTTTTATTAGA	AACTTTTATTAGA	|||||||||||||	'============='	13	0	0	0	chr14:98802871-98802883
chr15	+	59270570	59270582	ATGATTTTAGAATTTTAGAATTCCTTTTCAGTTTTGGGACATTTTTATTTCTTTTTTTTTTTAATTTCTTTTTTCCATTTTCTTTGTTCTCCCTTGGAAGAACTTTTATTAGACTTTTTTTTTTCTTTTAAATGAGATGGGGCTCTCTCTGTGTTGCCCAGGCTGGCATCAAACTCCTGGGCTCAAGGAATCCTCCTTGATTATAGGTGTGTG	59270470	59270682	AACTTTTATTAGA	AACTTTTATTAGA	|||||||||||||	'============='	13	0	0	0	chr15:59270570-59270582
chr15	+	62409152	62409164	TCAGGCTGGTCTCGAACTGCTGACCTCAGGTGATCTGCTCACCTCGGCCTCCCAAAGTGCTGGGATTACAGGTGTGAGCCACTGCACCCAGCCCTGGGAAAACTTTTATTAGAGAATCTGTAATGACTGCACTGGAGATACGGAGCTGGATTAATTATAGCCCTATTCTCAAAGAGCAAACACCTCATGGGTAGGGAAATAGATTCTGGGTTT	62409052	62409264	AACTTTTATTAGA	AACTTTTATTAGA	|||||||||||||	'============='	13	0	0	0	chr15:62409152-62409164
chr15	+	73408607	73408619	ATCATTTTAATTTTCTGCCTCTTTTATGTTCAACAGAGAATTTCACTTTGAATGCAGTAACTTAAAGTATTTATAAATCTGATTCTAGGGTTTGAAATAAAACTTTTATTAGATACTCATGTCATTTAACAAGGCTTGTTTATCTCAGGTAGAAGGTTTTTTTTTCCCCTAATGTTCTTCTAAATGGCTCAAAGTTTGGTTTCCTACTTGAAA	73408507	73408719	AACTTTTATTAGA	AACTTTTATTAGA	|||||||||||||	'============='	13	0	0	0	chr15:73408607-73408619	NEO1	+				non effective
chr15	+	98389264	98389276	CAACCTAAAAATCTGTACCCAGACAAACCATCAAGGAAGTGGTGGAGGAAAATACAGACATTTTTACTCAACTAAGGTCTCAAAATATTACCTACCATGCAACTTTTATTAGAAAGCTAAGTTTAATCAGAAAGGTGAGTTTCACCAAGAAAGGAAACAAAGAAAAAGGAAAAAATTAGATCCAAAAACAGGAGATTAAATATAGGAGAGACA	98389164	98389376	AACTTTTATTAGA	AACTTTTATTAGA	|||||||||||||	'============='	13	0	0	0	chr15:98389264-98389276	LINC00923	-	LINC00923	-	1	effective
chr16	+	9820621	9820633	CAATTATTTCTATAAAATGATGTAACTGAAACGTGGCCTTTTAAAAAGGAGTGTGATCAGGCTCAATTTGGATACAGTTATTTGAGACACTGAATCATCCAACTTTTATTAGACCCAGGAGATGGTCGCCATGGTTTTCTGCCTGGGAGTTTATGATCAAGTTTTGGGTTTTTTTCCCTCATTCTGAAGTAAAAAAAAAGGAGGTAATCTATA	9820521	9820733	AACTTTTATTAGA	AACTTTTATTAGA	|||||||||||||	'============='	13	0	0	0	chr16:9820621-9820633
chr16	+	48616495	48616507	TACAAGAGTAGTAACGTTGGCAATTTGGACACGCCAAAGAGAAGCAATAAATTGCTTCCTTTAAATGCATAGATGAAAGTTCTCCACTTAATAAGAAACTAACTTTTATTAGAGTATACTGTTATAATTTTTCTATTATTAGTAATTGTCGTTAATCCTTTATTGTGCCTAATGTATAATTTAATCTTTATCATGGGTATCTACGTATAGGAA	48616395	48616607	AACTTTTATTAGA	AACTTTTATTAGA	|||||||||||||	'============='	13	0	0	0	chr16:48616495-48616507	N4BP1	-	N4BP1	-	1	effective
chr16	+	61783100	61783112	AATATCTACAATAAAACGTACACAGATTTTTTTATAGGTTCTTGTGGGTATCAGAACATTTGACATCATTTGATTCAATAGTTCTAGTTTGGAACCCAGGAACTTTTATTAGAGGGGGAAAAAAAGGCCGCCAGAGCTTTGAGCAAGACCAATATGAATGATAAGAACCATAGTGGTAAAACTCTGTATTTAAGAATCTTCCTCTGTCTATAC	61783000	61783212	AACTTTTATTAGA	AACTTTTATTAGA	|||||||||||||	'============='	13	0	0	0	chr16:61783100-61783112	CDH8	-	CDH8	-	1	effective
chr16	+	64776139	64776151	CTCTGGTGGTCCTTACATGAACATAAGGCATGCATAACCCCTTTGATATTGTGAGTGTTTCTCTGCATATGAGCATTCTTTTCTTCAGGGAAAAGTTCCTAACTTTTATTAGATTCTCAAAGTTGTCTGTATTTCCTATTATTTTAAGAAAACTGACTTAAATAGAAGGTGTAATTGCGAATGTTAACAATAATAATTACAAACACCATAACA	64776039	64776251	AACTTTTATTAGA	AACTTTTATTAGA	|||||||||||||	'============='	13	0	0	0	chr16:64776139-64776151
chr16	+	82344655	82344667	TCACATAGGAACTGTGTCATCTTGCATTATCACAAGAAGAAAGATGAGTACAGTACATAAGATATTTTGGGAGAGAGAAAAAGAGAAACTACATTCACATAACTTTTATTAGAGTATATTGTTAAAAGTTTTCTATTTTATTATTAGTTCTTATTGTTAATCTCTTTCTGTGACTAATTTATAAATTAAACTTTATCATATATCTATATTATA	82344555	82344767	AACTTTTATTAGA	AACTTTTATTAGA	|||||||||||||	'============='	13	0	0	0	chr16:82344655-82344667
chr17	+	18699122	18699134	CCCCCATTATCTGAGGTTTCACTTTCTGCGGTTTCAGTTACTGCTATACACTACACTAAACAGTAAGATACTGTGTGAGGAGAGAGAACTACATTCACATAACTTTTATTAGATTATGTTGTTATAATTGTTCTATTTTTATTTCTTATTAATCTCTTACTGTGCATTATTTATAAATTAAGCATTATCATAGGTATGTACTTACAGGAAAAA	18699022	18699234	AACTTTTATTAGA	AACTTTTATTAGA	|||||||||||||	'============='	13	0	0	0	chr17:18699122-18699134	TVP23B	+				non effective
chr17	+	72100086	72100098	CCAAGGTCGAGGCCACTGGGCTGAGTTTTGAGAAATCGTTTAGGCCAGTGTTTCTGAAACTAATATTCATTCAAATCACCTGGGATTGTGTTAAAATGAAAACTTTTATTAGACTGGGGTGAGGGCCCAGAGTCTTCATCTATAACAAGCTCCCCAGTGATACTGATGCTGCTGGTTCTAGGACCACACTTTCAGGAGGAAGGATTTAGGCCA	72099986	72100198	AACTTTTATTAGA	AACTTTTATTAGA	|||||||||||||	'============='	13	0	0	0	chr17:72100086-72100098
chr18	+	2666298	2666310	ACAAGTAGGAAAGAAATTACCTGTGATAATTTTGGTAGGTAAACAGTGTTACTAAGTTGATGCTTTTATATTTAATAAGGTTTAGTACATATATAGCAATAACTTTTATTAGATATGCATCTAAATCTGTTGATGACTTTTGTTAATTTGTTGGGATGAGGGAGGAAACTGGCTGCATGTGCATAGTCTGCACAGAGGTTATATTTTTCAAGC	2666198	2666410	AACTTTTATTAGA	AACTTTTATTAGA	|||||||||||||	'============='	13	0	0	0	chr18:2666298-2666310	SMCHD1	+				non effective
chr18	+	5647323	5647335	TGAAAATGACACTCAGGATAAAGGAAGAAAAGCACACCTTAGTAATAGGATTCCCTGTGCTTCCCAACAAAGGTTATAATTCGGAGCAATGATCAGCTGAAACTTTTATTAGAGGAAAAGAGTGATTTTTTCACATTACATTGTTTGTTAGATGTTGGTCAGGGTTCATAGTGTCACCTTTCACTTTGCTAGGTGCTTCAGGGACATCTAAAC	5647223	5647435	AACTTTTATTAGA	AACTTTTATTAGA	|||||||||||||	'============='	13	0	0	0	chr18:5647323-5647335
chr18	+	27789936	27789948	TTAACTTTCTCATAGAGTGAAGTAGTTTACGATAATTGAATTATTATATTCATTGCAAGCAGAGAAATATCACCTATATTTAAAGTATATTAAAAGGTAAAACTTTTATTAGAGAAGGGTAACAATCAGAACTTGCTGATTAGTTCTATGGTAGAATTGCCTCCATGGTTTCATATTGAGAATTAGCACTAAGCTAATACCAGAAGAACAAAA	27789836	27790048	AACTTTTATTAGA	AACTTTTATTAGA	|||||||||||||	'============='	13	0	0	0	chr18:27789936-27789948
chr18	+	29821298	29821310	GCAAATTTTTTGGGAGTCTCAAGCAGAAGGGAAGGATTGAATGGATATGGCTGACAAGTTGCTTGCTTGCTTTTTTTTTTTTTTTGGTGATCTAATTCTCAACTTTTATTAGAATGGTTCAATGTTGCTGTATCATTAGCTCCTCCAAAATAACACTAGAAAAGCATCCTTTTTCAGAGTGTTATAAACCTTAAGATGTGTTTTATAATAGAT	29821198	29821410	AACTTTTATTAGA	AACTTTTATTAGA	|||||||||||||	'============='	13	0	0	0	chr18:29821298-29821310
chr18	+	30541233	30541245	CTATTAACTCCTGAGAGACGAGTATTGAAATCTCAAACTATAATTATACATTATTTTATTTCTACTTTAAGTTTTCTCAATATTTGCTTTATATATTTTCAACTTTTATTAGATACATACATATTTAGGGTTTTTTATATGTGCTTGATGAATTCATTAATTCTTTTTATGAAATGTCTCTCTCTATTCCTGATGATATTTCTAGTTGAGAAA	30541133	30541345	AACTTTTATTAGA	AACTTTTATTAGA	|||||||||||||	'============='	13	0	0	0	chr18:30541233-30541245	CCDC178	-	CCDC178	-	1	effective
chr18	+	30547031	30547043	TGTTGATTCTCAGTTTTGTCCATTTTCTGAGTGGTATCTCTACCTTCTTTATCAAATTATCAAGTACATTTTATGAAGTTAAATTTGTAAACTATTTTGTAACTTTTATTAGAATAAGTATATTGTTATTGTTAGCAAATGCTTCTCAGCATTGATTAAAACTATGCTGCCTTTCTCCCTTAATCTGTGTTTATATTAAATTACATTAACATA	30546931	30547143	AACTTTTATTAGA	AACTTTTATTAGA	|||||||||||||	'============='	13	0	0	0	chr18:30547031-30547043	CCDC178	-	CCDC178	-	1	effective
chr18	+	32116339	32116351	ACATCTTCCTGCTCACTGCCAAGTTTTTTTTTCTTGTGGATTCCTAGAAGTGGAATTTATCTGATACTATGAGCCTTTCTGCGAAATGGTTTTTCAAGTAAACTTTTATTAGATGATGAGCGTTCTAGGTTCTTATTCCCGGACCATCAAAACATGTTATTGATTCTTTTAAATACTTTCCCAGTCTGATCTGGGAAAAGTGATAGCTCATTG	32116239	32116451	AACTTTTATTAGA	AACTTTTATTAGA	|||||||||||||	'============='	13	0	0	0	chr18:32116339-32116351	DTNA	+				non effective
chr18	+	34251553	34251565	ATGGAAGTCCAAGAGCTTTCCTTTTTTCACCACTGAAATAGACTCCAGTTAGATGTAGAAAGTTGGATGAGTTCAGTGTGCCAACTTTTACTTTATGGGAAACTTTTATTAGAAAAGCTAATTTCTGTAAAGAGAGACAAAAGAAAAAAGCAACACGAAAGTGATAGGTTTCATTGTCCATAAATTTGTCCACTTGCTACAACATGTGTTTTT	34251453	34251665	AACTTTTATTAGA	AACTTTTATTAGA	|||||||||||||	'============='	13	0	0	0	chr18:34251553-34251565	FHOD3	+				non effective
chr18	+	48407819	48407831	TTTAAAACACAAATAACATTAAAACCTATATTTACTAAGGATTAATATTACAGGACAAAATTCACACTAAATAAAAATTACATTGACTTTATAAAAAGATAACTTTTATTAGAAATTAACTATTTTATTTGAAAGTTACGATTTTGATTTTATGGTGGCATATTGTACCTCCTTTGATCAATATGTACAAATTTCAAAAGTGATAAAAAATAT	48407719	48407931	AACTTTTATTAGA	AACTTTTATTAGA	|||||||||||||	'============='	13	0	0	0	chr18:48407819-48407831	ME2	+				non effective
chr18	+	66944943	66944955	TTCAACAATTTCTTTATATTAATATGGCTCATGGATACATATGTTGTATTTCATGGTATAAGCTAATAATATTTTATTTTATCACTCCAACTGTTCAAATAACTTTTATTAGAAGGGGATAATATTATTTAACATATTTTAATTAAATTATCAGTAATGATGTGATACAAAGCTACATCTGTGAGAGTCAGATGTTATATAAAATTATTTTAA	66944843	66945055	AACTTTTATTAGA	AACTTTTATTAGA	|||||||||||||	'============='	13	0	0	0	chr18:66944943-66944955
chr20	+	122421	122433	AGCTTTCAGTCACAATATAGTCAGGCACTCAAAAAAAAACTTTAACACAATAAAATTCTCTTTGAATGCCACCTTAAACTCAATCCCATCCAGAGAAAACAACTTTTATTAGAATGACATGTGATTTGCATTTTTAGTTCATGCATTTACTTATATACACATAAATATAGCTTTTTCACATAAATTAGAATCATTGCTATGCATGTTGTTCTA	122321	122533	AACTTTTATTAGA	AACTTTTATTAGA	|||||||||||||	'============='	13	0	0	0	chr20:122421-122433
chr20	+	16542146	16542158	TCCAAAACATAAGCGCCCTTCATTTCAAATAATATGACAAATCCTTTCTCACTAAGTCAGTGGGAAAAAAAAAGTTTTAAATAGTTCTTATATTCACAATAACTTTTATTAGAAAATCTGAGGTGTGTTGCCATGAGGGGAAAATTCTTTTGCAAACTGAAGTCAAAAATTTTAAGTATCTCCCCCAAGATATTTATTAATTACAAACAGGAA	16542046	16542258	AACTTTTATTAGA	AACTTTTATTAGA	|||||||||||||	'============='	13	0	0	0	chr20:16542146-16542158	KIF16B	-	KIF16B	-	1	effective
chr20	+	31262758	31262770	CTAGGCTGGTCTTGAACTCCTGGGCTCAAGCAATCCTCCTGCCTCGGGCCTCCCAGTTCTGGGATTACAGGAGTGAGCCACTGCGCCTGGCCATGACCAAAACTTTTATTAGAGACAGTATCTACTTGCTTGGTGCCCTCTCTGCCCTTCCTCCTAAAGAATCCCCCTTCAAAAGGAAAAAAAGGCCATTCAAATTTGAGAGAGACTCAGGGG	31262658	31262870	AACTTTTATTAGA	AACTTTTATTAGA	|||||||||||||	'============='	13	0	0	0	chr20:31262758-31262770
chr22	+	16911260	16911272	ATTTTTATAGTTATATGGCATTCATCATATGTCAGGTATCATTCTTAAAGCTTTCCATTTATCAATTCATTTAATTCTTATGACAACCTTATTATGTGAGAACTTTTATTAGATGATAAATGATTTCCTCCTAGTGACTGAGATTTAATATTATTTCTTTAAAAAAATCCAATTGCCAAGCTGATCTTACATTTGTAAACTAAATTATTTATT	16911160	16911372	AACTTTTATTAGA	AACTTTTATTAGA	|||||||||||||	'============='	13	0	0	0	chr22:16911260-16911272
chrX	+	10178348	10178360	AGATCCCACATTTTGTTTATCCACTCATCCTTTGATGGACATTTGTGTTGTTTCCACCTTTTGGCTATTATGAATAATGCTATCATTACTTACTTAAAGAAACTTTTATTAGAGTATATCGTTCATATAGAGAAGTGTACAGCTTGATGGAGTTTCATAAAACACACACACACACCTGTGTAACCAGCACCCAGGACCAGAAGCAGAACATTA	10178248	10178460	AACTTTTATTAGA	AACTTTTATTAGA	|||||||||||||	'============='	13	0	0	0	chrX:10178348-10178360	CLCN4	+				non effective
chrX	+	32541817	32541829	ATTCCTACATGGCTGTCTACTCTTTATCAACTCTAAGCATAAAAACAGTTTTCCTTTGGGTCATTGGGTCTTCATTTTTGAAGGCTCCCATGTCACCTAAAACTTTTATTAGATAAATATCTCATGCTTTTCTCTTGTTAACCTATCTTTTGTTATAGGAATGTCTGCTATGACCTGTATAAGGAGGAAGGAAAGGGATCACAGCCTTTCTGC	32541717	32541929	AACTTTTATTAGA	AACTTTTATTAGA	|||||||||||||	'============='	13	0	0	0	chrX:32541817-32541829	DMD	-	DMD	-	1	effective
chrX	+	42378745	42378757	AATCAAGGGACAGACATGTAGTTATTAGCTGATGGAAAGTGATAAAATTGGAGAGGATGTAATCATGGTGTAGTTTTACAAGCGTTCTTTCCATTTTGATAACTTTTATTAGAATGTGCCTGGTTTTGGAAAACAGAAATCTTAATAAATAAACCACCACAACTTAAAATATCTCCTATTGGCTCAAATTCTTCTTTTTTATCAGACAAATTA	42378645	42378857	AACTTTTATTAGA	AACTTTTATTAGA	|||||||||||||	'============='	13	0	0	0	chrX:42378745-42378757
chrX	+	76162110	76162122	CAAAGACTTAATGACTAAAACACCAAAAGCAATTGCAACAAAAGCCAAAATAGACAATATGAGATCTAATTAAACTATAGAGCTTCTGCACAGTGAAAGAAACTTTTATTAGACTGAACAGGCAACGTACACAGTGGGAGAAAATTTTTGCAATTGACAAAGGGCTAATATCCAGAATCTACAAGGAACTTCAACAAATTTACAATTAAGAAA	76162010	76162222	AACTTTTATTAGA	AACTTTTATTAGA	|||||||||||||	'============='	13	0	0	0	chrX:76162110-76162122	MIR325HG	-	MIR325HG	-	1	effective
chrX	+	79856136	79856148	ACTGTTAAGGAAGAGCTCATTTATTTATTTTCTAAGTTGATGATGGTGTGTATCCAATTACTATGGTAGTTAGATATCACTTGTTACATTTATGATGTAAAACTTTTATTAGAAATCTCAATATTTGTAATACACTAGAAATTGCATCCCCTACAACTATTTAAACTTATAATGAATGTTTGATATCAAACTAAAAATATGTAATGGAGAGAA	79856036	79856248	AACTTTTATTAGA	AACTTTTATTAGA	|||||||||||||	'============='	13	0	0	0	chrX:79856136-79856148
chrX	+	81599890	81599902	AAAAGTTATTGTATCCCCAGTGAATAATTAGATTTATATATATAGAATAACAACTATATTTCTTTCTTTAAAAGGTTAAAACAAAGCAGTCATTTTGACTAACTTTTATTAGATGATAATAGTTAGAGTTATGGTTCTTTCATATAAGAATTATTTTTGAGCTCTTCAACTAGCCTAATTCTCTAAGTTCTAATAGATGTACTTAGAATCTAG	81599790	81600002	AACTTTTATTAGA	AACTTTTATTAGA	|||||||||||||	'============='	13	0	0	0	chrX:81599890-81599902
chrX	+	83260057	83260069	CTCCATATCTTTCTTATATGCCCTTTGGCCCCTGTCAATTTTTTGGGCCATGATCTCCTCAAAATCCATAATGCCCATGTCTCTTTTTCATCAAAAGGTGAACTTTTATTAGAATTTGAACCAGGGGACCAAAAATACCAAATTCAAAAACGTCCTGACATTGTTCCACAGTTTAGCACTAGTAATGTTAAAACATCATCTTGTGACCAGGAA	83259957	83260169	AACTTTTATTAGA	AACTTTTATTAGA	|||||||||||||	'============='	13	0	0	0	chrX:83260057-83260069
chrX	+	113227650	113227662	TATTCAGAGGCTGATCTTAAAAGAGCTGAGGAATGGGGTTTTCTAAATATGTTGACCATAAATGGCTTACAAATAATGAAGGAATAATTCTCCTTCCAGAAACTTTTATTAGACCAATCCCTGAGCAAATCCATCAAAGCACTCATTATGGGTGGTAGACCACTCTATGCTGGATACATTCTTATCTTACTAGGCCTAACTTGCAATGAACAA	113227550	113227762	AACTTTTATTAGA	AACTTTTATTAGA	|||||||||||||	'============='	13	0	0	0	chrX:113227650-113227662
chrX	+	127122277	127122289	AGTTCTATTTAATCATCTCCTATGTCAAATAGTGTTATGAGGAACACTGGACAAGAAAAATGATGTTGAACAAATATTTGTCAGCTAGATTTTCTCTAAAAACTTTTATTAGATTTTTTTAAAAGCCTGTCTTATTTTATAAAGGATAAATTAAAAGCTATTAGCATGTCAAAATTCTTAACATGGCATACAATTCCATATTTATTTCAAGTT	127122177	127122389	AACTTTTATTAGA	AACTTTTATTAGA	|||||||||||||	'============='	13	0	0	0	chrX:127122277-127122289
chrX	+	130551073	130551085	GATAGCCTGGTGGCCCACCTCAGAGAGGTTGCCAATGAAGCAGTAGAGATTGGCTTCAATTTAGTTGACAAGCTGTTAACTGTTTCTAGTGTTTTTCACAAACTTTTATTAGACAGATTACTTAAAGCTGTTTTATCCATTTTCTCCCTATTTTCTCATTTCTTGATCTCAAACAAGAGGGTACCTCCACCACTAACTCCAGGTGACCTCTCT	130550973	130551185	AACTTTTATTAGA	AACTTTTATTAGA	|||||||||||||	'============='	13	0	0	0	chrX:130551073-130551085
chrX	+	137521473	137521485	AATATTGCTTTCTAAATTTAGAGAAATGGGATTAAGAGAAAATCTCAGATAATTTATACAAATTTAAAGATTTTCTTTGTTGGTTTAACTCCTGACAATAAACTTTTATTAGAGAGTAGAGTTAGACTTGAGAGTTATAAGTAGACAGGCTGAAAAAATGGAAATAAAGTCATTCTCATAGAGTACTTCTGTGTAATATTCTATACGTATATT	137521373	137521585	AACTTTTATTAGA	AACTTTTATTAGA	|||||||||||||	'============='	13	0	0	0	chrX:137521473-137521485
chrX	+	146976492	146976504	CAGAACTACTACTGAACTGTTAATACTATAGATTTCCCTCCTGTCCAATAATACTGTCCACTTAACAACCCCTCGCATCTTTTACAATCTGCACTTTCCCAACTTTTATTAGACAGTCCAAATTTTCCATTTGCCAGCTCAGATACCACAGCCTCAAGCCAAGATTTTAAGTCTAAGAAAAAGAAAATAAAAGAAAAGCAAACAAACTATTCT	146976392	146976604	AACTTTTATTAGA	AACTTTTATTAGA	|||||||||||||	'============='	13	0	0	0	chrX:146976492-146976504
chrY	+	19308463	19308475	TATTTTCAACATAAGACAAAAAATTAAAAACATAAACCCTCTGTATTAGGAATTTAATAACATTCTTCCAAATAAATGTTTAGGCTGATAATTAAATAAAAACTTTTATTAGAACTTTAATCAATTAGAAACAGTCATTAAAGGCAAATCCATATAGAAACCTTTAAGGAATGGCTGAAGTAGTATACTGAGTAAAAGTTGCATAATAGAAAC	19308363	19308575	AACTTTTATTAGA	AACTTTTATTAGA	|||||||||||||	'============='	13	0	0	0	chrY:19308463-19308475
chrY	+	25546404	25546416	GGAGGCGGAGGTTGCAGTGAGCCAAGATCGCACCACTGCACATCAGCCTGGGCAACAGAGCAAGACCCTATCCCCCCCAAAAAAAGAAGACTCTTGGAAAAACTTTTATTAGAAATAAAACAACACCTAAAATGTGTTACTGTATATTAAAATTTGATTTCTCTGGGGTGGCTAGAATGACAGTTATAGACTAAATTTAAAGCTAAAAAATAC	25546304	25546516	AACTTTTATTAGA	AACTTTTATTAGA	|||||||||||||	'============='	13	0	0	0	chrY:25546404-25546416
chrUn_gl000219	+	84360	84372	TAAAAATAAAATGAAATGAACTTTCCTAAAGTGTTGTATTATTAGTGCTATCTAAGTCATCATCCTGGCCTTATGAAATATTGGCATTTTCTACTGGTGTAACTTTTATTAGAAGCATCTCATCATAACTAGTAGGACATCTCAAAGGGGTTGCAACACATTAGCAAGTAATGAAATCAATGTATTGTTTCCTCAAGGGTATTGGGTGGGTGG	84260	84472	AACTTTTATTAGA	AACTTTTATTAGA	|||||||||||||	'============='	13	0	0	0	chrUn_gl000219:84360-84372	LOC283788,FRG1EP,FRG1DP	-,-,-	LOC283788,FRG1EP,FRG1DP	-,-,-	3	effective
chrUn_gl000241	+	21548	21560	TAAAAATAAAATGAAATGAACTTTCCTAAAGTGTTGTATTATTAGTACTATCTAAGTCATCATCCTGGCCTTATGAAATATTGGCATTTTCTACTGGTGTAACTTTTATTAGAAGCATCTCATCGTAACTAGTAGGATGATCTCAAAGGGGTTGCAACACATTAGCAGGTAATGAAATCAATGTAGTGTTTCCTGAATGGTATTGTGTGGGTG	21448	21660	AACTTTTATTAGA	AACTTTTATTAGA	|||||||||||||	'============='	13	0	0	0	chrUn_gl000241:21548-21560	FRG1CP,FRG1FP	-,-	FRG1CP,FRG1FP	-,-	2	effective
chr1	-	69730534	69730546	CTGGACTTTCCACCTCTGAGTACAATACCATCTTCAATTTACATTCTCACCAGCATTATATAAAAGTTACCACTTTTCTGCTTCCAACACTTAGTCAGGTTCTAATAAAAGTTGAGCCCAATATTGCTGTAGTACAATTTTCTCCAAAATGCAGAAGAGAGAGTTTTGCAAAATCCGTAGATTACCCATAGGTGTATACGTGTTTAACACTTG	69730434	69730646	TCTAATAAAAGTT	TCTAATAAAAGTT	|||||||||||||	'============='	13	0	0	0	chr1:69730534-69730546
chr1	-	71284858	71284870	CTAACTGGTCTTCTACCCAGTCATTCATAAGCATGCATTATGATTCGTGCCACTGTCAATCCTCAGACTTGTAATACTTTTTCTCCTCATTCTATTCTTTTCTAATAAAAGTTTTTGAGGATTGGAAGAAAGTTTATTTTGATGTTTTTCCTCAGTTATGCTGATTTGGGATTAATACTCCTAAGAAATGATGACTGATATCCAGCAAAACAA	71284758	71284970	TCTAATAAAAGTT	TCTAATAAAAGTT	|||||||||||||	'============='	13	0	0	0	chr1:71284858-71284870
chr1	-	76725223	76725235	TGCAGTGTTGGGTAAAACACTTAGCATAATGCCTGGCACCCAGTCAATGTGCAATAAATGTTGGCTATTATCATCATCACCACCTCCATCATCATCATTCTCTAATAAAAGTTAAGCCCTTCTCTCTGTTGAATACACCCATCAGTTAATACCAGTGGCTCCTTTTAAATAGCTTAAAAGCAACCAACATTCTATAGATTTCAGTGGGGAAGA	76725123	76725335	TCTAATAAAAGTT	TCTAATAAAAGTT	|||||||||||||	'============='	13	0	0	0	chr1:76725223-76725235	ST6GALNAC3	+	ST6GALNAC3	+	1	effective
chr1	-	77692717	77692729	AATTTGGCAACTAAAACCAAATATGAGTATTTGATTGATCAAAATTACACACACACACACACACACACACACACACACACGCATATATATTTCTGGCTTCTCTAATAAAAGTTTTTATAACTGACCCTCACAGTAAGTCATGCCACAAAGCCTATCCATGCTGTTTTTACTGTTGTTCTTCAATCGAATGACAACTTAAGATTGACCCTACAG	77692617	77692829	TCTAATAAAAGTT	TCTAATAAAAGTT	|||||||||||||	'============='	13	0	0	0	chr1:77692717-77692729
chr1	-	89162743	89162755	CTAATATTGCTTGTCTGTCTGAACAGCATTTGACAAATTGGACAATCCTTAAAATTCTGATAAGAAAATCATATTCATTGACTATATGAATATATTTATATCTAATAAAAGTTTTACTTAAGATATATTTTTGATTAATAAATTTAGGGAATTGGTCATGAAGCATTTTGATACATTTGCAAATTAGTCTCTGATTTTACAGCTCCTGTTATT	89162643	89162855	TCTAATAAAAGTT	TCTAATAAAAGTT	|||||||||||||	'============='	13	0	0	0	chr1:89162743-89162755	PKN2	+	PKN2	+	1	effective
chr1	-	89452876	89452888	TTGCCTGGGACATACATCAGAATCAGCTGGAAAGATTTTTCAAAATACATTCCAGATATGTAGAATTAGAATGCATAATGGTGAGCCCTGGCATACGTAGTCTAATAAAAGTTCCACAAATGAGGATTGTGCACACAAATGCCCTTTTAGTGCCATGGTTTCATATGTTCACCTTGGGGAAGCACAACCACTTCCCTGGCTTCAACCGACTTC	89452776	89452988	TCTAATAAAAGTT	TCTAATAAAAGTT	|||||||||||||	'============='	13	0	0	0	chr1:89452876-89452888	KYAT3,RBMXL1	-,-				non effective
chr1	-	177286916	177286928	TTGGTGTCCAAAGGGGTCCTGAAACCAATTCCACACAGATAATAAGGGCCAATTTCATATTCTCATCTATTTACTAGTTTATTGTATTCTATCTTCCCTCTCTAATAAAAGTTACATGGGGGCAAAGACTTCATCTTGTTCTTTATTTTATTTCCAGCACCTACCATAATGTCTTGCACATAGTAAGTATGCAATAAATATTTATCCACTCAA	177286816	177287028	TCTAATAAAAGTT	TCTAATAAAAGTT	|||||||||||||	'============='	13	0	0	0	chr1:177286916-177286928
chr1	-	179469604	179469616	GTGTGTGTGTGTGTATTGCCTGCCAGCATTAAGTAGTTATGAAACATGAAAAAGGTAATATTTATAATAATTTCAAAATTATAAAGTACTTAGGAATAAATCTAATAAAAGTTGATCAGTTTCTTTCTAGAGTATATTTCAAACTTTATTTGAGAAACATTAAAAGACCTAAGTGGAAGATACACCATGTTCATGAACTGAAAGATTCTATAT	179469504	179469716	TCTAATAAAAGTT	TCTAATAAAAGTT	|||||||||||||	'============='	13	0	0	0	chr1:179469604-179469616	AXDND1	+	AXDND1	+	1	effective
chr2	-	40047592	40047604	ACTGCAACTTCTTAATGTTATAGTCAATAGACCATTGAAAGACCACTTTGGAAGAAATATGAGTCCTGGTCTCTGTCTGAAAGTTTTCCAATTTTCTTGTTCTAATAAAAGTTAAGAAGGTTCTAATAACAAAACTAACATGACATGTGTCAGTATTTATTTTTATTTTTTTAAGAGACAGTGTCTCACTATATTGCCTGGGCTGGAGTGCAG	40047492	40047704	TCTAATAAAAGTT	TCTAATAAAAGTT	|||||||||||||	'============='	13	0	0	0	chr2:40047592-40047604
chr2	-	96614153	96614165	TTTTCAGATCACACCTCTCAAAGTATTTATCAACTATTTCTTATTTGCAAAGTAAAAAAAAATTAAAATTAACCCCCCCTATTTCTTTAAAATGGTTATCTCTAATAAAAGTTTTAATACTAACATAAAACAATGATAGGTAGACAATTGCTAAGTTTTAGAAGAAAATAATATAAAAAATGAGATTCGGAGTGAGAAAATTAATTTCACAAG	96614053	96614265	TCTAATAAAAGTT	TCTAATAAAAGTT	|||||||||||||	'============='	13	0	0	0	chr2:96614153-96614165	ANKRD36C	-				non effective
chr2	-	96619562	96619574	TTTTCAGATCACACCTCTCAAAGTATTTATCAACTATTTCTTATTTGCCAAAGTAAAAAAAATTAAAATTAACCCCTCTCATTTCTTTAAAATGGTTTTCTCTAATAAAAGTTTTAATACTAACATAAAACAATGATAGGTAGACAACTGCTAAGTTTTAGAAGAAAATAATATAAAAAAAGAGATTCAGAGTGAGAAAATTAATTTCACAAG	96619462	96619674	TCTAATAAAAGTT	TCTAATAAAAGTT	|||||||||||||	'============='	13	0	0	0	chr2:96619562-96619574	ANKRD36C	-				non effective
chr2	-	124170882	124170894	ATGTTAGGGAGAAAGTTTCCTCAACCACCTAAGGTTCTTTGCTAAGCTGGAAAATAAAACTGACAAAGACAGGTTAACAGAACAAAAGCATATGCATTTATCTAATAAAAGTTACATGACAGAAGAGCTTTCACAAGGAAATGGATATTGAGAGACCCAAGAAACATTGTATTTGTATGCTGAGTCTGGTGAAAGAAATGGATAGTTGTGAAG	124170782	124170994	TCTAATAAAAGTT	TCTAATAAAAGTT	|||||||||||||	'============='	13	0	0	0	chr2:124170882-124170894
chr2	-	132059260	132059272	GGTGAAATGAGATTCTGAAGAAAAACTAAATAATAAGGCCATTTTTCTAAGCCAAAAAAGTTTTTGTCATTAATTGTGGAATTTCACCAATCAATTTTTTTCTAATAAAAGTTTCTTAAACTTTTAGTGCCTACTATTGCTTGTAGGTTAATAAACCCTAGCAGAAAACAAAATCATTAATGAAATGGAAAACAAACATTAATGGGAAATTTG	132059160	132059372	TCTAATAAAAGTT	TCTAATAAAAGTT	|||||||||||||	'============='	13	0	0	0	chr2:132059260-132059272
chr2	-	136233695	136233707	CCAAGATTGCACCACTGTACTCCAGCCTGGACAACAGAACAAGACTCCATCTCAAAAGAAAAAAAAGAAAAAAAATTAAAATGTTTAGTGAGCTTGCTGATCTAATAAAAGTTAAAGAGTCAACTAAACTCAATGTATGGAGCTTATATGGATCTTCATATGAATAAACAAACGGCATGAAAACACTTTTGAAATAAGTGGGGACATTTTAAT	136233595	136233807	TCTAATAAAAGTT	TCTAATAAAAGTT	|||||||||||||	'============='	13	0	0	0	chr2:136233695-136233707	ZRANB3	-				non effective
chr2	-	138955799	138955811	AACACCAATATTGAATTCCGTTCAACTCTGGCAATAAGTAATATTTATTGATGAATAGATTAATTAAAAATAATACCACACATTTACATTGAGATGCACTTCTAATAAAAGTTTACTTGTTATGCTAAATAAATCTTTTTCTTTTTTTTTGAGATGGAGTCTCGCTCTGTCACCCAGGCTAGAGTGCAATGGCGATCTCAGTCACTGCAACCT	138955699	138955911	TCTAATAAAAGTT	TCTAATAAAAGTT	|||||||||||||	'============='	13	0	0	0	chr2:138955799-138955811
chr2	-	146711047	146711059	GTATTCTTGGTTTGTAGTCTCTTTTCTTTTAAAACTTTGAATGCATCATCCCATTGTCTCCTCAGCTTAAAGTTTTTTTAATCAATAAATTTGCTGATAGTCTAATAAAAGTTTTCTTGTATGTGACAAGTCTCTTCTCTTGCTACTTTCAAAATTCTCTTTGATTTTTGACTATTTGGTTATTATATGTTTCAGTGAAGTTTTATTTTTATT	146710947	146711159	TCTAATAAAAGTT	TCTAATAAAAGTT	|||||||||||||	'============='	13	0	0	0	chr2:146711047-146711059
chr2	-	155445910	155445922	GAAAGATAGAGCCAATATTTTATTTATTTTTATATTCCCAGGATATAACAGAGCTCCCAACATGTGGTTGATGCTCAGTACATGAATCTTAGGCAGGGGATCTAATAAAAGTTTTTGAACACAGGAGAAATGTGATCAAAACACTAGTTGGAGAAAATGACTTTGGCAGTGGTAGGACAGGTGAATTAAAGTGAGGAAGATTGAAGATCAGAA	155445810	155446022	TCTAATAAAAGTT	TCTAATAAAAGTT	|||||||||||||	'============='	13	0	0	0	chr2:155445910-155445922
chr2	-	169044976	169044988	TCAGAATTTTGCAGAAAGGCTGAAAATCCAGAATTCTGTGTGACATCTCCTAATACAATAAGGTTGACGATTAATTTTTTAATTATAAAAGCATTGTGAGTCTAATAAAAGTTCACCACAGACTGTTATTTTGCCTGAGTGTGTTACTGCTATTCGCCTTCAAAGGTACACCCTTCCTTACTTGATGGTCCCAATTTTAAGTTATTAGATTGC	169044876	169045088	TCTAATAAAAGTT	TCTAATAAAAGTT	|||||||||||||	'============='	13	0	0	0	chr2:169044976-169044988	STK39	-				non effective
chr2	-	170508265	170508277	ACAGAAAATATTTCAATATTTTATCAGACTACCCTGCTTACTCTATCATTGGAGGCTGAGGCTATAAAAGGCCTTTATTTAAATAAAATCAAGGAAATAATCTAATAAAAGTTATCAAAATCCTAAATATCCATCCCCTCACAATACTCTGTCTGGAATTTATTCACAGCACTTTTTTAACTTGATCTGTTTAAATTTCTCCCTTTACACTAT	170508165	170508377	TCTAATAAAAGTT	TCTAATAAAAGTT	|||||||||||||	'============='	13	0	0	0	chr2:170508265-170508277	CCDC173	-				non effective
chr2	-	171819490	171819502	CTCAACCTCAACCTCCCAGCACCACACATCATGCCAGGGGTTGGCTTACCAGAACTTGTAAACCCAGGTATGTTGCAGATCTCACCCTCCTAGGACTCTCTCTAATAAAAGTTTTATTCAGGAATGCCCATCCTCTTCAGTTTTTTCTGGAGAGAGCAAATCAGTTTAACAGATTTCAGCTACTTCAAATAAATATTCATCTTTTTTGTTTAA	171819390	171819602	TCTAATAAAAGTT	TCTAATAAAAGTT	|||||||||||||	'============='	13	0	0	0	chr2:171819490-171819502	GORASP2	+	GORASP2	+	1	effective
chr2	-	177886690	177886702	AAAATACAATACTCACAAACTGGAACATTCCACTTCCCACTGTCACATGACAAAAGCAGCCTCCTCCTGGTGAAGTCAGATATTTTCACATCTAATAAATTCTAATAAAAGTTCTTGAAGACTGCCTTCCGTACTCAGACTTGCTGGTTCGTTTACATAACAGTTCAATTTTGTTTTGCTTCTTAGGTTGGAAAGAGGATAAAAATCACAAAA	177886590	177886802	TCTAATAAAAGTT	TCTAATAAAAGTT	|||||||||||||	'============='	13	0	0	0	chr2:177886690-177886702
chr2	-	182881309	182881321	CAATTTCTTTATCTGGAATATAGTGTAGTATTATTCACTTTATGTAAATATTAATATGAAGATTAAATGAAATAATACAGTTATTGGTACATGGTAGTGGTCTAATAAAAGTTTTCTTTTTCCTTCCATTTTAAACATGAAAGTCCATTGAACTGGTATTTTTATACAAGTAGTTATGCATATATTTGAAAGAGAAACTGATTTCTAGTCTTT	182881209	182881421	TCTAATAAAAGTT	TCTAATAAAAGTT	|||||||||||||	'============='	13	0	0	0	chr2:182881309-182881321	PPP1R1C	+	PPP1R1C	+	1	effective
chr2	-	188608618	188608630	CAGTCATATTTTAATATACTGGGAACAAATAGATACTTATATTTTTAAAGTGATAGCTTTTACAATAGCATTGGAGAAAATCCAGAATTTACTAAAGTAATCTAATAAAAGTTATACAAGAGTTTATTACCAAAGGTGATTGGAATAACAGAATAGAGGATTGTGAAACACATCCACACATAAATGGTCACTTGAGATATGACAAAGGCAAGA	188608518	188608730	TCTAATAAAAGTT	TCTAATAAAAGTT	|||||||||||||	'============='	13	0	0	0	chr2:188608618-188608630
chr2	-	188611068	188611080	ATTTGAATGCTTTTAAGTATAGAATGAGGACTAACAATTTGTGAAATTATAGTTAGAGAAAGGATGATTTTTAACATGGTAGTGTCAGTAGAATCATATCTCTAATAAAAGTTGCAATGGAGAGTAGTGAATTTTTGTCAGAAAGTGATTTTATATTCAATTTTGGATAACTCAAAAAGGTTTAATAATGACACTGTATACAAAGGTGTGGAT	188610968	188611180	TCTAATAAAAGTT	TCTAATAAAAGTT	|||||||||||||	'============='	13	0	0	0	chr2:188611068-188611080
chr2	-	202887848	202887860	TTAAAAGCAAGGAGAGATTCCTCAACATATTAATGAGAAAGTTAGCTAAGAAATAAAGGGCTTCTCTGTTCCCATCCCAGAGGCTTCTGATAGGCAGCATTCTAATAAAAGTTGCTTTAACCGGCTTCACACTTTCAAAGCCAAAATTAACACCATACAACGGAAGGCCCCAAATAAATTCAGAAGGTAAGACCCGAGCCAGGGAGGGACTCG	202887748	202887960	TCTAATAAAAGTT	TCTAATAAAAGTT	|||||||||||||	'============='	13	0	0	0	chr2:202887848-202887860
chr2	-	212764169	212764181	GCCATATGAAAGTCACATTTATTTTATTTCAGTTCTAAAATCATATTTTAAATTCGGGCAATTCATCTACCAGTAACATTTTATATGACATTATATTTTTTCTAATAAAAGTTGAATTGAAGAGCAAGTTAACAGACTGTTACCCCTAAACAGAAATTACGAAACCAATCACAAAGTAATTTATTAAATTTTTAAAGTAATACTTTCTTGTCA	212764069	212764281	TCTAATAAAAGTT	TCTAATAAAAGTT	|||||||||||||	'============='	13	0	0	0	chr2:212764169-212764181	ERBB4	-				non effective
chr2	-	221855190	221855202	TCAGAGCTATTCATATGGCTAAAATGAAAACTAAAATTAGGACTTAAAATTACTTTGAAATGATTATGGCCAACATTTTAAAAGATCATTTTGATGGATCTCTAATAAAAGTTAGTTTTGATTGTACCAACAACTAGTTTTATTTCGTCTCTGAAAACGTCAATCGAGGTGTTGTTGCTATAAATTTCGCAGTCTAACGGTATAATTGCATTG	221855090	221855302	TCTAATAAAAGTT	TCTAATAAAAGTT	|||||||||||||	'============='	13	0	0	0	chr2:221855190-221855202
chr2	-	222491130	222491142	AAGACTTTAAAGTATATTTAAGATACTCAAAGACAGAAAAAATGACGTCCACTAAAAGTTCAGAATAAAGACATTTTAAATTAAAAATTTCTAGTATGCCTCTAATAAAAGTTCGGAAAGAAGAAAATGTACAAATATAAGAAATAAGAATTTTCCAGAATTTTAAAAAGAAACAAATCTCAGCACAAAAGTATACTTTGAATATTTAAGTAG	222491030	222491242	TCTAATAAAAGTT	TCTAATAAAAGTT	|||||||||||||	'============='	13	0	0	0	chr2:222491130-222491142
chr2	-	227123830	227123842	GATATCATGAACCTAATATTAGCTTTCTTTTAATCATGATGATGCCAGTTTCACATTGGTCACGTCTTCATAAAATTTCTGTGTCTTATTCATATGATGATCTAATAAAAGTTTCCATGGGGGAAGTTATAATTTATGAGTTGTACTTTGCATGAAATGTCTTTATTTAGTGATTTTACCTGCCTACTTTGGTGTTGTACAAAAGGAATCTAC	227123730	227123942	TCTAATAAAAGTT	TCTAATAAAAGTT	|||||||||||||	'============='	13	0	0	0	chr2:227123830-227123842
chr3	-	22058363	22058375	GGGTTGTTTCTGCAGCATAACCTAGTCTATCCTGACATCCATCCTTACAGTTCAAGCTCCTAGCCTGCCTCTATAAGTGGCAAATTGTAAAACGCTAAGATCTAATAAAAGTTTATTGAATTTATCTATCAATCTATCTATCTATCCTGTCCATCCATCCATCGGACACACACACACACACACACAAACACACACACACACTTTCTCATTTAA	22058263	22058475	TCTAATAAAAGTT	TCTAATAAAAGTT	|||||||||||||	'============='	13	0	0	0	chr3:22058363-22058375
chr3	-	32082327	32082339	GCTGAGGTGGGAAGATTGCTTGAGCCCAGGAGTTCAAGGCTGCAGTGAGCTATAATGGTGCCACTGCACTCCAGCCCTGGTGACAGAGTGAGACTCCATCTCTAATAAAAGTTAAAAATTGTTTTTAAGTGCAGTAGGGAACAGAGAAGAACTGAGATGACCTTACATTGTTCCTTGCAGCTCCAGAGAGGTACAGGAGATTATCTCTGTGTC	32082227	32082439	TCTAATAAAAGTT	TCTAATAAAAGTT	|||||||||||||	'============='	13	0	0	0	chr3:32082327-32082339
chr3	-	46618150	46618162	ATTCACACAGGTAGGCACTGACGCTGAAATGGCCTCAGATGCTACCAATTCTTTCTGCCGAGGCCTAAATCCAATAAACAGAGATGGATGGAAACAACTATCTAATAAAAGTTTCGCATTTGTGTGCCTGGCAACATTAAGTAACCGTCAGGCTTTCCTTTAGAAATTGGAATTAAATGCGATTTAGAAACTATTAACGACTTTGGGCGTATT	46618050	46618262	TCTAATAAAAGTT	TCTAATAAAAGTT	|||||||||||||	'============='	13	0	0	0	chr3:46618150-46618162	TDGF1	+	TDGF1	+	1	effective
chr3	-	49315041	49315053	TCTGTTCTCAAGCCAACATGGAAACAACTAGACGGGACACAGCACCGGGCAGTTTTATGTACTGACTTCCTTTAAGCGTTATCTAATAAAAAGTGTGTTATCTAATAAAAGTTCCACACAGTATTTAACCGTCTTAATTCATCTAGGGTAGCAGGGGATATAACAGAACTGCTGGGTTCCACAGGAGGTTGAGGGGCCAGGATCCCCAACACT	49314941	49315153	TCTAATAAAAGTT	TCTAATAAAAGTT	|||||||||||||	'============='	13	0	0	0	chr3:49315041-49315053	USP4	-				non effective
chr3	-	76556091	76556103	GGAATCAAAATAAAACTGAATGTGTTTGTTCCTTAAAATATACCTAAAAATAAAGAATCAGCTGGCTTATTTTTATTTTTGACAATCTTAGTCAAAATCTTCTAATAAAAGTTATGATGTTAAGTTTATGAACTTTCTATAAAAATATATGAATTTAAAATTGGAGTCTTCTCTCAGAAATATTAGTATCAATTGTAACAATTTAATAATGTT	76555991	76556203	TCTAATAAAAGTT	TCTAATAAAAGTT	|||||||||||||	'============='	13	0	0	0	chr3:76556091-76556103	ROBO2	+	ROBO2	+	1	effective
chr3	-	78013467	78013479	TTGGGATTCTATTTTTTTTACTTGAGCTAGTGAATTTATTCTGTAAAGCTTACATTTTCAAATTTGACCCTTAAACCTTATGAAATTATATATTCTTAATTCTAATAAAAGTTCTTGGTGAATAATTCCCTAAATGTTCAAAAATTCTACTAATTTGTTTTTCATTCCTTTCATCTTTTTTATGTAATGATATAATACCTTCTTAATTATCTT	78013367	78013579	TCTAATAAAAGTT	TCTAATAAAAGTT	|||||||||||||	'============='	13	0	0	0	chr3:78013467-78013479
chr3	-	79395833	79395845	ATATTTCTAGGAATTAATTTTTTCTATGTAGAGATCAATCTACTTTTCAGAATTTTACAATGATATATTAGTATCAACTTTTCAACTAAAGCTTGAATTTTCTAATAAAAGTTTCCTAAATTAAAAAGAAGACCTATTTCCTTAGGAGAGCTTCACAAATTTGTTCACCATCTCAGATCATCAAAGGACGTCATTTTTAAAACTGATCATGTT	79395733	79395945	TCTAATAAAAGTT	TCTAATAAAAGTT	|||||||||||||	'============='	13	0	0	0	chr3:79395833-79395845	ROBO1	-				non effective
chr3	-	83622743	83622755	TAAAAAGAAGGGAGAGGGAAGGAGGGCTGGTGCCAGAAGAAAGTTGGCTGGGGAATAAAGGATATTAGAAGCTGGCTGGTTAAAAACAAAATTGAGAGACTCTAATAAAAGTTTGAATTTATTGTGAAAAAAATTAGGTTATTAATTACCTTTGTTGTGAGGCCGAGGAAGGATACAGGCAGTGCTCAGAAATAGATATAATTATTGGAAATA	83622643	83622855	TCTAATAAAAGTT	TCTAATAAAAGTT	|||||||||||||	'============='	13	0	0	0	chr3:83622743-83622755
chr3	-	95872115	95872127	TACACAGATACTTATGATAAAGTTTAATTTATAAATTAGGCACAGTAAGAAATTAACAACAATAGCTAATAATAAAATAAAATAAATTATAAAAATATGCTCTAATAAAAGTTATGTGAATGTGATCTCTCTCTCTTCCTCTCTAGAAATACTGTAATATTCTCAGACTGTGGTTGACTGTGGAAAGCAAAATGTTGGGTAAGGTTGGACCAC	95872015	95872227	TCTAATAAAAGTT	TCTAATAAAAGTT	|||||||||||||	'============='	13	0	0	0	chr3:95872115-95872127
chr3	-	97598921	97598933	TGTTGCAGATGGTTATCTATGATCTCCATGAAAGTACATATAAACAAGAAGTCTACTGTAATATTCCTGATGCTACATCATGGTCTTTTCCAAATGGAGTTCTAATAAAAGTTGTAAGGGGCTGGTAAGAAGTTTCTTAAAATTTTATAGCATATTTTCTTAAATTAAATGTGTCTTCTTGCTGTTAATGCTTTTTTTTCTATTTTTTATTGA	97598821	97599033	TCTAATAAAAGTT	TCTAATAAAAGTT	|||||||||||||	'============='	13	0	0	0	chr3:97598921-97598933	CRYBG3	+	CRYBG3	+	1	effective
chr3	-	104562375	104562387	GCTTGTAGGAGGAAAGGGATTTCTTTCCTCATCAATTACAAGATTCACGGTGAAAACATATAACAAAGCACAGATAACAATAGAAAAGCATACAAATTTATCTAATAAAAGTTTTATATGACACAGGAGACTTCAGAAATGAATACTCAAAGAAACAAGGAAATCTGTGTGCTTTTATGCTTAGGTTTGATGAAAAGTGGCAGTGGCAGGGAA	104562275	104562487	TCTAATAAAAGTT	TCTAATAAAAGTT	|||||||||||||	'============='	13	0	0	0	chr3:104562375-104562387
chr3	-	113446346	113446358	AGGCTTCAAGCATACTTACAGTTTTCAAAGAATAATACCAGGTATTTCTTGACTTCATACAAGAAGAAAAAGTGGTTATAGTGCACTGTGCTACAATGAGTCTAATAAAAGTTAACTACTAAAAAAAGTTTCCATTAGGGTGGCCAGATAAAGCCTAAATAGAGAAAACAATATTGAACCATTAGGAAATAGGCAGCTTAATCTTCCCCTAAC	113446246	113446458	TCTAATAAAAGTT	TCTAATAAAAGTT	|||||||||||||	'============='	13	0	0	0	chr3:113446346-113446358	NAA50	-				non effective
chr3	-	135321557	135321569	CTTTTTATTATCTCATTACTTCTCTTTTTCTTGTATTTACTCTTTTGTTCTTTTTCGAAGTCCTTAGCTTTGACACCTAGCTCATTAAACTTCAGCCTGTTCTAATAAAAGTTGTTAAAAATACTTATAAAGGCTAGGTGTGGTGGCTCATGCCTGTAATCCCAACACTTTGGGCAGCCGAGGCGGGCAGATGTCTTGAGGCCAGGAGTTCAA	135321457	135321669	TCTAATAAAAGTT	TCTAATAAAAGTT	|||||||||||||	'============='	13	0	0	0	chr3:135321557-135321569
chr3	-	152531827	152531839	CTTCCTGAGATGTTAACTTGTCAGTACCTGGAGACCTTGTCTAAATTTCGTGATTTCTTTCACTTGGGACTTATAAGTGCAGTTTCATTATTCCTTTCTCTCTAATAAAAGTTTATGTTATAAATACAAACTTTAAATGATAAATGGAGAATCTCTGAATCACCAAAGAAATTTTTATAAAGACACAGTCTGTAAAATCTAATTCCCACATGA	152531727	152531939	TCTAATAAAAGTT	TCTAATAAAAGTT	|||||||||||||	'============='	13	0	0	0	chr3:152531827-152531839
chr3	-	152860784	152860796	TGTATGTGGGCTGTTGTATCTTTGTTGCCCCTACTCCACTCTACTGAAGAAGTCTAAAGGCAGCCATAGAGCCAATATACATGAATAGGCAGGGCTGTGTTCTAATAAAAGTTTATTTATTGACACTAACATTTGAATTTCTTACAATTTTCACGTCATTAAATATTATTTATTTTAACCATTTTTTTAAAAAAAGGTTAAAACCATTCCTAA	152860684	152860896	TCTAATAAAAGTT	TCTAATAAAAGTT	|||||||||||||	'============='	13	0	0	0	chr3:152860784-152860796
chr3	-	172062392	172062404	TTAATAAGGATATCACCCTGTAGATATTTTCGACAGTTTTTGGAAAATTTCCTATTCTATTGACTTTATCAGTTCAGGGAAATTAGGATTAGATAATAGTTCTAATAAAAGTTTTATACTGTCTTGTCTAAATGAACCAGCAACATCTTAGGTCAGTTTTTACAACTAGAGAAGGGTAGTGGCCAGGGACACCAGCTTGTTTTTGTTTTGTTT	172062292	172062504	TCTAATAAAAGTT	TCTAATAAAAGTT	|||||||||||||	'============='	13	0	0	0	chr3:172062392-172062404	FNDC3B	+	FNDC3B	+	1	effective
chr3	-	182674542	182674554	AAATATTTAACAAATAATGTTCAAATCATTTAAATCAATTGTAGAGGTATAAGATTCCAGCTGAACCACAACCTACAAGAAAGTGACTCATAGACTTTAGTCTAATAAAAGTTCAGTATGGCCCTAAAAATGATATGGCTGCTAAAGAACATATATAATCTTTGATCAAATTAACATAATGAATAGTCTCACAAAAATTAACAGACCCACGGT	182674442	182674654	TCTAATAAAAGTT	TCTAATAAAAGTT	|||||||||||||	'============='	13	0	0	0	chr3:182674542-182674554	DCUN1D1	-				non effective
chr3	-	191238778	191238790	ATTATGGCACTAATAAGTTCATTCAAAATAAAACTAAATACAAATAATAAAAAGACATTAAAAAAGTGACAGATGATAGATTGAGAGGATTCAATTTATGTCTAATAAAAGTTCTAGAAGAAGAAAATGGAAGGAATGCCAATGAAGCAATATTTGAAGAGAGAATGCGATATTGGCAGATAATTATTTAGAACTGAAGAAAGACATGAGTCA	191238678	191238890	TCTAATAAAAGTT	TCTAATAAAAGTT	|||||||||||||	'============='	13	0	0	0	chr3:191238778-191238790	LINCR-0002	+	LINCR-0002	+	1	effective
chr4	-	11121872	11121884	AATTCTGGGACTCATATTGCCAACCCTAAGGTGGACACAGTCTAGTTGGTGAGACAGAAGTATATACAAATCATGCTGAGGGCTTGTGCTAAAACAGAAATCTAATAAAAGTTATACAGGGTTAAGCAAGAGAGTGAAAGAGAGAGATTGATTGTGACCAGGCAATCAGGGCTGCCTTCCTGGAGGCAGTGGCATTTAGGAATGCCTAGATTC	11121772	11121984	TCTAATAAAAGTT	TCTAATAAAAGTT	|||||||||||||	'============='	13	0	0	0	chr4:11121872-11121884
chr4	-	23911104	23911116	AGGTTAGCATAGTACTGGCGAAACCTGCGTGGATGCCAATGTACAGATATAGGAAAATAGGAATGGTTTGGCAAGACCTTGCTTATTCATTCATAGCCCCTCTAATAAAAGTTCTGGGATCCAGAACAAATGGTTACAAGAGTCATACTTGGCTGGAGAAGAACACATGGATTCCTCTGGCTTTTGAGGGGTGCCTGCTGGGACCCCAGGAAA	23911004	23911216	TCTAATAAAAGTT	TCTAATAAAAGTT	|||||||||||||	'============='	13	0	0	0	chr4:23911104-23911116	PPARGC1A	-				non effective
chr4	-	63935446	63935458	ACTACTTGGATTACACAATGCTCTAAAAAACCCCAAATAACATTTTTATAAATGCAATTATACGTGAAATTTAAAAGTTTTAAGATTAAAATGTTATGGTTCTAATAAAAGTTAAATGAACCATTGATTATTAACAGAATAAAGAGCTTTGATTATTAAATGCTATTGCAATAAGGTAAAAATTATCTAACGGTATAATTTAATGCATTAGAG	63935346	63935558	TCTAATAAAAGTT	TCTAATAAAAGTT	|||||||||||||	'============='	13	0	0	0	chr4:63935446-63935458
chr4	-	68368092	68368104	TAAGTGTATATATATTAAACAATTTATTAAAGGAAAAAGTACTGACACAGCGAGTCAAAAACAATTCAATCATATGCTGTTTCTTAGCCACTTTTAATTCTCTAATAAAAGTTAAATAAAAAGATAAAGAAACAACAACCAACCAAAAGAAAGCAGAAGTCACAATACTAATATTAGACAAAACAAACTACAAAGTAAAAAGCATTTAACACA	68367992	68368204	TCTAATAAAAGTT	TCTAATAAAAGTT	|||||||||||||	'============='	13	0	0	0	chr4:68368092-68368104	CENPC	-				non effective
chr4	-	102862926	102862938	AAGTCTGATCTCTTACTATACATATATATGCATACCCACTATAAATATATATATATGCTTTCAGATGTGTGTGTACACACACACACACACACATATGCTTTCTAATAAAAGTTAGGAGGTTTGAATTGTATTCCATATTTTTCATTTTGACAATTGAGTACTGCTATAGTTTCCCCAGGGTTTCTTCACCATTGACTTTCCTCTTCATTTTGT	102862826	102863038	TCTAATAAAAGTT	TCTAATAAAAGTT	|||||||||||||	'============='	13	0	0	0	chr4:102862926-102862938	BANK1	+	BANK1	+	1	effective
chr4	-	107215132	107215144	TATTGGTTTAATACAACTTGATTTATACATTAAGAAAGATTTTTGATAATTTTAAGGTCACTTCGGGAAATCTGTGAAGAAGTTCATTTAATAGTATATTTCTAATAAAAGTTTAGACCACATACTTTCCTTGCCAAGAGAGTAAATTTATTGAGTCTTTGAAATAATTGCATTTAAACTGTATCATTAAATTCTATCCAAGCTATGATTAAT	107215032	107215244	TCTAATAAAAGTT	TCTAATAAAAGTT	|||||||||||||	'============='	13	0	0	0	chr4:107215132-107215144	TBCK	-				non effective
chr4	-	110810422	110810434	AACCACTAGGACCTTGGTATTGGGTTGATAAAATCTACACAATCTTCTGAGTGCATTTTAATCTACACAATGGATTTAAGAGAACTGAAGAACTGATCAGTCTAATAAAAGTTTTCAGCATAATTTCCCATGACAGTGAATTTATTAATTTGTTTTATAAGTATTACTTTCTACTATGATTTAATTGCACATTCAAAATGGAAAACTTTTGCA	110810322	110810534	TCTAATAAAAGTT	TCTAATAAAAGTT	|||||||||||||	'============='	13	0	0	0	chr4:110810422-110810434
chr4	-	118205281	118205293	CATTAATTTAACTCATTAGTTAGGTAACCAGCAGAATGATAAAGCTATTTCCCCAATAGAGTAATTTTCTAAAGTCTCCTTAGCTCAAGGAATTATAGAGTCTAATAAAAGTTGATATTCTCTGTTTTGATTAAGGTGAACTGTGAGCTATGTAACAAAGTGTGGTTCTAAAGGATACATGTTGATTGGCAATGTCATATATTCTAAATTTTA	118205181	118205393	TCTAATAAAAGTT	TCTAATAAAAGTT	|||||||||||||	'============='	13	0	0	0	chr4:118205281-118205293
chr4	-	167728141	167728153	TGTATACATACCTACCTATAATAAACTTTAATTTATAAATTAGGCACAGTAAGAGATTAACAACAATAACTAATATAAAAATAAAATTATTATAATATACTCTAATAAAAGTTGTTTGAATTTGATCTTTATCTCTCGAAATATTGTATCGTATTATAACTACTCATCTATTTTAGGACTGTAACTGAAACTGCAGATAAAGGGGGAATACTT	167728041	167728253	TCTAATAAAAGTT	TCTAATAAAAGTT	|||||||||||||	'============='	13	0	0	0	chr4:167728141-167728153	SPOCK3	-				non effective
chr4	-	175430438	175430450	ATTCCACACTTAACTACTCTGTTTAATTCTCTTGGATCTTGGAATATAGAATAATGCTTACTCTTGATTTCCTAGAGGTTTTATTTTCTCCTTTTTTCTTTCTAATAAAAGTTCTATTTTGCTCCTGTATCTACCTCCTCTCCATATAATACGAGGAAGGTGATCTCCCCAAATTTAATGTAGACACTGATTAATTAATTTAATTCAGTCATG	175430338	175430550	TCTAATAAAAGTT	TCTAATAAAAGTT	|||||||||||||	'============='	13	0	0	0	chr4:175430438-175430450	HPGD	-				non effective
chr4	-	177373738	177373750	CTGTCTTGGGGACTTGAGCTGTATTTTTACACACAGAACAAAAGGATTATTTTCTCTTACATTGTTCTCAGCTTTCTAAAGTCATCAGCTACTTTGAGAATCTAATAAAAGTTCTAGACACCTATGAGAAATACACATATGTATGCTGTACAAATTTCCTTGCAGTTTCAGATGATCCATGGACTACAGGTTAAGAAGATGTTGGTCAGGCCA	177373638	177373850	TCTAATAAAAGTT	TCTAATAAAAGTT	|||||||||||||	'============='	13	0	0	0	chr4:177373738-177373750
chr4	-	190877479	190877491	GCCCCCCATACCGTACAGGAAACAACACTACATTGATTTCATGACCCGCTAATGTGTTGCAACCCCTTTGAGATGATCCTACTAGTTAGGATGAGATACTTCTAATAAAAGTTACACCGGTAGAAAAGGCCAATATATCATAAGGCCTTAGATGATGACTTAGATAGTACTAATAATACAACACTTTAGGAAAGTTCGTTTCATTTTATTTTT	190877379	190877591	TCTAATAAAAGTT	TCTAATAAAAGTT	|||||||||||||	'============='	13	0	0	0	chr4:190877479-190877491	FRG1	+	FRG1	+	1	effective
chr5	-	27895659	27895671	TGGAAAAGCTCTATAAAAATCAAATAAAAGTAGTGATAATACACTTTAAAAATTGTTTACACACACAAATGATGGCAATTATAAATAGTATCACGTTTTATCTAATAAAAGTTGAAGTGTTTTAAAATATGTGTAAACTTAAAAAATCCTAAGGCCATTAAAATGGCATTCAAACATTAAATATATAGAAAGAATGTTTGGTTTAAATAAAAT	27895559	27895771	TCTAATAAAAGTT	TCTAATAAAAGTT	|||||||||||||	'============='	13	0	0	0	chr5:27895659-27895671
chr5	-	90209272	90209284	AGACTTTTTACTATAATTATCCTGTTATATCAATATTTATCATTTTCTTAGTGGGAAGTCTTATTTTTATAATTTGGTAGAAGTTATCTAACCAATTAGTTCTAATAAAAGTTTAACATTAAAAAGTGGTAGCATAAAAATAGTTTTAGATTTAATGATTCATATACACATCACATTATAAAATGTCTTTTGCAGTAAAGTTAAATAATAAAA	90209172	90209384	TCTAATAAAAGTT	TCTAATAAAAGTT	|||||||||||||	'============='	13	0	0	0	chr5:90209272-90209284	ADGRV1	+	ADGRV1	+	1	effective
chr5	-	95551297	95551309	TCTCCATTTAATCTGTTGGTGTATATTTTATTTAAAGTACAGTTAACCCTTGAAGAACGTGGGTCTGAACTGTGCAGGTCCACTTATACATGGATTTTTTTCTAATAAAAGTTGCAAATATGCCTGTCTCTCCTACCTCCTTATTCACCGCCTCTACTTCTTCTGCCTCAACCACTCATGAGTCAGCAAGACCAACCGTTCCTCTTCCTCCTT	95551197	95551409	TCTAATAAAAGTT	TCTAATAAAAGTT	|||||||||||||	'============='	13	0	0	0	chr5:95551297-95551309	LOC101929710	+	LOC101929710	+	1	effective
chr5	-	101207773	101207785	AATCTAAAATGTAAGAGACTGTTTTTACTTCAGGCAGAAATTGCTCTTTAGATTTAACTTAAATCTCTCAATAATTTTCCAGAGTTTGAGCAAATGTATGTCTAATAAAAGTTGCATATGTAGGCAGGGCGCGGTGGCTCACGCCTGTAATCCCAGCACTTTGGGAGGCCGAGGACGGCAGATGGCCAGGTCAGGAGACTGAGACCATCCTGG	101207673	101207885	TCTAATAAAAGTT	TCTAATAAAAGTT	|||||||||||||	'============='	13	0	0	0	chr5:101207773-101207785
chr5	-	107940145	107940157	AAAAGTAACGATCAAGTAAAAGTAACTTATCAGAGTTTATAATTTATTTCAGTTACAGATAGTACTTATGTAGTCATAATAAAATAAACCCTCATATTAATCTAATAAAAGTTATGCAGAGAATGAGGTAAAGGAAAGGAACTACATATGTGGTAGGAACAGGTGAGGCTTAGTATGGTATAGATGAGAAAATCCCCATCTTCTATAGTGTGA	107940045	107940257	TCTAATAAAAGTT	TCTAATAAAAGTT	|||||||||||||	'============='	13	0	0	0	chr5:107940145-107940157
chr5	-	108980076	108980088	AGCATATAAAACCAACCTTCCTTTCTGCAATTAAACCAGAACAAGATAGATGTTTCTCATTCCTTGACGTAATGGCCTTGAGGCATCTTAATGGAAACACTCTAATAAAAGTTTATCTCAAATACTGACCAATAGTTTATCTCTGGCTGCAGTGAGAATGGAGGGCAGCAGCCTTCAGCATTCAGCCCTATCGAAAAAGAAGCTTCAGTGTCA	108979976	108980188	TCTAATAAAAGTT	TCTAATAAAAGTT	|||||||||||||	'============='	13	0	0	0	chr5:108980076-108980088
chr5	-	120588048	120588060	TAGAGAAGGGCAAGAAGACTGGGAGACACTTCCCGCGTCCATTAATAATATTAATTTAGAGAGTTCTGGCAAGATATCAACCACATTATATGTCGTAGCTTCTAATAAAAGTTGTATCTTTTATTGCTCATGTTAGAAGTTACTAAACTAGAAAACTCCTAAATTATGTAAACTAATAGAAGCTTAGTTTTACAGTTACTATTTTCAAGTTAT	120587948	120588160	TCTAATAAAAGTT	TCTAATAAAAGTT	|||||||||||||	'============='	13	0	0	0	chr5:120588048-120588060
chr5	-	124955209	124955221	GCATCAAATAGCCTATATACTATGATATTGCATTAAAAACCTATGTACTATATATATAATATATACTCTATATATATAATGTTTTTTAACTACAATTACTTCTAATAAAAGTTAACCAACATTTAGTGATTATCTACTACGTGCCAGGCACCAGAGAAGAGTTTTTCTCTCATTATCATATTGACTCCACACAATGTGACTATCATTATCTTC	124955109	124955321	TCTAATAAAAGTT	TCTAATAAAAGTT	|||||||||||||	'============='	13	0	0	0	chr5:124955209-124955221
chr5	-	132422740	132422752	AATTTTTATTGTATGAACTAATTCAGTGGTATATATTAAACTTTTTTTCAACCTGTATCTTCCCCCTGCCCAAAGTAATCTTTTGAAATGTCTAGGGAAATCTAATAAAAGTTTCTCCAAGAAACTGAATTCAGACTGAAAGTTGGATATAAGCCTCACAATTATTTAATGGTGGTAAAAATTGTCTTTTGCGATGCTGATATGGTAGTCTTA	132422640	132422852	TCTAATAAAAGTT	TCTAATAAAAGTT	|||||||||||||	'============='	13	0	0	0	chr5:132422740-132422752	HSPA4	+	HSPA4	+	1	effective
chr5	-	157028748	157028760	CAGCCTGGGCAACAAGAGTAAAACTCCATCTCAAAAAAAAAAAAAAGTGTTTTTTTCCTTCTTTTTTTGTTTTCCTAGGCTCTTAAAAACCACCAAAATTTCTAATAAAAGTTTGATTAATAGACCATGATATATTTCGTCCACATGACAGAGTAATAGACAACCCATAAAAATTATGTGGAAAATATCTAGTAACATGAAAACGTTTTCACA	157028648	157028860	TCTAATAAAAGTT	TCTAATAAAAGTT	|||||||||||||	'============='	13	0	0	0	chr5:157028748-157028760
chr6	-	9299238	9299250	TTCCACATTCAGAAGCAGGGCAATAAATGATAAAAAGAAAAATTACTACTAGGAAACATTCAATCCAGAAGTTTGTTATATGTCTGAGAAGAACATTTTATCTAATAAAAGTTTTTGAACAAGACTAAAAAAATACCAGGAAAAAATTAGCAGAAAAAAACCTGTAGGAGTGGGACAAACTAGATGACTTTCTTGTGACTAATTTCTCTAAAA	9299138	9299350	TCTAATAAAAGTT	TCTAATAAAAGTT	|||||||||||||	'============='	13	0	0	0	chr6:9299238-9299250
chr6	-	9807611	9807623	GATTTAAAATATATAAAGCATTATCTGACAAAATTACAGGAAGGAATGGATAGATCCATTCATAATTTTCTCTAATCTACAATGTGTAGATTTTCTATGATCTAATAAAAGTTAAGATACATAAAAAAGTTAAGAGGATAAATACATAGAAAATAAACAATCAGTGGAGAACTTGAATGAAGGTAAAAGTCAGTTGTATACTGAAAAAAATAA	9807511	9807723	TCTAATAAAAGTT	TCTAATAAAAGTT	|||||||||||||	'============='	13	0	0	0	chr6:9807611-9807623
chr6	-	16213668	16213680	AGATGCACCCAATAAAAGGTGCCTCTTAAAGAAATTTTACTTCTGATGTTTAATAATTATGTATATCCGTAATTTACTTAAGTCGTTTTGATCAGTTGTCTCTAATAAAAGTTGTAACTATTAGCAACCCCCAAAAAAAGTTTTTAACAATTAAATCATTATAGTCACAGGAAATAATGAAACATTAATTTCAATTTATAGGATTCTTTTTTT	16213568	16213780	TCTAATAAAAGTT	TCTAATAAAAGTT	|||||||||||||	'============='	13	0	0	0	chr6:16213668-16213680
chr6	-	46233504	46233516	GTGGAACCTGTCAAAATATGCAGGCCTTCTCTGCAGTTCTCAGCAGCAAATTATGCTCATTCCATAAATGTGCTTTCTACCAAGGGCTGCTTATTTGTGATCTAATAAAAGTTACGGAATAAATTTTTATTCCATAAAATTTCATAAACGAGTTTACAAAATGATTCTAGTTATTCAGCTTAAAAATATGGCTATTGCTGCACAACTCTTGGT	46233404	46233616	TCTAATAAAAGTT	TCTAATAAAAGTT	|||||||||||||	'============='	13	0	0	0	chr6:46233504-46233516	RCAN2	-				non effective
chr6	-	54508239	54508251	CTTAAATGAAATTCAATTTCCATTCTCTTTCATTTGTAAGTGTCTTTAAGTAAGACATTAGATTGTTTTCTTCTCTTAAATTTATTTATCTTAAAATTATTCTAATAAAAGTTCTTCAAGGGTTAGCCTCTTTATATACTCTTGGTGATTTTATTTCTTTGTTATAAATACTCACTTTTAGACTACAAAATATGTAATAGTTTAAGAAGATAA	54508139	54508351	TCTAATAAAAGTT	TCTAATAAAAGTT	|||||||||||||	'============='	13	0	0	0	chr6:54508239-54508251
chr6	-	72360569	72360581	ATTCTTTTTTTTTTTCTTTGTAAAATGAGGCTGACTGTCCTTAATTTTCTCAATATAAAATCTTTTTTTTACTACAGTAAATTTTTAAAATTCCTATAATTCTAATAAAAGTTTTAAAATTGTTCCAGATTCCCAAATCCAGGCATAAAAAATATATTTTATCTTGGTATATTTCATTACATTATTTTTCAAATTACTTAATATTTTTAAAAT	72360469	72360681	TCTAATAAAAGTT	TCTAATAAAAGTT	|||||||||||||	'============='	13	0	0	0	chr6:72360569-72360581
chr6	-	75867800	75867812	TCCAAGTAACTTAACTGTATTCCAGAATAAAACTTAAGAGTATTTATAAGAACATAAAAATATCTAGCACCCAAGCAAATAAAATTCACAAAATCTGACATCTAATAAAAGTTACAAGACATGCCAAAAAGGAAAAACTTATGACTTGTATCATGGATTGAAGGTCTCCCACCACTAAATTCATATATTGAAGTCTCAACCTTCAATGTGATG	75867700	75867912	TCTAATAAAAGTT	TCTAATAAAAGTT	|||||||||||||	'============='	13	0	0	0	chr6:75867800-75867812	COL12A1	-				non effective
chr6	-	89135493	89135505	TAAAGGAATTTTTCTCTCTTTTATCCCTTTTTTTAAAATCTGGGTCTTTCTGATTAAGTTCTCTTAGCTGGTGAGATTTAAATATAGTCATCTAATTGTCTCTAATAAAAGTTGGAAAACGAGACTACATTCTCTTGGCGTATCTGCCCCAGCAACTGACCTTAGAAGCAATTGAATTTCTGCAGCTGAGCTGTAAAGCAGGCACTGGAGTTG	89135393	89135605	TCTAATAAAAGTT	TCTAATAAAAGTT	|||||||||||||	'============='	13	0	0	0	chr6:89135493-89135505
chr6	-	91723192	91723204	ACACAAATAAAAAATAAAGAATGCCACTAGACAGCACAAATAATCAACTGTTACCAACTGTGAAACTCTAAAGGGGTGAGGAGGAGGATGGGAAGCAAAATCTAATAAAAGTTATGTATAAACTGTTCCATGAAAGTCATTTTTTATTACAAAAGCAATAACACCTTTCCATCAACTTTGTACAACAATTTTAATAACTTTTAGTGAATGTTA	91723092	91723304	TCTAATAAAAGTT	TCTAATAAAAGTT	|||||||||||||	'============='	13	0	0	0	chr6:91723192-91723204
chr6	-	97588234	97588246	TTTAGTGAAAAATGACATTTAAAGCTAAAAAATAATTTAGTTGTACTAATTATGGTACCATAAAGTGCTTTGACATAAATTTGAACCTAGAATTGGCAGTTCTAATAAAAGTTTTTCCACTTTGTTAAAGGTTATGTCAATCTTGAGTGCTTGTGGAATTCTTCACCACCAATACATATTTTATTACTATCTCTTTTAATAATGCATAGGAAT	97588134	97588346	TCTAATAAAAGTT	TCTAATAAAAGTT	|||||||||||||	'============='	13	0	0	0	chr6:97588234-97588246	KLHL32	+	KLHL32	+	1	effective
chr6	-	104592567	104592579	TACATAAAATTAAGATGCTACAATCAAATATATATATGTGTATATATATATGTGTGTGTGTGTGTATATATAGAGAGAGACTTATTGGCTATTTTTAGAATCTAATAAAAGTTATACATCTTTTCCCAAAGAAAACATAGGTATACACAGAAGATTGAATATAAAGTAGATTGTCCACAGGGTCCCTAGAGATTCCAGGTTAAGAACCCATAA	104592467	104592679	TCTAATAAAAGTT	TCTAATAAAAGTT	|||||||||||||	'============='	13	0	0	0	chr6:104592567-104592579
chr6	-	131650999	131651011	TTAATTTCAGTGTGGAAAATATTCACCTATTGTCTTGCACAAATAACCCAGAGATTATCCAATTTTAACTAATATAACTTTCTTTATATAAATATATTTTTCTAATAAAAGTTAAAACTTATTTTCTAAAGTTACAAAAGAAAAAAAGCTCAGTGAATTGAAAAATATTTTAGCAAATACATGTTTTGAAAAAGATATAACATGGTAATTTCC	131650899	131651111	TCTAATAAAAGTT	TCTAATAAAAGTT	|||||||||||||	'============='	13	0	0	0	chr6:131650999-131651011
chr6	-	140095332	140095344	TTTCTTATACATATATACCTATGATGATAATTTATAAATTAGGCATAGTAAGAGATTAACAACAATAAGTAATAATAAAACAACAATTATAACAATATATTCTAATAAAAGTTATGTGAATGTGGTCTCTGTCTCTCAAAATATCTTCTTGTACTTTAGGTAACTGAAAACCATGAAAAGCAAAATGCGGATAAGGGTTCGGGGTGGGGTGAT	140095232	140095444	TCTAATAAAAGTT	TCTAATAAAAGTT	|||||||||||||	'============='	13	0	0	0	chr6:140095332-140095344	FILNC1	+	FILNC1	+	1	effective
chr6	-	143854824	143854836	TGGGAAAATGAATGGAGGAATATTGGGCTGAGAGGTTCCTTGACGATATGGAGAGCCTAGCACAGTGCCTGGCCCAAAAAGGCACTCAAATATGTAATTATCTAATAAAAGTTGAAATGATGAATTGCTAAATAACTGAAAAATGAGTCAGAGAAGACTTCTTGTATTTGAAAGCATTTAATTCCTCATTTAATTCCTCTCTTCACAAGAGAG	143854724	143854936	TCTAATAAAAGTT	TCTAATAAAAGTT	|||||||||||||	'============='	13	0	0	0	chr6:143854824-143854836
chr6	-	153994905	153994917	AGGTACCTTTAAAAGCAGAAAAACCTTTAAAAGTAGAAAATACCTTTAAAAGTAGAAAAAACAAAAATTATAATTAATGCAAATTGTGGCATCTGAGCTTTCTAATAAAAGTTGCCTATCAAACCTTCAGTCCTTACATAAAAAAGCTGATGAGGTGCTAATACATGCTTTAGGATTTAATAAGTTTAAACTCGATCAACATTAACCAGTTTC	153994805	153995017	TCTAATAAAAGTT	TCTAATAAAAGTT	|||||||||||||	'============='	13	0	0	0	chr6:153994905-153994917
chr6	-	162152613	162152625	TTAACATAAAGCATAAAAGATTTAAAAGTAAAAGTATGTATTTTGAGTAGGTATTTCCTTACATTGTGTACACCGTGTATGCATTTTGAATGTTTGTTTATCTAATAAAAGTTGTAAAGGCTTTTGGAAATATAAAACTGAATGATCCCCCACATTTCTGAAGAAATGTGAATGGCAAATTATAGGATGAATGGGATGGATTACAAGTCAGAA	162152513	162152725	TCTAATAAAAGTT	TCTAATAAAAGTT	|||||||||||||	'============='	13	0	0	0	chr6:162152613-162152625	PRKN	-				non effective
chr7	-	15501964	15501976	GCTCAAGAACTGTCAGTTGAGAGTGATATAAAATTTTTGTAAAGTGAAATTATCACCTTCTAATTTACTTGCTGCAGAGACAGATTCAAGCTTAGAAAAATCTAATAAAAGTTATTTATTGTTTGATTGCATATAAATCATCAAATTTATTATTTTGCTGGAAAATCAGTTCTACTATTGCCAGAGACTTTTTTCCCTGTCGTACACAACATT	15501864	15502076	TCTAATAAAAGTT	TCTAATAAAAGTT	|||||||||||||	'============='	13	0	0	0	chr7:15501964-15501976	AGMO	-				non effective
chr7	-	42510169	42510181	CCTATATATACATGTTTATGATAAGATTTAATTTATAAATTAGTTACAGTAAGATAATTACAATAACTAATAACAAAATAGAACAGCCATAAGAATGTACTCTAATAAAAGTTATGTGAATGTGATTCCCTTGCTCTCAAAGAAACTTATAGTACTGTTCACATCCTTCTTCTTGTGATGATATGAGATTACAAAATGCCTATGTGATGAGAT	42510069	42510281	TCTAATAAAAGTT	TCTAATAAAAGTT	|||||||||||||	'============='	13	0	0	0	chr7:42510169-42510181
chr7	-	121896546	121896558	TTGTTTTATACATTTTTGTACATATTTTTTAAATTATGCAATAATCTAGTCTTTGGGTTTCTTCTTGAGGAAAGTTAGAAACTTTGCCTGTATTGTCCTGTCTAATAAAAGTTATCCAAATAAAATAACTGCTGGTAGACTACCAGGTTACATAAAGCATTTGCTTGAATTAGGCAGCCCAAGGAAAGTTAACAAAAAGAGGTCATAAATCAC	121896446	121896658	TCTAATAAAAGTT	TCTAATAAAAGTT	|||||||||||||	'============='	13	0	0	0	chr7:121896546-121896558
chr7	-	124147003	124147015	GTATTATATAAAGATTTTACCATCTAGAGCTCTGCAAAACACAGATTTTTAAAATTTTAAAAAGTTTTGAAAAACGTATCTTTTATAATATTCAAAATAATCTAATAAAAGTTTCCTATACATGTAAAACTCAATGATACATGAAATGTGCACTCCATGTCAAGTGTTGTTACAGACATGAAAACAAAATAGCAGCAAAATTGTGAACAGAAT	124146903	124147115	TCTAATAAAAGTT	TCTAATAAAAGTT	|||||||||||||	'============='	13	0	0	0	chr7:124147003-124147015
chr7	-	137568364	137568376	TTTTCCTATACATATGTACTTATGATAAAGTTTGATTTAGAAATTAGGCCCAGTAAGAAATTAACAATAATAATAAAATAGAACAATTCTAACCATATCTTCTAATAAAAGTTACATGAATGTGGCCTCTCTCTCTCAAAATTTCTTATGGTGGTGTACTCAGCTATTTTCAGATAACTGCAGGTATTTTTATTGGCTGCAGGTAGTGTTTCT	137568264	137568476	TCTAATAAAAGTT	TCTAATAAAAGTT	|||||||||||||	'============='	13	0	0	0	chr7:137568364-137568376	CREB3L2	-				non effective
chr7	-	144434030	144434042	ATTAAAAAGCTATGTTCTCACTGGTAAAAGACAAGAATTGATGCTATATGAGACTTTAGTAGGGCTGAAGTCTAAATCTATGAAGGCCATTATCTCAGAATCTAATAAAAGTTGTGCTAAAACAAAAATGTTCCCCTAAGACCTAAGCCACTGGTTATCAAACCAGACCAGAGGGAGGCAAAGGAGGGAGGAGAGAAAGAAAAGAAAAAAGAG	144433930	144434142	TCTAATAAAAGTT	TCTAATAAAAGTT	|||||||||||||	'============='	13	0	0	0	chr7:144434030-144434042	TPK1	-				non effective
chr7	-	147227009	147227021	CTGACTATTTCCATAATGTTCCATTATGTTTTTAAACATGAAAAATTTATTCCAAAGGCCAGGAAATCACAGGACTCCACCAGGTGTGATAAGGTCCCAATCTAATAAAAGTTTAACTATCTCTCTGGCTATTAGTGTTTATTTATTCAAGAAAGGTCCAGAATGTTATTTTGAATATTCAGTGTATTATCAATAATCGTGGGGATTGTGATG	147226909	147227121	TCTAATAAAAGTT	TCTAATAAAAGTT	|||||||||||||	'============='	13	0	0	0	chr7:147227009-147227021	CNTNAP2	+	CNTNAP2	+	1	effective
chr8	-	4288066	4288078	AATTTCATTTGGTTATGGTGATTTAATAGACATGGTATATCATAATTTGCACTAAACAAAAATTTCCTCCTAAGAAATTACACTCTGATAGACACTACTCTCTAATAAAAGTTACTCTGGGGAAGAAAATAAATTTTCCCCAAATTGCATTCTAGACAAGTTTGTCAAGAATTCAACTGATCCTCTTTTTTTTAATCAATGCACCAAGTTATT	4287966	4288178	TCTAATAAAAGTT	TCTAATAAAAGTT	|||||||||||||	'============='	13	0	0	0	chr8:4288066-4288078	CSMD1	-				non effective
chr8	-	7318650	7318662	AGTACTTAGAATAGAATGGACTCCATTGCACAGTACCTAGAATAGAAGTAGGTATTCAAAAAATAGTTTTTAAATAAAAGAACAAATTATTTTAATTCTTTCTAATAAAAGTTTATGATATCCACATTTACTAGCACAAATTGTGTGATTTTGAAAATTCTGTTCATGTCAAGCTAAGTCATCTTCTGTAAGATCACAGGTAGCATTTTTGTC	7318550	7318762	TCTAATAAAAGTT	TCTAATAAAAGTT	|||||||||||||	'============='	13	0	0	0	chr8:7318650-7318662	SPAG11B	-				non effective
chr8	-	15743903	15743915	AAACAGTCTGGACAAGTGGCGCTAACTGACAAAGCCTGTGTTAAATTATCTTTGCTGACCTATGCTTTTGTATGATGTCATCCACGCTATTCAAAGATCCTCTAATAAAAGTTCTAAGAAATTAATCTCTTTTTTCCTTTTTCTTCTTTGAGATGGAGAGGTGCTCTGTTGCCCAGGCTGGAGAGCAGCGGCACGATCTCGGCTAACTGCAAC	15743803	15744015	TCTAATAAAAGTT	TCTAATAAAAGTT	|||||||||||||	'============='	13	0	0	0	chr8:15743903-15743915
chr8	-	33093409	33093421	CTGGCCTCGAACTCCTGGCCTCAGGTGATCTACCCACCTTGGCCTCCCAAAGTGCTGGGATTACAGGCATGAGCCACCACACCCTGCCTAAAGCTGCATTTCTAATAAAAGTTTCATTTTTTGTGTTGTATAAAAATTGTGCTTTTTAATTAACCTCACCATGCATCTGAGCAAACAAGATGGAAGAAAAAACCTCTAAGTTCCTTCCCCTGT	33093309	33093521	TCTAATAAAAGTT	TCTAATAAAAGTT	|||||||||||||	'============='	13	0	0	0	chr8:33093409-33093421
chr8	-	38158796	38158808	CCAGGCTGGTCTTGAATTCCTGGGCTCAAGCAATCCTCCCACCTCAGCATCTCAAAATGCTGGAATTACAGGCATGAGCCATGGTGCTCAGCCAGAGTCTTCTAATAAAAGTTATATGGGCTGGGCATGGTGGCTCACGCCTGTAATCCCAGCACTTTGGGAGGCCGAGACAGGCGGATCAGCTGAGGTCGGGAGTTTGAGACTAGCCTGACC	38158696	38158908	TCTAATAAAAGTT	TCTAATAAAAGTT	|||||||||||||	'============='	13	0	0	0	chr8:38158796-38158808	NSD3	-				non effective
chr8	-	103229624	103229636	CTATAAAGAAATACTTCAACAAAACAGTAAATGTAGTTCTCTCTGTGTTGAGATTAATTTTTTATTCTCTCAATTCTCTATAACAATCCTATATGACATTTCTAATAAAAGTTATTAAAAATTTAAAGCCATGAAAAAGCAAAAAGTAATTATATGAAGCATTTTATGGCATTTAAAAAAATACTTTCACATACACTATTTCATTGCATTCTA	103229524	103229736	TCTAATAAAAGTT	TCTAATAAAAGTT	|||||||||||||	'============='	13	0	0	0	chr8:103229624-103229636	RRM2B	-				non effective
chr8	-	116380729	116380741	AGTGTAATGATGAACTGATGAGTGTTTGCATTTAAAGGCAAATCCATGTTCTTCAGTAAGATTAGAGAAAACACAGGGTCAAGTAGAGATAGTGACTTTCTCTAATAAAAGTTATGATATTTATTATTAAACATTATCATAACAATAAAACAAGGCTAACAATTCAGAATACTTAGTATCTGCCAATAATTTTACATTATTCAGTTACTCCTC	116380629	116380841	TCTAATAAAAGTT	TCTAATAAAAGTT	|||||||||||||	'============='	13	0	0	0	chr8:116380729-116380741
chr8	-	141543603	141543615	AAAAGATATAAAGCAATATTGAAAGTGGACGTAACAAGGACAGTGCCATTTGTGTATCTTACATTTTATATAATTGATTTATAATGGCAAGAAAAAGACCTCTAATAAAAGTTACACATTAGGCCAGGTGCAGTGGATCATGCCTGTAATCCCAGCATTTTGGGAGGCCGAGGCGGGCAGAACACCTGAGGTCAGGAGTTTGAGACCAGCCTG	141543503	141543715	TCTAATAAAAGTT	TCTAATAAAAGTT	|||||||||||||	'============='	13	0	0	0	chr8:141543603-141543615	AGO2	-				non effective
chr9	-	18455726	18455738	CTTCTTCAGACCAAAGTGCTCTTCAGCTGATCTAAACAGATGAGAATATAATCCGTTTTTTAAAAGCAGTGGTTTTTAAACATTTTGGGCATGGACCCAATCTAATAAAAGTTGCCAATCTCTTCCCACCCCCACCCCCAAAATGTACATACATACACATATACCCACACAATTTTGCATTGAACTTGGCAAGAATCACTATCCCCATCTATG	18455626	18455838	TCTAATAAAAGTT	TCTAATAAAAGTT	|||||||||||||	'============='	13	0	0	0	chr9:18455726-18455738
chr9	-	68747146	68747158	CACCCACCCGATACCGTTCAGGAAACACTACGTTGATTTCATTACCTGCTAATGTGTTGCAACCCCTTTGAGATGATCCTACTAGTTATGATGAGATGCTTCTAATAAAAGTTACACCAGTAGAAAATGCCAATATTTCATAAGGCCAGGATGATGACTTAGATAGTACTAATATTACTACACTTTAGGAAAGTTCATTTCATTTTATTTTTA	68747046	68747258	TCTAATAAAAGTT	TCTAATAAAAGTT	|||||||||||||	'============='	13	0	0	0	chr9:68747146-68747158	FRG1HP	+	FRG1HP	+	1	effective
chr9	-	69086138	69086150	CACCCACCCGATACCGTTCAGGAAACACTACGTTGATTTCATTACCTGCTAATGTGTTGCAACCCCTTTGAGATGATCCTACTAGTTATGATGAGATGCTTCTAATAAAAGTTACACCAGTAGAAAATGCCAATATTTCATAAGGCCAGGATGATGACTTAGATAGTACTAATATTACAACACTTTAGGAAAGTTCATTTCATTTTATTTTTA	69086038	69086250	TCTAATAAAAGTT	TCTAATAAAAGTT	|||||||||||||	'============='	13	0	0	0	chr9:69086138-69086150	FRG1HP,PGM5P2	+,-	FRG1HP	+	1	effective
chr9	-	85298424	85298436	AATAAGACCTCTTCTTAGGTAAATATCACTCACTTTCCCCGTGTCAACTTCTCAGCTGTACTAGGCTTACTCCCTTTTACTGCCTGCCTTGAGGGAAAAGTCTAATAAAAGTTTATATGTAGCAAATCAAAATGGAAAAAGTTCATAGGATATGGAGAAAGCCCAACTCCACAGCACTAAAGAAAGAGGTAACACTTGTGCAAATACAGTGCG	85298324	85298536	TCTAATAAAAGTT	TCTAATAAAAGTT	|||||||||||||	'============='	13	0	0	0	chr9:85298424-85298436
chr9	-	104152342	104152354	CACAATACACTTTAACAAATCTACTTTAATTCTAAAAGAAATTAATCTAGAACTGTCAGTAATACACAACATACTTTTATGTTTCTTTTATAGGTATCTATCTAATAAAAGTTTATTTGTGTATGTGCAATGCATAACTCTATCTTAGATATGAATCCTAACAGGATGAAAATACTTTCTTGCAACTACTTTATGCTTATGAAAGGTGTGAAC	104152242	104152454	TCTAATAAAAGTT	TCTAATAAAAGTT	|||||||||||||	'============='	13	0	0	0	chr9:104152342-104152354	MRPL50	-				non effective
chr9	-	114587477	114587489	AACACTGGGGAACTCTCAGTATGCCATGCAGAGAGATCATGAGATTAAACATGATAGAGCATTAAAAGACAGAGAATAGATTTTGAGGCTCCAACAATTATCTAATAAAAGTTCCAGAGAAAGAGAATGGAAGTTGTTTAGAGAAGCAACATTTGAAGTGGAGATTGCTAAGGATTTCTAAAAAACGGAAGAAACACTAATTTATTTATGAAA	114587377	114587589	TCTAATAAAAGTT	TCTAATAAAAGTT	|||||||||||||	'============='	13	0	0	0	chr9:114587477-114587489
chr9	-	121597780	121597792	AGAGGATAACAGTGCAGTAGCATTAACTTTAAGGAGTTATTATAATCAATTACATAATTCATCAGTAATGCATGGACATATATTGAGTATACATTAAGCATCTAATAAAAGTTAGCTTTTTTGTTAATATTATTCTGTTTTCAAAGATGAAATCAAAACCATGCATACAGGATTTGAATAGCTACAAAGAAAATGCACTTTAGTATTCTTCAG	121597680	121597892	TCTAATAAAAGTT	TCTAATAAAAGTT	|||||||||||||	'============='	13	0	0	0	chr9:121597780-121597792
chr10	-	29227887	29227899	TTAAATTTAGCTCTGTGTCTGAAATAGCAAAAGAACTTAATATAAATACCAGTATCTGGGCACCACTCCAGATCTGTGATGTGGTCTGGGCATCTGTATGTCTAATAAAAGTTTCTCAGGTGATTCGGAGCACAAAACTCCAAATGAGTACACAGCCCATAATACTGCTTTAGTTAAGCAGAGCTGAATAAAGTACCACTAAAGATACATTTA	29227787	29227999	TCTAATAAAAGTT	TCTAATAAAAGTT	|||||||||||||	'============='	13	0	0	0	chr10:29227887-29227899
chr10	-	32574150	32574162	TTTTACCCCCAACTGCCAAAAGGCCAACTCATACTGAATATTTAAAAGCTTTAAAGTTGATTATTTTAGTGTTTGGTTTTTATAGGCTACAACCTCAATTTCTAATAAAAGTTCTTTTAACAAATTGTTTTTCAACTAAAGATTTTCACTTCCATTACAAAGCACCAAAATGAATGCTTTATAAAATGTTGCGAACACATTTATTCTATATTT	32574050	32574262	TCTAATAAAAGTT	TCTAATAAAAGTT	|||||||||||||	'============='	13	0	0	0	chr10:32574150-32574162	EPC1	-				non effective
chr10	-	95302073	95302085	TCCCAGGGCGCTCTGAGTCCAGTGTAACTGATCTTTTTAGATTTTCCAAGAGAAATCTGGAATTTTGTTTGTTTGTTTGTTGGAATTTTAAAATATGAAATCTAATAAAAGTTTTAACACTGTGGGACAAACTCATTTTTCGGTTCGTAACGTTTGTTTGGAGCATCTGAATGGGGCAAAAGAAGAGTGATTCGCTCAGGCTGGGGTGGGAGG	95301973	95302185	TCTAATAAAAGTT	TCTAATAAAAGTT	|||||||||||||	'============='	13	0	0	0	chr10:95302073-95302085
chr10	-	102196547	102196559	AAAGCAAGCCATCATATTTTTAAACACTACACTCCTATTTCCTAAAATTTCAGGAAGCCAACCTCATAGAAATAAGCAACAGAAAAGTATCAAGATTAAATCTAATAAAAGTTATTATGAGGAAAAGGAGAATAAGAGGCAGAATAGTTTCTACAGGCAATGAAAGCATATTAGAAACAGAGTAAAACTCTACAATTTCTTGCTTTGAAACCA	102196447	102196659	TCTAATAAAAGTT	TCTAATAAAAGTT	|||||||||||||	'============='	13	0	0	0	chr10:102196547-102196559
chr10	-	113514431	113514443	TGATCAAATTGACTCTTTATGAAGATGAATTTGACTATGTCTTCAAAATGGACTAGGAGATGTAGATCAGAGGGGCAGGAAATAAAGCCAAAATTTTCTGTCTAATAAAAGTTCCGACATGGAAAAAAAAAAAGCATGGAGAAAAAACAATAATGTACATTTTTCTCTCCAACGAGAACACTGTTTTTCTACCTGAGGTTTTGTCCTGGTTGA	113514331	113514543	TCTAATAAAAGTT	TCTAATAAAAGTT	|||||||||||||	'============='	13	0	0	0	chr10:113514431-113514443
chr11	-	8324558	8324570	GAGTTATACACACATACATACACACACACACACACACACACACACACACACGCATGCAACTGAAAAACATGGAAGCTAGATTGAAGAGCGCCAACAAGCATCTAATAAAAGTTTCATAAGAAGCAAATGAAAGAAATAGTAGAGAAGCAATATATAAAGAGATAATTGTCAAGAATTATTGAAAATTGAATCAAGATGTAAGTTTTCATATTC	8324458	8324670	TCTAATAAAAGTT	TCTAATAAAAGTT	|||||||||||||	'============='	13	0	0	0	chr11:8324558-8324570
chr11	-	19991569	19991581	GTGACAGAGCAAGACTCTGTCTCAAAAAAAAAAAGAAAAAAAGAAAAAAGAAATTAACAACAGTAACTAACAATAAAATATAACTATTGTTACAATATGCTCTAATAAAAGTTATGTGAATGTGGTCTCTCTCTCTCTCAAAATATCTTATTGTACCATACTCACCCAATGTGAGACCACAGTTGACTGTGGATGACTAAAACCATGGAAGGT	19991469	19991681	TCTAATAAAAGTT	TCTAATAAAAGTT	|||||||||||||	'============='	13	0	0	0	chr11:19991569-19991581	NAV2	+	NAV2	+	1	effective
chr11	-	125581255	125581267	TTCAGTATAACAAACTATCAATATAATTAATTACATTAATACATTTACACATAGCATGTCATAACGTGAATAGTTGTTGAAAATACATTTTATAAATATTTCTAATAAAAGTTTAAGTAAATTATAAGTAAATGTGAATAGAATAAAGCTATTTTAATATGAAACTGTGTTACCAAAATCCAACAGCATAAGTTTTTTAAAAATTTTTATTTT	125581155	125581367	TCTAATAAAAGTT	TCTAATAAAAGTT	|||||||||||||	'============='	13	0	0	0	chr11:125581255-125581267
chr11	-	131049172	131049184	TCTATACTTACATACCTGTGATAAAGTTTAATTTATCAATTAGGCATGGTAAGAAACTAACAATAACTAATAATCGAACAGAACAATTGTTCCAATATACTCTAATAAAAGTTATGTGAATATAGTGCCTCTCTCACTCTCTCTCTCTCAAAGTATCTTACTGTGTTGTACTCACCGATTTTCAGACCGCAGTTGATCTCAGGAAACTGTAAC	131049072	131049284	TCTAATAAAAGTT	TCTAATAAAAGTT	|||||||||||||	'============='	13	0	0	0	chr11:131049172-131049184
chr11	-	132837430	132837442	TATTTATAGAGTTGATGGTATTAACCATCTTATTTGCCATTTCTTGTTTTCTTTATTTGACCCTGTGGAATCAAGTTACCATCTGGTGTTATTTCATTACTCTAATAAAAGTTGGCACCCACCCACCACTTTTACTGTTGTTATTGTCAGATAAATTACATTTCTATATATTATAAGCACAACAATACAATTATGTACACATTGCTTTCTACA	132837330	132837542	TCTAATAAAAGTT	TCTAATAAAAGTT	|||||||||||||	'============='	13	0	0	0	chr11:132837430-132837442	OPCML	-				non effective
chr12	-	23539445	23539457	TAACACTATTTCTATATATCAGCAACCAAACATTAGAAAATGCAATCTGTAAACCAGACACCACTTGGAAAAAACATTAAAAAATCTTTCTCAGAATCCATCTAATAAAAGTTGCACAGTTTTAAAATATGATTGCAAAATTGACAACCTTCCCATCCTGAAGTGGGATCTATGCCCCCTTCCTTGAATCTGGGCTCTGCAACTGCTTGACCA	23539345	23539557	TCTAATAAAAGTT	TCTAATAAAAGTT	|||||||||||||	'============='	13	0	0	0	chr12:23539445-23539457
chr12	-	33273237	33273249	AGCATACAGACACACACAGAAAGTGTATGTGGTAAGTCCAGAAGAAGTGTGTATGGGTTTTCATTGTACCATTCTTTCAAATTTTATAAAATTTAAAACTTCTAATAAAAGTTGGGAAGAGATAAAGAATTCTGTGTATTCTTTAAGTTTACCCTATTAAGGGTATTAGCAGATGCTATTAGCACCAGTGTTTAAATGCTTAGGATGGCTTCT	33273137	33273349	TCTAATAAAAGTT	TCTAATAAAAGTT	|||||||||||||	'============='	13	0	0	0	chr12:33273237-33273249
chr12	-	69780742	69780754	TCCTATACATATATACCTATGATAAAGTTTAATTTATAAATTAGGCACAATAAAAGATTAACAACACTAATTAATAAAATAGAACATTATAACAATGAACTCTAATAAAAGTTATGTAAATGTGTGCTCTTTCCCCACCCCACCCCCCAAAAAAATCTTATTCTACTTTTTACTCACCTATTTTCAGACCGCTATTGACAGTGGCTAACTGTA	69780642	69780854	TCTAATAAAAGTT	TCTAATAAAAGTT	|||||||||||||	'============='	13	0	0	0	chr12:69780742-69780754	YEATS4	+	YEATS4	+	1	effective
chr12	-	74791370	74791382	TTGATCATGAAAGCCACAGACCAAAGTTCTTGGTTTCGGGAGATGATAAAGTAGCCTAGAAAAAGCCTATAATAGAGATCTAGAATGTCCCTAGCAAGTTTCTAATAAAAGTTCAAATTAATTAATGTATTTTCCTGAACTTAGTTTTTAATAGATAATTTAAAATGTCAAAAGAAACAAAAAAATATGATTGGGACATGTCCACCCAAGTAA	74791270	74791482	TCTAATAAAAGTT	TCTAATAAAAGTT	|||||||||||||	'============='	13	0	0	0	chr12:74791370-74791382
chr12	-	81913755	81913767	GTCTTTCCCTGTATATATGTACATGTAATAAAGTTTAATTTGTAAATTAGACACAGTAGGAGATTAACAAAAATAAAATAGGACAATTATAACAACATACTCTAATAAAAGTTATGTGGATGTGGTCTCTCTCTCAAAAATTATCTTACTGCACTGTTTTCACACTTCTCCTTGTGATGATGTGAGATGATATAATGTCTATGTGATAAGATG	81913655	81913867	TCTAATAAAAGTT	TCTAATAAAAGTT	|||||||||||||	'============='	13	0	0	0	chr12:81913755-81913767	PPFIA2	-				non effective
chr12	-	85018956	85018968	TCTTTTTACAATGTAATTTGTATCTATTTCTCATATGTTTGAATCATAACTGCCTTATAGAAAAATCTTAACACTTTGTATTAGCCTGTACAAGCAGAGTTCTAATAAAAGTTAATAGAATGAGACATAAAAACAATATACAAGTGAGGTAGTAACAAATATTGTCAGTTTAAAATAAATATTTCATATTCTGCTTTGAATAGTTTGAAACTT	85018856	85019068	TCTAATAAAAGTT	TCTAATAAAAGTT	|||||||||||||	'============='	13	0	0	0	chr12:85018956-85018968
chr13	-	35535427	35535439	AATAAAATTTAATAATTAGATGTGTCACACTTGTGGCATGTTATTAGTTGTTAAAGAGGGACTCTATTAATGTAGCTTATTCCTGAGAAAAAACCACAAGTCTAATAAAAGTTTTGCTTTATATTATTATCAGGATATGATCAGATATTAATGTTTAACATACACTCATAAGTTATTAAATTATATCATTGTCCAGTTTTGACTCAGTTATTC	35535327	35535539	TCTAATAAAAGTT	TCTAATAAAAGTT	|||||||||||||	'============='	13	0	0	0	chr13:35535427-35535439	NBEA	+	NBEA	+	1	effective
chr13	-	55828967	55828979	ATACACATATACTTTATGTCTTACTGTGTCATTTTGGCCACATGGTAGCCAAAACGTAACCTTGTTCATAGACTACCACAAAGACCATGGGTGGCATCAGTCTAATAAAAGTTATTGTATTTAATGTTTTTTGTAGTCAGCAGCAGCAATAGCAGAAACTTTGGCAAACGTCAGCAGGGGTGTCTAAATTTCAGCATCATCAACATTGGGATA	55828867	55829079	TCTAATAAAAGTT	TCTAATAAAAGTT	|||||||||||||	'============='	13	0	0	0	chr13:55828967-55828979
chr13	-	62280465	62280477	GTTAAAACCAGGAAATGTGGGAAGACTGTCGTGAACCCAGGGACCTTGAGTTTCTAAATTCTGATGAGTCTTCCTTGCCAGCAAAATCAGCCTCTCTACCTCTAATAAAAGTTGCCTCTCAGTCTTCTGAGTGGATTAACCCCGCATTGTCTGAGGAAACTCTAAGTGCCTCCCCTGATACAGTTGCCTTGTAAGACAATGCTGATTCTCCTT	62280365	62280577	TCTAATAAAAGTT	TCTAATAAAAGTT	|||||||||||||	'============='	13	0	0	0	chr13:62280465-62280477
chr13	-	97114168	97114180	TTATATGGGGCAAGCACAACCTTGATACAAAAACCTGATAAGGAGATTAGAAAAAAATAAAAATTATAGTCTGCTTTCTTCATGAATGGGGATATGGATATCTAATAAAAGTTCTAAGCACATGAAATCCAGATACATCTAACAAGAGAGTGTATAATGATCAAGTTGTGTTATCTCAGGAATGTTAAGTTGATTTAAAATTAAGAAATTGAT	97114068	97114280	TCTAATAAAAGTT	TCTAATAAAAGTT	|||||||||||||	'============='	13	0	0	0	chr13:97114168-97114180	HS6ST3	+	HS6ST3	+	1	effective
chr13	-	99696212	99696224	CCTACATATGCCACTACTGTAGGCAGGACAATACTGGTGTGACCATCCCTCCACACCAGCCTCAGAAGAGCACCTCATACACTGCCTGGCACCAGAGGCCTCTAATAAAAGTTTGCTGAATGAATGAATAAATGTGACTCACTCACTTACCATTTATATTTAATTACCATGTAACCCAATTGTGATTCTTATTTATATGACAGATTAGCTCTG	99696112	99696324	TCTAATAAAAGTT	TCTAATAAAAGTT	|||||||||||||	'============='	13	0	0	0	chr13:99696212-99696224	DOCK9	-				non effective
chr14	-	45387918	45387930	ATATTAAGTGAAAAAAAGTGTTTTTGTAGTATGCTATCCTTTTTGTAAGAAAATGGAGAAAATGGTATTTTATTTTAAAAATGAAACAATGAAACCAACATCTAATAAAAGTTATTACCTATAGAGAAATAAACTGAACATGGTGGAAAAGATGAAAATGCAGAAAAAATTTCTGTGAATGCATCTTGTCATATAGTTTCTACTCTAGAGTCA	45387818	45388030	TCTAATAAAAGTT	TCTAATAAAAGTT	|||||||||||||	'============='	13	0	0	0	chr14:45387918-45387930
chr14	-	50135510	50135522	GGGCATCTCAGTTGCCAGAGAAAACCTAATATAGAAAACATATAGATGATCTTTGGTAGGGAAATATAAGTAATGTCAATTTCTAAAATCTAATTTATACTCTAATAAAAGTTTTGTTTGTTTGTTTGAGAGGGGTCCTTACACTGTCACCCAGGCTGGAGTACAGTGGCATGATCTCAGCTCACTGCAGCCTCAACCTCCCAAGCTCAAGTA	50135410	50135622	TCTAATAAAAGTT	TCTAATAAAAGTT	|||||||||||||	'============='	13	0	0	0	chr14:50135510-50135522	POLE2	-				non effective
chr14	-	87446881	87446893	TTGGGTAGATTATTTTGTTGGGTAACAAAATAATTTGTATACCAAACCCCCATGACATGCAATTTACCCATGTAACAAACCTGCACACCTACCCCCTGAATCTAATAAAAGTTGGGAGTAAAAACTAATTAAGTGAAGAGTTCTTGTCTTTTAGTAATAGATACTGAAATATTATTTAGATGGAATGTCAGAATATCTAGGATTTGCTTCAAA	87446781	87446993	TCTAATAAAAGTT	TCTAATAAAAGTT	|||||||||||||	'============='	13	0	0	0	chr14:87446881-87446893
chr14	-	88470528	88470540	AAACACAGATTCAAAATGTCCTGATTACATCTTTAAAATTAAGTCAAATGTTTTCATCCCAAATAAATTCTGTTCTTTCAAATAATATTTTCCCTTCATTTCTAATAAAAGTTTATGAGGGCAAGATTCAAAAGTGATATTTCTGACTTTTTTATATATCAATAGTAAGAAAGTTATAGGAGCTAATTTCACTTCATATTAAACCACTTATAG	88470428	88470640	TCTAATAAAAGTT	TCTAATAAAAGTT	|||||||||||||	'============='	13	0	0	0	chr14:88470528-88470540
chr15	-	54239185	54239197	TTGGTTTGCAAGTATTTTGTTGAGGATTTTTGCATTAATGTTCATCAAGGATATTGTTGGCTCACTTTTTAAAAAGTCATTAACACAGAGTCTAGCGGGTTCTAATAAAAGTTCTATTAATAGCTTGTTATGCTTGGAATGTAAGCAAACAAATGAAACTTTCAATTTTTTATCTTTTGTTCCCAATATTTCCAAATATAAGTATAAAACTTG	54239085	54239297	TCTAATAAAAGTT	TCTAATAAAAGTT	|||||||||||||	'============='	13	0	0	0	chr15:54239185-54239197
chr15	-	60441840	60441852	GGAGTCCACATTCCCAACCACCACTGCACAGAGAAGTAAACCATTTATATGTTGTTCCAGAATGTCCATGAGAACAATGAATTAGATGTTCAATATAAGATCTAATAAAAGTTTCTCACATCTTCATAAAGAGCCCACTGTGTGTAAAAGGAGATGCACGGTGTGATTCTCAAGTAAACCTTTGAAAACCTTCAAAGCAATATTACATGTTGT	60441740	60441952	TCTAATAAAAGTT	TCTAATAAAAGTT	|||||||||||||	'============='	13	0	0	0	chr15:60441840-60441852
chr15	-	68226907	68226919	CAAACTATATCAAAGATCATACAAGGTTTCCAGTGAGGCAGGTGCCCTACATGAGAATGCTTGTCCTCCTCAGAACCCAACTTTACTTCCTTCCTGGCGATCTAATAAAAGTTAAATCCCAGCTGTGCTGAGCATGCTAAGGGAGGAGAGGCACTATATGCTGCAGGAGCCACAGGATCTAGCTAATACATTTAAGCAAGCACTGTGCACAGA	68226807	68227019	TCTAATAAAAGTT	TCTAATAAAAGTT	|||||||||||||	'============='	13	0	0	0	chr15:68226907-68226919
chr16	-	2316850	2316862	GAAATTCCTTAGTAGCCACGTCACAAAAATGGGTGAAATTAATTTTTAACGTTTGACACATCCAAAATATTATCTTTCCAACATATAATCAACATAAACATCTAATAAAAGTTTGCTTTTTTCCTAGTCTTCTAAAACTGGTGTGTGTTTTAATATTTCAGTCTTGATTAGCTGTATTTCACATGCTTAGCAGCCACATGTGGCCAATGGCTA	2316750	2316962	TCTAATAAAAGTT	TCTAATAAAAGTT	|||||||||||||	'============='	13	0	0	0	chr16:2316850-2316862	RNPS1	-				non effective
chr16	-	33537132	33537144	TTTTTTCAGATCACACCTCTCAAAGTATTTATCAACTATTTCTTATTTACAAAGTAAAAAAATTAAAATTAACCCCTCCTATTTCTTTAAAATAGTTATCTCTAATAAAAGTTTTAATACTAACATAAAACAATGATAGGTAGACAATTGCTAAGTTTTAGAAGAAAATAATACAAAAAATGAGATTCAGAGTGAGAAAATTAATTTCACAAG	33537032	33537244	TCTAATAAAAGTT	TCTAATAAAAGTT	|||||||||||||	'============='	13	0	0	0	chr16:33537132-33537144
chr16	-	33539462	33539474	TTTCAGATCACACCTCTCAAAGAATTTATCAACTATTTATTATTTGCCAAAGTAAAAAAAAATTAAAATTAACCCCTCCCATTTCTTTAAAATGGTTATCTCTAATAAAAGTTGTAATACTAACATAAAACAATGATAGGTAGACAACTGCTAAGTTTTAGAAGAAAATAATATAAAAAATGAGATTCAGAGTGAGAAAATTAATTTCACAAG	33539362	33539574	TCTAATAAAAGTT	TCTAATAAAAGTT	|||||||||||||	'============='	13	0	0	0	chr16:33539462-33539474
chr16	-	53498501	53498513	ATTTGTGGAGTAGAAAAGAAATAGAATCTTAAGACCTATGTAAATTCTTTTAATATTGTATGAAAGATCTATTTTGGGTAAAAGCTTTGATTCCTCTCTATCTAATAAAAGTTTTTAGAATACTGTGATTTTTATGAGCTGAGAAGGCTTAAAAAAAGTAGCACACATGTCACTAGCTAATCTTGTATAGCAGCCTTTTTTTATTTTATGAAA	53498401	53498613	TCTAATAAAAGTT	TCTAATAAAAGTT	|||||||||||||	'============='	13	0	0	0	chr16:53498501-53498513	RBL2	+	RBL2	+	1	effective
chr16	-	59622364	59622376	AAGAACATTTTTAATAATTATCATCTGTCATCATGAAGAATATGCAAATTAACCACATAAAGAAAATGCTTGTAAAGCATGATGCAGTTCTTTAATAAAATCTAATAAAAGTTTATCTTTATAGGAACTCACAAATATGAAGTAAGTGAAATAACTTCCTGATACTGGTTTTTAAATCTAAAACATAGAAATAATTAAATGGGCTTAAATTCA	59622264	59622476	TCTAATAAAAGTT	TCTAATAAAAGTT	|||||||||||||	'============='	13	0	0	0	chr16:59622364-59622376
chr17	-	3511157	3511169	CTGATGTCAGGTGATCCACCCGCCTCGGCCTCCCAAAGTGCTGGGATTACAGGTGTGAGCCCCCACACCCAGCCAAAGTAGAACGGTTTTAACAATACACTCTAATAAAAGTTATCACACACTGTGACCATACTTTTGCAGTTTGAGGTGTGACAGCAAAACTGGCATGAGGCTGGGGTCAGTGGCTCCCGCCTGCAATCCTAGTACTTTGGG	3511057	3511269	TCTAATAAAAGTT	TCTAATAAAAGTT	|||||||||||||	'============='	13	0	0	0	chr17:3511157-3511169	TRPV1	-				non effective
chr17	-	15452217	15452229	TATTTTTTCCTATAAGTACATACCTATGATAATGCTTAATTTATAAATAATGCACAGTAAGAGAATAAGAAATAAAAATAGAACAATTATAACAACATAATCTAATAAAAGTTATGTGAATGTAGTTCTCTCTCCTCACACAGTATCTTACTGTTTAGCGTAGCATATAGCAGTACTGAAACCGCAGAAAGCGAAACCTCAGATAATGGGGGA	15452117	15452329	TCTAATAAAAGTT	TCTAATAAAAGTT	|||||||||||||	'============='	13	0	0	0	chr17:15452217-15452229	TVP23C-CDRT4,TVP23C	-,-				non effective
chr17	-	53244658	53244670	GGCATGTGTCATCTCTCCTAGTAGACTGTGAGTCCTTTATTACTGACTCAGAGTCCATATATTATTTTTTATTTCTCATGCAAGACATGACACAGTAAAATCTAATAAAAGTTTACAAAATAAATTTAAAATGTAACATTAACATAAAAAACTCTTTTAGCTGTTTCCTGCTTCTGGCAGGGAAACAAAGATTGAATTAAGAAGGAAATGAGG	53244558	53244770	TCTAATAAAAGTT	TCTAATAAAAGTT	|||||||||||||	'============='	13	0	0	0	chr17:53244658-53244670	STXBP4	+	STXBP4	+	1	effective
chr17	-	70480032	70480044	GTCTGGTCAGCCACACGATCTCAGTCGAAACTACTCAACTTTGCTGCCGTAACTCAAAAGTAGCCACAGAGAGTATGCAAATGAATGTAAGTGGCTGTGTTCTAATAAAAGTTTATTTACAAAAGGTGGCAGGCTGGATTTGGTTCATGAGTTGTAGTTTGCCAACCCCTGTATTAGACTGTAAGCACTCTGAGGTGAGGGACTCCGTCCTTC	70479932	70480144	TCTAATAAAAGTT	TCTAATAAAAGTT	|||||||||||||	'============='	13	0	0	0	chr17:70480032-70480044	LINC00673	-				non effective
chr17	-	75697470	75697482	CATCTTTCACTCCTCGCCTTCCTGATTGGCCAGGAAATCCTTGTGGCTGGACCTTCAAATTAAATTCAGAAGCCAACATTAGTGGAGAAACTGGGGAAATTCTAATAAAAGTTTAGCGAATGGGATTGCGCCAGTGATAATTCCTCAGTTTTGCTAAGTGTGTGGTGGCTGTGTGAGATAACAGGGAAAGCCAGGGGAACACAGTGAAGGCAA	75697370	75697582	TCTAATAAAAGTT	TCTAATAAAAGTT	|||||||||||||	'============='	13	0	0	0	chr17:75697470-75697482
chr18	-	19417494	19417506	AGGAGGCAGAGCTTGCAGTGAGCTGAGATCGTGCCACTGCACTCCAGCCTGGTCGACAGAGCGAGACTCCGTCTCAGGAAAACAAACAGACAAACAAAAGTCTAATAAAAGTTTCCAAATGATTTAAGTGTAATTTTAGAGGTTCTTCAATCCTCCACAACCCATTCTCAGACTTCTTGAACTTAGTTCTGCTCTTCGGTGGTTGGAGTTTAA	19417394	19417606	TCTAATAAAAGTT	TCTAATAAAAGTT	|||||||||||||	'============='	13	0	0	0	chr18:19417494-19417506	MIB1	+	MIB1	+	1	effective
chr18	-	35877527	35877539	AATAGGGTTTTCTGTCCCTGACCTCTCTGCATGTGCTGAATATACAGCAGTCTTCAGAGCTTATTGACAAGATATCAGAAAAAGGTGAGCTGTAGACAGATCTAATAAAAGTTGGACAGCCCTGTGCACAAATAACTCCCACTGCAGACCAGAATAATGAATAATATCTCTATGTGTGTGCTTGCATGTGTGTGTCCTGTAAACAAATTTTGC	35877427	35877639	TCTAATAAAAGTT	TCTAATAAAAGTT	|||||||||||||	'============='	13	0	0	0	chr18:35877527-35877539
chr18	-	50722309	50722321	TTGGTTGTCCAGATAATTTTTAGCCTTGATTATATATGATATATTGTTCATTTCTAGGTGTTTTCTGTGCATTTTGTCCTTCCTAAGTTCCTTGAAAATTTCTAATAAAAGTTCATAGTTCTAGAGAAAGCACTGTATGCTGAACACATAGAAATTATTATTAGACTTTAAAATCACGTGGTACTTTTATCTAAACATTTCAATCACAATGGG	50722209	50722421	TCTAATAAAAGTT	TCTAATAAAAGTT	|||||||||||||	'============='	13	0	0	0	chr18:50722309-50722321	DCC	+	DCC	+	1	effective
chr18	-	63891973	63891985	CTGGGTTAGTCGCATGAATACAGGATACTTCTTTAAATGTCATTTAAAGTTTAAATTAAATAATTAAATTAATATCTTTCAGAATATAAAAATAATGCTATCTAATAAAAGTTCTATCAATTGACACATGTATTCTTCTATTATTCATTTTAAGAGGTAACACAAAAGTAATATTCAAATCCATCAAAGTAATGTGTTAAATAAGTCAAGTGG	63891873	63892085	TCTAATAAAAGTT	TCTAATAAAAGTT	|||||||||||||	'============='	13	0	0	0	chr18:63891973-63891985
chr18	-	64942135	64942147	GATACATTTATAACTGTTGATACTAACAAGAGCCTGGTGAAATAACCTTCGATGTTAAGACTGAATAAAAAGGCTTTTTTATTCTAGCGAAGTTCTTTGTTCTAATAAAAGTTATTTGTTCTAATATTACATCTTTAAAGTATTAGTATCAAAAAATAACCGTGAAATGGGGTAAAGTTATCAAATATTACACATTTCCCTTTATCTCACTTA	64942035	64942247	TCTAATAAAAGTT	TCTAATAAAAGTT	|||||||||||||	'============='	13	0	0	0	chr18:64942135-64942147
chr19	-	13562313	13562325	GTCTTAGAATAGAAGAGCCCAGACTTAGCTGAGAGGAGAGTAGAGAGTGGGAAGAGGAGGAACCAGCCATTGGTACCAGATACTAATGTCCCTACTGGAATCTAATAAAAGTTTTTAAGGTCCCTGACAGACTAGTAGGTCATTCTCCAAATCCATTTCCCTTTTCTTCTAAGCACAATCTGATACTTCCCAGCTTCCCTTGCAGTGATGTGT	13562213	13562425	TCTAATAAAAGTT	TCTAATAAAAGTT	|||||||||||||	'============='	13	0	0	0	chr19:13562313-13562325	CACNA1A	-				non effective
chr20	-	12957818	12957830	AGCTATTGAGGGCCTGCTATGAGCAGGGAAGAAATGGAGTGTTATCCTCACCAACTAGCTTACAGCTAGGAAGAGACCTAAAGGCATAGAGAAAATGAACTCTAATAAAAGTTGAAGGTGAAACGGCCTAACACAAAGGCAAAAATTCAGTTCTATAGGGATTCTGAAGCTTGATTTTTCTGTTTGGAGCAGTGAGCATCATAGCAAGTTACA	12957718	12957930	TCTAATAAAAGTT	TCTAATAAAAGTT	|||||||||||||	'============='	13	0	0	0	chr20:12957818-12957830
chr20	-	29627172	29627184	AACCCACCCAATACCGTTCAGGAAACATTACATTGATTTCATTACCTGCTAATGTGTTGCAACCCCTTTGAGATGATCCTACTAGTTATGATGAGATGCTTCTAATAAAAGTTACACCAGTAGAAAATGCCAATATTTCATAAGGCCAGGATGATCGCTTAGATAGTACTAATAATACAACACTTTAGGAAAGTTCATTTCATTTTATTTTTA	29627072	29627284	TCTAATAAAAGTT	TCTAATAAAAGTT	|||||||||||||	'============='	13	0	0	0	chr20:29627172-29627184	FRG1BP,FRG1DP	+,+	FRG1BP,FRG1DP	+,+	2	effective
chr20	-	54120492	54120504	TTTTAAGCACTGGATAGTAAATAGTTTAGGCCTGCAGTACATGATGTTGTAGCACAAAAGCAGAAATAGGCAATATTTACATGAATGAACATGGCCATTTTCTAATAAAAGTTGATTTGCCAAAGGAGGCAGTGGTCCAGATTTGGCCAATTAGTTGGAGTTGCAGAATTCTACCTTAGAGTAAGATACTCTCCTCTCAAACACCTGGTATTC	54120392	54120604	TCTAATAAAAGTT	TCTAATAAAAGTT	|||||||||||||	'============='	13	0	0	0	chr20:54120492-54120504
chr20	-	59179719	59179731	GAACAAAGGAAAACATGAATGCTTTAAATTTTCTTATTCAAATTGCTCACCCTGTTTTCCAACGTCTACTAAGATTTTCACACGTACCATTTTTTTCAAATCTAATAAAAGTTCTTATTTATGGTTTGAGTCACTCTGTCTTTGCAAAAGTGAGATCTGTTGGTATCTTAAAGAAACATATATGCTCCTTGGAAACAAAATGAATCTCTTAAT	59179619	59179831	TCTAATAAAAGTT	TCTAATAAAAGTT	|||||||||||||	'============='	13	0	0	0	chr20:59179719-59179731
chr22	-	30531887	30531899	ATGCCTCAAAAGGATCAAGCTTATCTGCCTGCCAAAACAATTTTTAAGAAAGATAACAAAATTCAAACATTCAACAATGTAACATTCTTATTGTTCAGAATCTAATAAAAGTTTCTTGATATGTAAAGCAGCAGGAAAACTGATCCATAACCTGAGGGACACCAGTCAGTAGAGGCAAGCCCAGAAATTTCAGCAATGATAAAATTAGTAGAT	30531787	30531999	TCTAATAAAAGTT	TCTAATAAAAGTT	|||||||||||||	'============='	13	0	0	0	chr22:30531887-30531899	HORMAD2	+	HORMAD2	+	1	effective
chrX	-	12188022	12188034	AAGCTGTTTGTAAGATTTTAAAACACATGACATATAGAACTTGACCCATATGAATCACTTTTCAGTGGATGCAAACACAAATGGGTGGGAGTGGTTGTGTTCTAATAAAAGTTTACTTATAAAAACAGGCAGTGGGCCAGATTTGGCCTGCAGGCCAATTTGTCAACCTGTGATCTAAGTGATAAACCATTTCAGATTTAAATCTGAAATCAG	12187922	12188134	TCTAATAAAAGTT	TCTAATAAAAGTT	|||||||||||||	'============='	13	0	0	0	chrX:12188022-12188034	FRMPD4	+	FRMPD4	+	1	effective
chrX	-	31342972	31342984	ATTAGTCTCACAGTAAATTCACTCCGCAGTGTATTGAGATGTAAGAAAACGTCAAAGCTAATATATCCTCGACTACACTGTATAATATGAAAGAACAGCTTCTAATAAAAGTTAACTTCACCCACTGCCAGACAATTTAAGCGTAATGAAACTCCAGCTTCTTTGTTTTATATAGAGTAATAGAGGGATCAAATCACCCAACCTTTAACCAGA	31342872	31343084	TCTAATAAAAGTT	TCTAATAAAAGTT	|||||||||||||	'============='	13	0	0	0	chrX:31342972-31342984	DMD	-				non effective
chrX	-	33821188	33821200	TCATTTATTTTTGTCTAGATCTAGATGATATGTCATATGCTGAGATTGGGATGTTGAAGTGTCCCTCTATTTTCATATTGGAGTTTCCTCTCACATTTGATCTAATAAAAGTTGCTTTATATATTTGGGTGTTCTGGTGTTCAGTGAATATATATTTACAATCATTATATACTCTTGCTGAAGTGATCCCTTTATCGTTATATAGTAACCACC	33821088	33821300	TCTAATAAAAGTT	TCTAATAAAAGTT	|||||||||||||	'============='	13	0	0	0	chrX:33821188-33821200
chrX	-	36122586	36122598	GAATCCATTTAACCAGAAAATACTAGTGCCCTCTTTAATCTCCTGTCATGTTTTTTAAAATTTTCTCTTCAAATATTAATTTGCTATTTTTCCATTTGCATCTAATAAAAGTTATCTCTCCCAATTTCAGGTTTTGGTTCTATCCCGTGTAGTGCCATACTGCAGCAATAATATGCCCCCCATATGTGTGCAAAATACACCAAAAGTCAATCC	36122486	36122698	TCTAATAAAAGTT	TCTAATAAAAGTT	|||||||||||||	'============='	13	0	0	0	chrX:36122586-36122598	CFAP47	+	CFAP47	+	1	effective
chrX	-	71815142	71815154	CATCATCTTAATAGATACAGAAAAAAACACATAACAAAATTCGACACACCTTCATGATAAAAACACTCAACAAACTAGGAACAGAAGGGAACCTCCTCAATCTAATAAAAGTTTAGATTTTTTTCCTACAACAACCCACAGCTAACATCATAATGAGTGGTTGAAGACTGAAGGCTTCCCCCCGAAGATCAGAACAAGACAAGAATGTCCACT	71815042	71815254	TCTAATAAAAGTT	TCTAATAAAAGTT	|||||||||||||	'============='	13	0	0	0	chrX:71815142-71815154	PHKA1	-				non effective
chrX	-	88846233	88846245	CTGACCTCATGATCTGCCTGCCTTGGCCTCCCAAAGTGCTGGGATTATAGGCATGAGCCAACGTGCCCAGCCTTACAGAGAAATTTTAACTGAAATTTGATCTAATAAAAGTTTAACATCACGTTAAATTTTTGATATGTGATGCATAAATTTAAATGAAATCAATGGCTTCTGGCAAACACAAATCTTTCTTTCACTACAGGTTTGTTTTAT	88846133	88846345	TCTAATAAAAGTT	TCTAATAAAAGTT	|||||||||||||	'============='	13	0	0	0	chrX:88846233-88846245
chrX	-	100059565	100059577	TCATTGGTTTCTTGTTACACATTTTGTTAGTCTGTTTTTTTTGCTTATTGGGTTTAATATTGTTCTTGAAAATAGTTGATGCTATGTTATGTATAACTCTTCTAATAAAAGTTGTGTTATAAGTTGAAACAAATTATAGTATTACAGACTGGCTACAATAACTTTATAGGAAGTCTGAAAAATACTCAAAGTTCTATAGCAACCAAGCAAACA	100059465	100059677	TCTAATAAAAGTT	TCTAATAAAAGTT	|||||||||||||	'============='	13	0	0	0	chrX:100059565-100059577
chrX	-	104465896	104465908	ATAGCAGGCATTTGAGGCTTTGTGGGCAAAAGATTATCCCAACTACTTGTAGCACAAAAGCAGCCATAAATAATACCTGAAGAAATGACCATGGCCATGTTCTAATAAAAGTTCATTTATAAAACCAGGCAGTTGGCATGATTTGGCCTGTAGATGTCAAACTCCCAATCTAGATTCACATTTCATACATGTCCTACAGACACATACAATCAG	104465796	104466008	TCTAATAAAAGTT	TCTAATAAAAGTT	|||||||||||||	'============='	13	0	0	0	chrX:104465896-104465908	IL1RAPL2	+	IL1RAPL2	+	1	effective
chrX	-	106519764	106519776	AAGGGTCTGATTTATTTTGAAAAGCACGTTTACCTGAAATTTTGTATTTAGTTTTGATTTCTGATTGCCTGATTGTAAAATGTTGCCTTTTGGGACATCTTCTAATAAAAGTTTCATCAAACATGTTTTTTTTTAAAAAAGAAGTAAACATCTTTATGACCTTGAATGTGGTAATGGATTTTTTTTTTTTTTTGACAAGGTCTTGTTCTGTTT	106519664	106519876	TCTAATAAAAGTT	TCTAATAAAAGTT	|||||||||||||	'============='	13	0	0	0	chrX:106519764-106519776
chrX	-	107934695	107934707	CCATAATTTTGCACAAATAAAAAATTAATGGTTTTGTTAAAGTCTCCATTAACTCAAGCTCTGTAATTCACTTTTAATCCAACCTTCTAAGAAATACGTTTCTAATAAAAGTTTTTTTGTAATAATTATATAAAAATTTATAATACATATATTTTTATCAGTTGTGAATTAATAATAACAATGACAGGTCAAAATAAAACATTTAACACGTAA	107934595	107934807	TCTAATAAAAGTT	TCTAATAAAAGTT	|||||||||||||	'============='	13	0	0	0	chrX:107934695-107934707	COL4A5	+	COL4A5	+	1	effective
chrX	-	124968595	124968607	ATAATTTCCACTTGACCTTTATGTAGCTGCAGGCCCAAATTGTAGCATCTTCCACATTGCCTAATCCATGCCTATTATTTCTTTGAACCAGAAAGCTTTCTCTAATAAAAGTTAATGCTCAAGGATTTGCTTTATATTTCCTCTCACTTATGAATACTTTGTTCTATTTTTTCATACGTTAAAATTATTTTTAAATGCGTATGCATTTTCACA	124968495	124968707	TCTAATAAAAGTT	TCTAATAAAAGTT	|||||||||||||	'============='	13	0	0	0	chrX:124968595-124968607
chrX	-	145089972	145089984	ATTACTGTAAAAATAAAAGTACATGCATCATTAAAAATCCAATATGAAAAAAAGAAAAACAATGGTTACTTTCTCTGGTGTCCTAAACTAGTCACTTTAATCTAATAAAAGTTTTCTTTTTTTCTTTTTTTTCTTTTTTTTTTTTTTTGAGACGGAATTTCGCTCTGTCGCCCAGACTGGAGTGCAGTGGCTCCATCTTGGCTCACTGCAAGC	145089872	145090084	TCTAATAAAAGTT	TCTAATAAAAGTT	|||||||||||||	'============='	13	0	0	0	chrX:145089972-145089984
chrY	-	3115310	3115322	CTGACCTCATGATCTGCCTGCCTTGGCCTCCCAAAGTGCTGGGATTATAGGCATGAGCCAACGTGCCCAGCCTTACAGAGAAATTTTAACTGAAATTTGATCTAATAAAAGTTTAACATCACGTTAAATTTTTGATATGTGATGCATAAATTTAAATGAAATCAATGGCCTCTGGCAAACACAAATCTTTCTTTCACTACAGGTTTGTTTTAT	3115210	3115422	TCTAATAAAAGTT	TCTAATAAAAGTT	|||||||||||||	'============='	13	0	0	0	chrY:3115310-3115322
chrY	-	8080981	8080993	GCATTTTAGATATAATAAACACCAAGCTCTTTGCTATTTTCACAGCTTTTGTCTTTCTTCAAAATTTCCACTATTTTAAAATTGATCAAAGTAAACAAATTCTAATAAAAGTTTTAGAACCCAATTCTAAAGTAGTGTTTGCTAAATAAATTCTCCCACAAAATTATTTGCATCAGCTAAACTTAATTTTATCTAAATTAAAGGCTATACAAA	8080881	8081093	TCTAATAAAAGTT	TCTAATAAAAGTT	|||||||||||||	'============='	13	0	0	0	chrY:8080981-8080993
chrY	-	18907729	18907741	TTTATATATACAGTTTTTTCCTATACATATGTACTTATGGTAAAGTCTAATTTATAAATTAACAACAAATAATATTAAAATAGAACAATTATAAATATGCTCTAATAAAAGTTATGTGAATATGCACTCACTGCTGCATATCTTATGCACTTTACCATGAGTAACTGAAACTGCAGAAAGTGAAATCATAAATAAGGGGGAACTACTGTATAG	18907629	18907841	TCTAATAAAAGTT	TCTAATAAAAGTT	|||||||||||||	'============='	13	0	0	0	chrY:18907729-18907741
chrY	-	28416498	28416510	GTATTTTTTAGCTTTAAATTTAGTCTATAACTGTCATTCTAGCCACCCCAGAGAAATCAAATTTTAATATACAGTAACACATTTTAGGTGTTGTTTTATTTCTAATAAAAGTTTTTCCAAGAGTCTTCTTTTTTTTGGGGGGATAGGGTCTTGCTCTGTTGCCCAGGCTGATGTGCAGTGGTGCGATCTTGGCTCACTGCAACCTCCGCCTCC	28416398	28416610	TCTAATAAAAGTT	TCTAATAAAAGTT	|||||||||||||	'============='	13	0	0	0	chrY:28416498-28416510

## Sheet: LNA-RNA-i1-1
# database: Human genome, GRCh37/hg19 (Feb, 2009)
# query: CUUACUUACGUCU
# count: 10
# query: AGACGUAAGUAAG
# count: 16
# name	strand	start	end	snippet	snippet_pos	snippet_end	query	sbjct	align	edit	match	mis	del	ins	intervals	RefSeq_Gene_Symbol	RefSeq_Gene_Strand	Off-Target_Gene_Symbol	Off-Target_Gene_Strand	Off-Target_Gene_Counts	Off-Target_Effect
chr2	+	11344718	11344730	TCTTCTCTATTATTTCTTTAATTTCCTCCTCTTGGTTTTTAGTTCTTGCTGGAATTCTTATTCGCTGGGTGCTAGATCTCCTAGAACAGTCCCTCTGGGCCTTACTTACGTCTTTCAAACCTTCCATGACATTTCTTCTTTTGTTCTACATTTTAGGAAATTTCTTTGACTTTGAACCCTTCCAACAAATTTATATTGGCAGTAATTATTCAT	11344618	11344830	CTTACTTACGTCT	CTTACTTACGTCT	|||||||||||||	'============='	13	0	0	0	chr2:11344718-11344730	ROCK2	-	ROCK2	-	1	effective
chr2	+	89569680	89569692	TAAAATGTCACCTTCAGTTTCTATAGGGGAACCCACCATCTTCTGAGTCTAGCTTATTTGGCCATTTTAGGCTGTTTTTACTTCCTTGCTTATCACGTTACTTACTTACGTCTTAAGGCTAGGTAGGTGCTTGGAATTTCCTTTGAAGAGAGTCAAGATTTTCTATTCTTTCCATGCTTGGGGTGTGGGGGTTGCAGGCTCCTGAGAGTGAGT	89569580	89569792	CTTACTTACGTCT	CTTACTTACGTCT	|||||||||||||	'============='	13	0	0	0	chr2:89569680-89569692
chr2	+	144560851	144560863	TCGTCACGTGGTCATCCCTCAATCTGTGTTGTTTGTGTTTAATCACCTCTTCTTATAAGGACAAAAATGGATTAGAAGCTACCCTCATGACTTGATTTTACTTACTTACGTCTTCAAAGACCCTGTTGTCTTCAAATATAGTCACATTCTGAGGTACTAGGGGTTAGGGCTCAAACATATGAATTTCAAGAAGACACAGTTCAGCCCATAAAA	144560751	144560963	CTTACTTACGTCT	CTTACTTACGTCT	|||||||||||||	'============='	13	0	0	0	chr2:144560851-144560863
chr5	+	77947672	77947684	CATCACCAGATGGTTTGTATTATTCAGGATATATGTTTCATATGTGTGTAGCTTGAATTGATGCATGTATATTTTAATCTATTGAAGACTAGGGTTGAGCCTTACTTACGTCTTTGTATCTTCCCCAGTGTCTGACACAGTAAACTACTATTGGGACATGTAAATTAGGGCAATTATAGCCATTTAATACTCTGTGTTATGGAATTCACAGGA	77947572	77947784	CTTACTTACGTCT	CTTACTTACGTCT	|||||||||||||	'============='	13	0	0	0	chr5:77947672-77947684
chr6	+	142995873	142995885	TTCCTCCTGTCTCCTTTAACAGTCTTTTACAAATGCATTGACTTCTTCACTAAAATTCTCATGAGGGCAAAAACACAGACAAGATGCCCAATTGTAAAAACTTACTTACGTCTTATATAATCTACTGAATAAAATACTGTTAATGAAAAACATCAAAGTGATGCATTTAACCCATGTGGAAGTTAACACCACTTAGCTTCCCTCTTCCTCCCC	142995773	142995985	CTTACTTACGTCT	CTTACTTACGTCT	|||||||||||||	'============='	13	0	0	0	chr6:142995873-142995885
chr9	+	31240445	31240457	AACTTCCTTCAGCCTCAACTTTCCATCCTTGATTATATGTGATAAGAATGTTAAACCTTCTGATATAGAGAGGCCTTTTTTTTCACAGAAATTTTAAAATCTTACTTACGTCTACTTAACTCACTTATTTATTAACAATTACGCTTGGACTGCTTATGAAGATGAGACATCAAAACGTTGCCATTATCTTATTTTTCTTGCTGATAAATTTTG	31240345	31240557	CTTACTTACGTCT	CTTACTTACGTCT	|||||||||||||	'============='	13	0	0	0	chr9:31240445-31240457
chr11	+	98749494	98749506	TAGAAATTTTACTGAAGTGGAAGACCTTGAATTTTTGTTAGATTTATTTTCCACCATCTGACATGTCATTGGCTTACCAATTACATGTCCAGTATAGTTGCTTACTTACGTCTAGTATAGTTGCTACTTTCCGCTCGCTAGGTCTAAATCTTTAAGTTCTGCTTCTTTTGGTTACAAATTCCATTTTTAATTCAATTATCTTTTTTGTTTTTT	98749394	98749606	CTTACTTACGTCT	CTTACTTACGTCT	|||||||||||||	'============='	13	0	0	0	chr11:98749494-98749506
chr12	+	77194173	77194185	GAAGAAGAGGCACAGTACTACATTTTGATACATAAGTTCAATTCACTTTTAAAAATACATGAATCCAGGCTGGCCACAGTTTCCTTAAGTTCTGTGTTTCCTTACTTACGTCTAGTTCTTGCATCCATTATTGAGAGTTGTGGTATTGAAGTCTCTAGCTCTTACTGTAGAACTATCTGTTTCTCTCTTCAGTTCTGTCAATTTTTGCTTCAA	77194073	77194285	CTTACTTACGTCT	CTTACTTACGTCT	|||||||||||||	'============='	13	0	0	0	chr12:77194173-77194185	ZDHHC17	+				non effective
chrX	+	9591790	9591802	GCACTCCAGCCTAGGCAACAGAGTGAGACCCTGTCTCAAACAAACAAACAAACAAAACACATTTGCAAACCTGGTTAAAATGATAAGGAGTTCGACAAAGCTTACTTACGTCTGTTGACTGCTCTGCCCAACTCCGTGGGCTTTTCCAAGGGTCTGAGTAGGTGCATCAAGCTGTCCACCTAATTACTCACACCATCCTACACATTATTTGTC	9591690	9591902	CTTACTTACGTCT	CTTACTTACGTCT	|||||||||||||	'============='	13	0	0	0	chrX:9591790-9591802	TBL1X	+				non effective
chrX	+	30466958	30466970	CGATCTATCCCTAGTCTACTCTCTCAATCTTATTGGCCTCTAATTCCAAATGTATTCTCTAACCTATAGTCAAATCGAAGTACTCCCACTTGTTTTTGCACTTACTTACGTCTGTATTTTGCCTTCATCACATTTTTTATCCTATCCCATCTCTAATCATTTGAATCCTCATGAATTTTGTGTCTACTCTTTCATGCGCATCCGTGTGAAGAG	30466858	30467070	CTTACTTACGTCT	CTTACTTACGTCT	|||||||||||||	'============='	13	0	0	0	chrX:30466958-30466970
chr1	-	115564694	115564706	ATTTATCCTCACTTTTAAAGCATGACTTCTCTGAGGACTCTACCTAATTATGTATTATAATACTTCTCCACTTTGGCTTATGGAAGCACAAACTATTTTTAGACGTAAGTAAGCTCGAGGAATTGTTCAGCCTCCTGATTTTCAGTGATCTTTCCTTGGCTTCCTAGTTTCAACCCCATCATATACAAATTGGTCATCAGTTGAAGACTCAAT	115564594	115564806	AGACGTAAGTAAG	AGACGTAAGTAAG	|||||||||||||	'============='	13	0	0	0	chr1:115564694-115564706
chr1	-	155725620	155725632	GTCTCTCTGTGACTTCAGCTCTCCCATCTCTTCCAATCCCCTTCAGAGAGAACTTTGTACCCATGGAAAGCCTACTCAGTGACACTGTTTAATAAACCCAAGACGTAAGTAAGTACCATTATCATCCCAATTTATGATGAAGAAACTGAAACAAAGAGAGGTTAAATACGTTTCCCAAGGTCATACAGCTACTAAGAAGCAGTTTCTCCCCAG	155725520	155725732	AGACGTAAGTAAG	AGACGTAAGTAAG	|||||||||||||	'============='	13	0	0	0	chr1:155725620-155725632	GON4L	-				non effective
chr1	-	177429562	177429574	CTCCCCCATCTCCTGTCAGTATATGCTGTCTAAACCCCACAGCTCCACTCAGACAAAGTCTTTTTCCTTTCTTTCCAGGCCCAGCACACGTCTGGCTGCTAGACGTAAGTAAGTCTAATGACCAGGAGAGAAGATAGGGCAGATATTGAGAGGAACACATGTTATTTCTCAGAGGAGAGATCTCTGCATTTTTTTCAAATAATAAAGGGGGTA	177429462	177429674	AGACGTAAGTAAG	AGACGTAAGTAAG	|||||||||||||	'============='	13	0	0	0	chr1:177429562-177429574
chr2	-	60951313	60951325	GGATGTCCTCTCACAACTCTCATTCAACATAGTACTGAAAGTGCAATAAGAAAAAAAAGAAAAGAAAAGAAAAGAAAGAGAGGGAGAAAGAAAGAAAGAAAGACGTAAGTAAGTATAAAACTGTCCCAATTTGCAGATGATATGATTGTCTATCCAGAAAATTCCAAGGAATCTGCCAAAGAAATTCCTAGAACCAATAAATGGGTCACAGAT	60951213	60951425	AGACGTAAGTAAG	AGACGTAAGTAAG	|||||||||||||	'============='	13	0	0	0	chr2:60951313-60951325
chr2	-	68566596	68566608	CTGGATGCTCCGCTCCCCTTCCCATATACCCTGTCCTATGCATCTCTTCCATCTGGCTGTTCATCTGTATCCTTCGTGATATTTTATATAATAAACCTATAGACGTAAGTAAGTGTTTCCCTGGGTTCTGTGAGCCATCCTAGAAAATTAATTGAGCCTGAGGAGGGGGTGCAACTTGGAGTCCCGAATTTGTAGCCAAATTGGGCAGAAATT	68566496	68566708	AGACGTAAGTAAG	AGACGTAAGTAAG	|||||||||||||	'============='	13	0	0	0	chr2:68566596-68566608
chr2	-	89951421	89951433	ACTCACTCTCAGGAGCCTGCAACCCCCACACCCCAAGCATGGAAAGAATAGAAAATCTTGACTCTCTTCAAAGGAAATTCCAAGCACCTACCTAGCCTTAAGACGTAAGTAAGTAACGTGATAAGCAAGGAAGTAAAAACAGCCTAAAATGGCCAAATAAGCTAGACTCAGAAGATGGTGGGTTCCCCTATAGAAACTGAAGGTGACATTTTA	89951321	89951533	AGACGTAAGTAAG	AGACGTAAGTAAG	|||||||||||||	'============='	13	0	0	0	chr2:89951421-89951433
chr2	-	97361811	97361823	TGCTACCCCGTGGGGTTGGTGCTTCCTCCTCAGCCCTCTCCCCATCCTGAGACTCGTCCCTGCGCTCTCCCCGCACAGCGCTGTCTGAGAAGAAGCACCAAGACGTAAGTAAGGGCTGCAGGCCCACCTTCTCCCATACTGTTGACGGGGTATAACCCTTGGGCCTAAGGAGGGGTGTCCATTAAACAGTCTGGATACCCGTGCCCAACTGTG	97361711	97361923	AGACGTAAGTAAG	AGACGTAAGTAAG	|||||||||||||	'============='	13	0	0	0	chr2:97361811-97361823	FER1L5	+	FER1L5	+	1	effective
chr3	-	72065658	72065670	CCAACTCCTGCATTCGGGACCCTTCTAGACCCTGCCCTATGTTTCTCTTCATGTAGCTGTACATCTGTAGCCTTTGTAATATCCTTTAAAATAAGCTAATAGACGTAAGTAAGTGTTTCTTTGAGTTCTGTGAGTTACTCCAGCAAATTAATCGAACCCAAAGAAGAAGCTGTGGGAATTCCAATTTGTAGCTCGTTGGTCAGAAGCATAGGT	72065558	72065770	AGACGTAAGTAAG	AGACGTAAGTAAG	|||||||||||||	'============='	13	0	0	0	chr3:72065658-72065670
chr3	-	106459018	106459030	TTTATAAAGCTAACTGTTAATGTATCAATTCTCCATACTAATCGTATTTATAAAGGGCACATTTTTTAATCCACCAGATAGAGGAACAGCTGAAAACTTCAGACGTAAGTAAGCTTGACATGATACTGCAGGAGAGCAAAAACCAAAACTAATAACTTCATTTTTACCCTCTCTCACAAAAGGAAAACTACCCTCTCAAACAAATGAAACAGG	106458918	106459130	AGACGTAAGTAAG	AGACGTAAGTAAG	|||||||||||||	'============='	13	0	0	0	chr3:106459018-106459030
chr5	-	148828045	148828057	GGAGCCATGAGCCCCCTCCCACTCCCTTACCCCTGCAATCAGGCAGAGAAGAGCTGCCACACCAGCCCGGATCACTCATCCTCAGACTTTCATGGGAGAAAGACGTAAGTAAGAAAGAAAAGTATCCATGTTATATAAGCCATTACTGTTTTGGGCTTCTGTTTCCTGCAGTCAAATCTAATCCTAATTGATGACACATTATTTCTTCTCATT	148827945	148828157	AGACGTAAGTAAG	AGACGTAAGTAAG	|||||||||||||	'============='	13	0	0	0	chr5:148828045-148828057
chr8	-	104664935	104664947	TTTGCTTATTTAAACAGGTGGTTTCCCTTTAGTGGAATCACTGAACTGGTAAATAACGTTCTTCAGCCCCAGCAAAAACAACAAAATGAAAAGGAGCCCCAGACGTAAGTAAGCTGATCTATATAGACTAAATATTATCTCTGATAGTATAACATACTGAAAAGTATGTGTTAAAATACTGTCCTTGAAATAGTATGCCCTCAGAAAGGAAAA	104664835	104665047	AGACGTAAGTAAG	AGACGTAAGTAAG	|||||||||||||	'============='	13	0	0	0	chr8:104664935-104664947	RIMS2	+	RIMS2	+	1	effective
chr8	-	136407035	136407047	AGTGATGTCAACCACTTCTTTCAGAACCTCCTGTGCCTTAGCACCTGCTCCTTTCCTGTTGCCCAGGAATGACTGTCCCTTCATTCTGGTCCCAGAGCAAAGACGTAAGTAAGAGAGCAGCAGACAGAACAAGGTCTGAACTGACCCAGAAGGGACAGACTTCAGGAGTGAGAAACAAACCTTATTGTTGTAAGCCACTCTGAGTGGGGCTTG	136406935	136407147	AGACGTAAGTAAG	AGACGTAAGTAAG	|||||||||||||	'============='	13	0	0	0	chr8:136407035-136407047
chr18	-	20637008	20637020	ATTTGTTGGTGTTTATTCTGTGCTGCATCTACTATGTTTGATAGGTCACAACATAAATAAAAGTCAACATTTACAAGACACTTACTATATGTGCCTGGCCAGACGTAAGTAAGTTTTACGTCCACTCACTCATTTAAACCTCACAAGCACATTATAAGATACATTTATCCATCAGCCTCTTGTGAGTTTGGTTACTGGGAATCAGCCCCCCAA	20636908	20637120	AGACGTAAGTAAG	AGACGTAAGTAAG	|||||||||||||	'============='	13	0	0	0	chr18:20637008-20637020
chr19	-	16307099	16307111	GCCTGGAAAATATCACCAGACCAACCCAAAATTACAAAGTCTTCCAGAGCTCATATACCTTCTAAGCTATATGTCTACGTGTAGGTGTGCATTCATCTAAAGACGTAAGTAAGTTATAGTCTTTTAACCCATAACTAAGATCTGAGTCCTGAAGACCTTCCTCTGGAGCCTCAGTAAATTTACTTAATCTAAGTGGGTCCAGGTGCTGGGGTG	16306999	16307211	AGACGTAAGTAAG	AGACGTAAGTAAG	|||||||||||||	'============='	13	0	0	0	chr19:16307099-16307111
chrX	-	1545927	1545939	GATCATGCCACTGCACTCCAGCCTGGATGACAGAGCCAGACTCTGTCTCAAAAACAAAAACAAAAACAAAAAAAAGAGAAAAAGAAAAAAGGGTCTTTGCAGACGTAAGTAAGCTAGGGGACTTCAGATGAGTTGGAGTCAGTGGATTAGGGAGACCTCAAAATCCAATGACAGGTGTCCTTCTAAGAGACAGAAGAGACACAGACACAGAGG	1545827	1546039	AGACGTAAGTAAG	AGACGTAAGTAAG	|||||||||||||	'============='	13	0	0	0	chrX:1545927-1545939	ASMTL	-				non effective
chrY	-	1495927	1495939	GATCATGCCACTGCACTCCAGCCTGGATGACAGAGCCAGACTCTGTCTCAAAAACAAAAACAAAAACAAAAAAAAGAGAAAAAGAAAAAAGGGTCTTTGCAGACGTAAGTAAGCTAGGGGACTTCAGATGAGTTGGAGTCAGTGGATTAGGGAGACCTCAAAATCCAATGACAGGTGTCCTTCTAAGAGACAGAAGAGACACAGACACAGAGG	1495827	1496039	AGACGTAAGTAAG	AGACGTAAGTAAG	|||||||||||||	'============='	13	0	0	0	chrY:1495927-1495939	ASMTL	-				non effective

## Sheet: LNA-RNA-i1-2
# database: Human genome, GRCh37/hg19 (Feb, 2009)
# query: ACUUACGUCUGUG
# count: 10
# query: CACAGACGUAAGU
# count: 15
# name	strand	start	end	snippet	snippet_pos	snippet_end	query	sbjct	align	edit	match	mis	del	ins	intervals	RefSeq_Gene_Symbol	RefSeq_Gene_Strand	Off-Target_Gene_Symbol	Off-Target_Gene_Strand	Off-Target_Gene_Counts	Off-Target_Effect
chr3	+	56179104	56179116	GACAGCCAGAAGAAAAGCCAATCGGAATTACATCACATGCTTTATATGAAGTCCATGTGGACATCAGGCACACTTCATCCCGTCTGAAAATTCTTCCCCCACTTACGTCTGTGACACAAACTACACCCTGAAAAAAACACTCTGCCAAGGAAAACAGCTTCTTTTTCACTGCAGATATGGCCCTTATGTCTAGAAAGTGATATGCTTACTATC	56179004	56179216	ACTTACGTCTGTG	ACTTACGTCTGTG	|||||||||||||	'============='	13	0	0	0	chr3:56179104-56179116	ERC2	-	ERC2	-	1	effective
chr4	+	149158614	149158626	CTATTGATATCATTTAGCTAGTCCTAGAATTTAAATAACACTTCAATTTTCTTTAAGGTCTCTTCGCACTAAAAATGTCATAATTAAAATTCTCAGCAGTACTTACGTCTGTGAACGTTAAAACCAAAATCAAACTAAAAACTTAAAAACCACTGAAATTTATAAACCAGAGGGATTTTCCACTTTAGTAAAGAGATTATGATGAAATATGGC	149158514	149158726	ACTTACGTCTGTG	ACTTACGTCTGTG	|||||||||||||	'============='	13	0	0	0	chr4:149158614-149158626	NR3C2	-	NR3C2	-	1	effective
chr5	+	90674505	90674517	AGGGTTTTTTTTTCAACTAAAAATGTTTAAATTTAGAATACTTAATTTTAAAATAATGCTCTGATCATAAGTATCTATAAAAATGCCTATTATTTATAATACTTACGTCTGTGGAAGCTCGAAGCTGAATGCATATTCATGCCTTCCTGAATGAATAGTGTGGAAGCCTTCTTCGGAATTATCATCATCTAAAACAAACATAAAAAGAAAACA	90674405	90674617	ACTTACGTCTGTG	ACTTACGTCTGTG	|||||||||||||	'============='	13	0	0	0	chr5:90674505-90674517	ARRDC3	-	ARRDC3	-	1	effective
chr7	+	128247214	128247226	TATCAGAAGAAATTCACTTGTGGAAATGCTGTATTCTCTGATGAGATAGTCGTACTGTATTTTTACTATTCCATGATCCTCAGAATATTGAATATTTTCTACTTACGTCTGTGATGGGTCATACTTTGTTAGCTGCAGTTTTACCTTGTTTTAAAAAGTACTATTAGGCTAGGCGTGGTGGCTCACGCCTGTAATCCCAGCACTTTGGGAGGC	128247114	128247326	ACTTACGTCTGTG	ACTTACGTCTGTG	|||||||||||||	'============='	13	0	0	0	chr7:128247214-128247226
chr9	+	129112750	129112762	AATCATGTTTTGGTGTCAAGTCTGAGAACTCTCTGCCTAGCTCTAGATCCTGAAGATTATCTCCTGTTTTCTCCTACAACTTTTATAGTTTTACATTAACACTTACGTCTGTGATCCATTTTTTCCTTAATTTCTGGAGGCTGGGAAGTCCAAGTTCAAGAGGCACATCTGGTGAGGGCCTTCTTGCTTGGTGAAGATTCAGCAGAGTCCCAA	129112650	129112862	ACTTACGTCTGTG	ACTTACGTCTGTG	|||||||||||||	'============='	13	0	0	0	chr9:129112750-129112762	MVB12B	+				non effective
chr10	+	28701523	28701535	TACATGGACTGTACCTTTTGGTGTTGCATCTAAAATGTCTAGAGTCATCTAGATTTTATCCTGTGTTATCTTCTAAGAGCTTTACAGTTTTGTGTTTTACACTTACGTCTGTGACTCTTTTTGAGTTATTTTTTGAAGGGTGTAAGGTCTGTGTCTAGATTCATTTTCTGCATGACAAAGAATGTTTCAACATTCTTTGTTTAAAAGACTATC	28701423	28701635	ACTTACGTCTGTG	ACTTACGTCTGTG	|||||||||||||	'============='	13	0	0	0	chr10:28701523-28701535
chr11	+	45967385	45967397	CCAGGGTTAGTCAAGAAGGTGCAAGTCGATAAGGAGACAACATATGATAACGCTTTTCCCAATTTAAGCTCTCAGAAAGACAGTGTGCTTTTCCCAAGTTACTTACGTCTGTGGAGGTGGGGCTGGGCAGGGACACAGGCTGAACAGGTGCAGGGAAAGTGAATGTGGTCTCTGTCTTTTCATTTTCAGGGGAGTCAGGATGACTGGATTGGG	45967285	45967497	ACTTACGTCTGTG	ACTTACGTCTGTG	|||||||||||||	'============='	13	0	0	0	chr11:45967385-45967397	PHF21A	-	PHF21A	-	1	effective
chr13	+	110302307	110302319	GCTCAATAAAGTCAGAGACTGCCAAACTATTGCTTCAATATGGCCCCCCCACTTTTCTGTAAATAAAATTTTATTAGAACTTGGCCATGCCCATTTGTTTACTTACGTCTGTGTCTGTTTTTGTACTGCAAAGGTAGAGTTTAGTAGTTGCAACAGAGATTATATGGACCACAAAGCCTGAAATACGTACAGTTTTGGTTTTTTCTTTTTTTT	110302207	110302419	ACTTACGTCTGTG	ACTTACGTCTGTG	|||||||||||||	'============='	13	0	0	0	chr13:110302307-110302319
chr22	+	45897717	45897729	GGGATTACAGGTGTGAGCCACCGCCACCGGCCTGTTCTTGCCTTTTATGTAAATGGAATCATGCAGCGAGTGTTCCTTTGTGGCTGACTCTATTACTCTGACTTACGTCTGTGAGATTTACCCGTTATGTGAGTTGCGGATCATTCACTCCTGTTCCGTTTGTCGTGCTCCTAAGCCCGAATACTCCACGATATTCATCTGCCTTGATGACGC	45897617	45897829	ACTTACGTCTGTG	ACTTACGTCTGTG	|||||||||||||	'============='	13	0	0	0	chr22:45897717-45897729
chrX	+	80556394	80556406	TTGTTATTGCTTATATTTTGTTTTTGCTAAGGAAACATTGCCTAATCCAAGGTCATAAAGATTTACTTTTCTGTTTTCATTTAATAGTTTTACCTTGAGCACTTACGTCTGTGATCTATTTTGAGTTACTTTTTGTATATGATATGGGATAGGGATTTAAGTTCATTCAGTTGTCCAAGCACCATTTGCTGAAATGACCACTCTTTCCCCATT	80556294	80556506	ACTTACGTCTGTG	ACTTACGTCTGTG	|||||||||||||	'============='	13	0	0	0	chrX:80556394-80556406
chr2	-	103732363	103732375	TACTCAGGGCTGTAAATTGGCATAACAAATCTTCGTGCCCAAAAAAATCACATATGTTTGAATACAAACACACACACACACACACACACACACACACACACACAGACGTAAGTCAAATATACATCACAGTCAATATGGGCATAATGGTACTCATCCCCAAACCTCAAGGAATATCAACATTTATTTCATGCTGACATTCAAATTCTGATGCGT	103732263	103732475	CACAGACGTAAGT	CACAGACGTAAGT	|||||||||||||	'============='	13	0	0	0	chr2:103732363-103732375
chr2	-	215820006	215820018	ACTGAAATAAGGGACCTTACCGGATCATTAGGCTTTTCCTTGGAAAGAAAGTATACCACTGACAGGGAAACAATGGAATTAATGCCAAAAAACAAGTTGACACAGACGTAAGTGATGAAGGCCATTCCTGTTTCATGGAAGAGCCCAGCCAGCAAGTACATCCAGGAAAATGTTGCATACCTGCAGGTTAAAAACACAAAGAATTAAAATTAC	215819906	215820118	CACAGACGTAAGT	CACAGACGTAAGT	|||||||||||||	'============='	13	0	0	0	chr2:215820006-215820018	ABCA12,SNHG31	-,+	SNHG31	+	1	effective
chr2	-	231118513	231118525	TGGGTGATGTTATTAAAAACACATGAAACCGAAATATCAGCAGGTTATGGTAATTGAGGCAGGGAGATTGTTTTCAGCCTACTTTCAGAAGTATCAGGAACACAGACGTAAGTTTTGTGAATGATTGAATGCTTGCAATTGAGAAAAGTCATGTGGAAGACCCTTGGGATGGAGCTGACAAGCAAAGCGTATGCAGTTTTACAGCCCCTGCGT	231118413	231118625	CACAGACGTAAGT	CACAGACGTAAGT	|||||||||||||	'============='	13	0	0	0	chr2:231118513-231118525	SP140	+	SP140	+	1	effective
chr3	-	173426858	173426870	TGTGGTATTATTTCCTTCTTGACATATTTATAGGGAATTTAGTTATTGAGAAATGTAGGTTATGTATGTGAAAGACACAAAGCATACCAAATAATTTAGACACAGACGTAAGTATAGCCATGAGTGTCTGTGTTAGTCAGGAAAGTCTAGGTTTTGTTATGGCAGCAATCACACTAATTTAGTGATTTAAAAATACCGAGGTTTATTTCTCAT	173426758	173426970	CACAGACGTAAGT	CACAGACGTAAGT	|||||||||||||	'============='	13	0	0	0	chr3:173426858-173426870	NLGN1	+	NLGN1	+	1	effective
chr4	-	108176660	108176672	CTGAGAAATGATGAGATTTCAAATACAAGTGGAAAGTGTACCCATGACAGGAAAATGGACATCCATGCATAATAACAGAATGGAACCAAGAGATTATGGGCACAGACGTAAGTAGGGGAGATGGTGAGGAAGTGGGATAATACAGTGAAGGAAAATGTGGAACTTTCCTTTCTTCTATTTTCTGCATCATTTGGCTCCTATCTGACCTTGAAG	108176560	108176772	CACAGACGTAAGT	CACAGACGTAAGT	|||||||||||||	'============='	13	0	0	0	chr4:108176660-108176672
chr5	-	66444700	66444712	GAATGAAAGGAGGCATATGGCCTGAGAAGTGAGAAGAGACACTTTAGGCACTTTTCTATCAGTTACTTGCCTCAGCCTAGTATGAGGTGTGTTCTAACAGCACAGACGTAAGTCTACAGGGAGTGATGAAAAAATGTCCACAGGTCAAAATTATAATTAACAGCATTGATAATGATAATCATCAGTATCATAAGGTAATCACAGTATGAAGTG	66444600	66444812	CACAGACGTAAGT	CACAGACGTAAGT	|||||||||||||	'============='	13	0	0	0	chr5:66444700-66444712	MAST4	+	MAST4	+	1	effective
chr7	-	124320376	124320388	CTGAAATTCACCCTTCTTTTTTGATACGGGAGGGGAGTAGGGAAGTGCTGGGTAGAGAAGTGTGGGTCCCTGGCGAGGGCTCTATCCTTGGGCCTGTGCCCACAGACGTAAGTGAAAACAGGCACTCCTGTTTTTGCACCCAAATGTTGCATTTTCCAAGACCACTCTGGCCCGCCATGCTCCCATCTTATGCCCATATAAACTTGAGACCTT	124320276	124320488	CACAGACGTAAGT	CACAGACGTAAGT	|||||||||||||	'============='	13	0	0	0	chr7:124320376-124320388
chr9	-	123473284	123473296	AGAGTGAATTCACAGAGAAGTACAAACTACCTAATATTTAAAACACAGGAAAGTTATCGAAATTGGACATCCTTCCAAGATTTTTTCACCCAAAGACCATCACAGACGTAAGTATAATGTTAGTTCATGAAAATTATTAAAAGCCTTGAACAACAGTTCAGATGACAAATATTACTCAATCCAGCTTTACTGCAGTGTATACTGAATTGGATT	123473184	123473396	CACAGACGTAAGT	CACAGACGTAAGT	|||||||||||||	'============='	13	0	0	0	chr9:123473284-123473296	MEGF9	-				non effective
chr11	-	125202439	125202451	ATGGTTCTTTTGAATGTATAAAGCATTTTGAATAGAGAATCTCATTTAATCCTCTTATCTGATAGGGTTTTTTAAATCCCCTTAAGTAACTTCATGATCCCACAGACGTAAGTATCAATATAGGCAGGCATGTAGAAATCCGGTTATCCGAAACAACCCTTTTTTCTTTCCAGTATGCCATGATAAGGGCTGGATCTGTTATGGTGAGATTGG	125202339	125202551	CACAGACGTAAGT	CACAGACGTAAGT	|||||||||||||	'============='	13	0	0	0	chr11:125202439-125202451	PKNOX2	+	PKNOX2	+	1	effective
chr13	-	23100402	23100414	TGATAAGGATTTCTTCAATCTTTCATGTTTAGGCCAAAATTAGAATTACGTAGAATAATTAGAAATATTTCATGCAAAAAGCAGCTTTGCAACCGGTGTCCACAGACGTAAGTTTGACTCAATGCTTATGTGACTTTGAAGAAGCACTGTATTTTCCTGTAAAAAAATAAGATTGCTTGAAGGCAGGCCAACATTCAAATTCAGGAAATACAG	23100302	23100514	CACAGACGTAAGT	CACAGACGTAAGT	|||||||||||||	'============='	13	0	0	0	chr13:23100402-23100414
chr14	-	59495503	59495515	AGAAAACAGATGACAAAGGGTGAGACTGGGCAGCTGGACAAAAGGCTGCACACGTTGTTAGGACCCCGGGAAGCCACAGGAGGGCAGCAGAAGCAAGTGGCACAGACGTAAGTTACAGAGCGTCCTTTCAGGAAGGGTGCATTTTAAAACATATCAATCTGTCACAGAATCTAGACTTCAAACCGCTGGAAGTTAGTGGAGTATTTCTTAATG	59495403	59495615	CACAGACGTAAGT	CACAGACGTAAGT	|||||||||||||	'============='	13	0	0	0	chr14:59495503-59495515
chr16	-	56844236	56844248	TAAGATTATCCAGGGAATTGCCCTTTTCCGGAATCTTACAGATTTTGTTGTTTGTTGTTTGAACTTTTTTCCTGATGTATAACGTATAGATGGAAAAGTGCACAGACGTAAGTATGCAACTCAGGCTGAGTGCAGTGGCTTATGCCTGTAATTCCAGCATTTTGGGAGGCTGAGGCAGGAGGATCACCTGAATCCAGGAGTTTGAGACCAGCC	56844136	56844348	CACAGACGTAAGT	CACAGACGTAAGT	|||||||||||||	'============='	13	0	0	0	chr16:56844236-56844248	NUP93	+	NUP93	+	1	effective
chr17	-	68347987	68347999	CCATCTATATGGATGACCCAATGATACCAGAATGGGGCTTTGAGGGCTGGGTAGAAAATGGTGGGGTCCCTGGTAAGGGCTCCACCTTCGGTCCTCTGCCCACAGACGTAAGTGAGAACAGGCACTCCTGTTTTCATGCTGAAATGTTGCACTTTCCAAGACCACTCTGGTCTACCATGCCCCCCCATCCTGTGCCCATAAAAACCTGAGACC	68347887	68348099	CACAGACGTAAGT	CACAGACGTAAGT	|||||||||||||	'============='	13	0	0	0	chr17:68347987-68347999
chr20	-	6029664	6029676	TTAAGAAGGCCTAGCCAGGAAGGCTGGAGAAGCACCAGGGAAACATCTGGGGGCCAAAGAGACAGAGAACATCAAGAGGGAGGAAATAAACAATAGGCTCCACAGACGTAAGTGTCCACTGACTTGGCAGCTGATGTGGGTGGTCAGATTGCAGTGAATTGACAAGTAGAGGGATGAGAGGAAGTGGTTATCACTTCTCAACCTGGGATGCTT	6029564	6029776	CACAGACGTAAGT	CACAGACGTAAGT	|||||||||||||	'============='	13	0	0	0	chr20:6029664-6029676	LRRN4	-				non effective
chr22	-	46992200	46992212	TGCTTCCCGTGGATAGGGACTCTGGCTGCTGGCTCGTGCCATCGGGGCTGGAGTCTTAACTGGTGAAATCACATTTATGAGGCTGATAGCCATCAGTTTCCACAGACGTAAGTGTGGCCAGGATGACAGATGTCCCTGGCGGCCCTTTCTGCAGGGTCCTGCAGGGACTCCAGGGCCATCTGGCCACAGTCCCGAAGTCTTTGTCACCATCCC	46992100	46992312	CACAGACGTAAGT	CACAGACGTAAGT	|||||||||||||	'============='	13	0	0	0	chr22:46992200-46992212	GRAMD4	+	GRAMD4	+	1	effective

## Sheet: LNA-RNA-i1-3
# database: Human genome, GRCh37/hg19 (Feb, 2009)
# query: ACCCCUUACUUAC
# count: 44
# query: GUAAGUAAGGGGU
# count: 58
# name	strand	start	end	snippet	snippet_pos	snippet_end	query	sbjct	align	edit	match	mis	del	ins	intervals	RefSeq_Gene_Symbol	RefSeq_Gene_Strand	Off-Target_Gene_Symbol	Off-Target_Gene_Strand	Off-Target_Gene_Counts	Off-Target_Effect
chr1	+	19861582	19861594	TTCTCAAACTCTCAGCCTCAAACGATCCTCCCACCTTGGTCTCCTGAGTAGCTGGGATTACAGGTGTGAGCCACCATGCCTGGCTGGTTGATTCTTTTCTACCCCTTACTTACTACTCTGGACCCCTACATTCGGGCCTAACAAGGCAGCCATTGTGACCCTTTAAAAATACAAATTAGATAATGTCACTCTGCTACTTAAAACCCCTGCAAG	19861482	19861694	ACCCCTTACTTAC	ACCCCTTACTTAC	|||||||||||||	'============='	13	0	0	0	chr1:19861582-19861594
chr1	+	219370787	219370799	TTCAACAAATCTGACAAAAACAAACAGTGGGGAAAGGATTCCCTATTTAATAAATGGTGCTGAGTAAACTGGCTAGCCATATGCAGAAAATTGAAACTGGACCCCTTACTTACACCTTATACAAAAACTAACTCAAGATGGATTAAAGACTGAAATGTAAAACCAAAAATTATAAAAACCCTAGAAGTAAATCTAGGCAATACCATTCACAAC	219370687	219370899	ACCCCTTACTTAC	ACCCCTTACTTAC	|||||||||||||	'============='	13	0	0	0	chr1:219370787-219370799	LYPLAL1	+				non effective
chr2	+	157615981	157615993	CTTCAACAAAGCTGACAAAAACAAGCAATGGGGAAAGGACTCCCTATTCAATAAATAGTGCTGGGATAACTGGCTAGCCATATGCAGAAGATTGAAATGGACCCCTTACTTACACCATATACAAAAATAGACTGAAGAAGGATTAAAGATTTAAATGTAAAACCCCAGCTATAAAAACCCTGAAAGACAATGTAGGCAATATCATCCTAGGCA	157615881	157616093	ACCCCTTACTTAC	ACCCCTTACTTAC	|||||||||||||	'============='	13	0	0	0	chr2:157615981-157615993
chr3	+	16357119	16357131	AAAAGCTTGGAAACAATGTTTGTTAGACACTGATGTAAGGTTTTTTGCTTATTTTAAAAAGGTATTTGTCTCCACCATCCCAGAAATGGGAGGTGGCTGTACCCCTTACTTACCTGGTGGCATCTGAGTTCCACTTGCCATCTCTTTCTACAAATGACGAGAAAGCACAGCAAGCCTAGCTGGCTCTGCAGCTTTCCATGGGAACTTTGTCTT	16357019	16357231	ACCCCTTACTTAC	ACCCCTTACTTAC	|||||||||||||	'============='	13	0	0	0	chr3:16357119-16357131	OXNAD1	+				non effective
chr3	+	69356832	69356844	CCACCCTCCTCAGCCTCCAAAGTGTTGAGATTACAGGCGTGAGCCACCACACCCGGCCTACTATTTCTTTTCTTTCCGAAGAGAAGGTCTTACAGTCTGAACCCCTTACTTACGCACTGTCTGGTTTATATTCAACTGAGCTTGGAGCTTTTCCTGAAGCCTCCCATGTGGCCAGGACCCTCTTTTCCAGTCTGCCACAAACCTTGCAGTCTG	69356732	69356944	ACCCCTTACTTAC	ACCCCTTACTTAC	|||||||||||||	'============='	13	0	0	0	chr3:69356832-69356844	FRMD4B	-	FRMD4B	-	1	effective
chr3	+	94062852	94062864	AGACACATTTAAAGTATATCTTTTTCTCTATCAAAAGTCATTAAATAACCTAAATGGTGCTGGGAAAACTAGCTAGCCATATTCAGAAAACTGAAAGTGGACCCCTTACTTACACCTTATATAAAAATTAAGTCAACTTAAATGTTAAAACCCAAAACCATAAAACTTAAATGTAAAACCCAAAACCATAAAACTTAAATGTAAAACCCAAAA	94062752	94062964	ACCCCTTACTTAC	ACCCCTTACTTAC	|||||||||||||	'============='	13	0	0	0	chr3:94062852-94062864
chr3	+	104910860	104910872	AAAAACAAACCTGACAAAAACAAACAAACAAACAAAAAAATGGGGAAAGTATTCCCTATTTAATAAAAGGTTCTGGGAATATACAGAAAACTGAAACTGGACCCCTTACTTACATCTTATACAAAAATTAACTCAAGATGGATTAAAGGCTTAAACATAAAACCTAAAACCATAAAAACCCTTGAAGAAAACCTAGGCAATACCATTCAGGAC	104910760	104910972	ACCCCTTACTTAC	ACCCCTTACTTAC	|||||||||||||	'============='	13	0	0	0	chr3:104910860-104910872
chr3	+	141666959	141666971	GGCAGGGCTCTCGCTGCTCCGCCCCAATGCCTGCTCACAGTAGGTACTCAAATGCTTACTGAATGAAGGATGAAATCTTAAGATTCACTGTCCAACCCCCACCCCTTACTTACCACTAAGGCAGCACAGTTTTAAGGTCTATTTCAGACTTGTTGGGCAGGGACAGCCCATTTTGTTAGGGGAGGGAGCTTGATAGATATTAAAGGGCCCTTG	141666859	141667071	ACCCCTTACTTAC	ACCCCTTACTTAC	|||||||||||||	'============='	13	0	0	0	chr3:141666959-141666971	TFDP2	-	TFDP2	-	1	effective
chr4	+	41472131	41472143	ATCTTTGAGCATAATTATGGGATTTTGTGTTCATGGATAATAACTGCAGTGGCCAAGGTTCTTGAAGGAGGCAGAAGGAGGAAAGGAACATCCAATGGGCACCCCTTACTTACCCACTACCCATGTATCAGTTCACCATCCTCACTCTTCACCTTTTTCTTTCCTCAAACCTCCAACACCATTCTTCTTTTAGCTTTGTCAACGGATCACTTC	41472031	41472243	ACCCCTTACTTAC	ACCCCTTACTTAC	|||||||||||||	'============='	13	0	0	0	chr4:41472131-41472143	LIMCH1	+				non effective
chr4	+	46778803	46778815	CTTCAGCCATTTTATTTCAGCAGCTACAGATGGAACAATAAGATAAACCCTTGGGCTTCTCCACATACCCAGGAAGAGATTAGTAAAGATCATGAACCTCACCCCTTACTTACAACTTACAAAAGCAACATAGGATCTCCAACAGTTCTATCCCAGAGATTCAGGGCTTTTCTTGATCACCATACACCAGCTAGTTTAAAGTTAAATGGTACA	46778703	46778915	ACCCCTTACTTAC	ACCCCTTACTTAC	|||||||||||||	'============='	13	0	0	0	chr4:46778803-46778815	COX7B2	-	COX7B2	-	1	effective
chr4	+	58622716	58622728	TCTTGACAAACATGATAAAAACAAGTGAGGGGAAAGGATTCCCTGTTTAATAAATGGTGTTGGGAAAACTGGCTAGCCTTATGCAGAAAACTGAAACTGGACCCCTTACTTACACCTTATACAAAAATTAACTCAAGATAGATTAAAGACTTAAACGTAAGACCTAAAACCATAAAAACCCTAGAAGAAAACCTAGGCAATACCATTCAGGAC	58622616	58622828	ACCCCTTACTTAC	ACCCCTTACTTAC	|||||||||||||	'============='	13	0	0	0	chr4:58622716-58622728
chr5	+	110928722	110928734	TTTGACAAACCTGACAAAAACAAGCAATGGGAAAAGGAGTCCCTATTCAATAAATAGTGTTGGGAAAACTGGCTAGCCATATGAAGAAAACTGAAACTGGACCCCTTACTTACACCTTATACAAAAATTAACTCAAGATGTATTAAAGACTTAAATGTAAGACCTGAAACCATAAAAACCCTAGAAGAAAACCTAGGCAATATCATTTAGGAC	110928622	110928834	ACCCCTTACTTAC	ACCCCTTACTTAC	|||||||||||||	'============='	13	0	0	0	chr5:110928722-110928734	STARD4-AS1	+				non effective
chr6	+	21495371	21495383	TCATTCTCATTGTGTTTAGACGATCCCTTCATATGCTAGTCCATTCTTGGTTTCTGGCTCCTAAGTTCACTCATTGTTTATCAGGGGGCAATTCTTATTCACCCCTTACTTACTCCTTGGGAGAGTAAGAATTGCCTTCTAGAAACATAACACCAATTCTCTCAAGGCTTTCTAGGAAAATCTGCTATAGACTTCTGTACATAAACCCACTTC	21495271	21495483	ACCCCTTACTTAC	ACCCCTTACTTAC	|||||||||||||	'============='	13	0	0	0	chr6:21495371-21495383	LINC00581	-	LINC00581	-	1	effective
chr6	+	54197233	54197245	TTTGACAAACCTGACAAAAACAAACAATAGGGAAAGGATTCCCTATTTAATAAATGGTGCTGGGAAAACTGGCTAGCCATATGCAGAAAACTGAAACTGGACCCCTTACTTACACCTTATACAAAAATTAACTCAAGATGAATTAAAGACTTGAACATAAGACCTAAAACCATAAAAACCCTAGCAGAAAACCTAGGCAATACCATTCAGGAC	54197133	54197345	ACCCCTTACTTAC	ACCCCTTACTTAC	|||||||||||||	'============='	13	0	0	0	chr6:54197233-54197245	TINAG	+				non effective
chr6	+	81039561	81039573	TTTGCAGATCTGGTTTCTCCTTCTCAAATGACACCACCTTAGAAAGCCCTTTCCTGAGCATACTGTGCAACTCAGAGCTCCCTGTTAGTCTCTATCACAGACCCCTTACTTACTTCCTTTTTAGCACTCCTCAAACACCTTCCCCCAACTAAAACATAAAACTCTATGAGGATAGGGACATTGTGGACACTCACATATTAATAAGTGATTGAA	81039461	81039673	ACCCCTTACTTAC	ACCCCTTACTTAC	|||||||||||||	'============='	13	0	0	0	chr6:81039561-81039573	BCKDHB	+				non effective
chr6	+	139708060	139708072	CAGCATGAGGGTCCTTTGGCCTCCCTCCCTTCCTGTTACCTCTGTCCTGTAACTGCAGTGGGTCTATTGAAATAATTTGAAATTCTGAATTGGGTGGGAGACCCCTTACTTACTGATATCTCATAATGCTTTGGCATTCTTCCATGAGGGAAACTGTGATTTTGCTCCAGACTGGTCAGGTCTCCCATTATTGCCTTTGTTATATACAGTTGC	139707960	139708172	ACCCCTTACTTAC	ACCCCTTACTTAC	|||||||||||||	'============='	13	0	0	0	chr6:139708060-139708072
chr8	+	61255942	61255954	TTTTACAAAGCTGACAAAAGCAAGCAATGGGGAAAAGACTCCCTATTCAATAAAAGGTGCTGAGATAACTGGCTAACAATATGGAGAAGATTGATGCTGGACCCCTTACTTACACCATATGCAAAAATCAACTCAAGATGAATTAAAGACTTAAATGTAAAACCCAAAACTATAAAAACCCTGGAAAGAACCTAGGCAGTAACATCCTGGACA	61255842	61256054	ACCCCTTACTTAC	ACCCCTTACTTAC	|||||||||||||	'============='	13	0	0	0	chr8:61255942-61255954
chr8	+	80234960	80234972	ATCATTTTTGAAGGACATACCTGGAAATACCATCCCCTCCTCTTCTAGTTGCTCTCATCCACAGAACTGTCACCTATACTCTTCATTCAGGCAAACTGCAACCCCTTACTTACACACTTCATGTGTATTCCAAGTTCTCCCATCATCATGGAGAATCCAGCACTCAGGTCGACAACCATGCAACTCCCTAGCCTCTGAGTTCTTCAACGGCTT	80234860	80235072	ACCCCTTACTTAC	ACCCCTTACTTAC	|||||||||||||	'============='	13	0	0	0	chr8:80234960-80234972
chr8	+	111466212	111466224	TTTGACAAACCTGATAAAAGCAAGCAACGGGGAAAAGATTCCCTATTTAATAAATGGTGTTGGGGAAAGTGGCTAGCCATATGCAGAAAACTGAAACTGGACCCCTTACTTACACCTTATACAGAAATTAACTTAAGATAGATTAAAGATTTAAATGTAAGACCTAAAACCATAAAAACCTTAGAAGAAAACCTAGGCAATATCATTTAGGGC	111466112	111466324	ACCCCTTACTTAC	ACCCCTTACTTAC	|||||||||||||	'============='	13	0	0	0	chr8:111466212-111466224
chr9	+	9553598	9553610	GTAGAAGGTAGAAAAACTCGGATTTTTTTTTTCCACATTGGTATTCCAAAGATCATGCTCTTTCTACAGTGTTTTGGTGTTTCTAAATGACAGTATGGATACCCCTTACTTACTGAATTAATAAGGTTAGTAAAGAAAGCATACAATTTTTCTTTACTGAAAAGTAAATACAAATATGCTTGACTATATTGTTGACAATAAGGGACTTCCTAG	9553498	9553710	ACCCCTTACTTAC	ACCCCTTACTTAC	|||||||||||||	'============='	13	0	0	0	chr9:9553598-9553610	PTPRD	-	PTPRD	-	1	effective
chr9	+	22234323	22234335	TTTGACAAAGCTGACAAAAACAGGCAATGGGGAAAGGATTTCCTATTTAGTAAATGGTGCTGTGATAACTGTCTAGCCATATGCAGAAAATTAAAACTGGACCCCTTACTTACACCTTATACAACAATGAACTCAAGATGGTCAAGATGGATTAAAGACTTAAATGTAAAACCCCAAACTATAAAAACCCTAGAAGAAAGTCTAGGCAATACC	22234223	22234435	ACCCCTTACTTAC	ACCCCTTACTTAC	|||||||||||||	'============='	13	0	0	0	chr9:22234323-22234335
chr10	+	53231185	53231197	TAATATTTTATCTAAATATTTTGAAATTGTATAGTGAAAGGAGTTTTGCCATCCGTTTTCAACCCCACAGGGGCAAGAATGTCTCACATGTTGTTTGAATACCCCTTACTTACTCAGTTCCCACACCTGGAAGCAGATCATTATCACGTTTTCCTAAAGTGTCACTCCCGGGTGTGATTTCACTTTTACTACCCTCACAGCTATAGCAATATC	53231085	53231297	ACCCCTTACTTAC	ACCCCTTACTTAC	|||||||||||||	'============='	13	0	0	0	chr10:53231185-53231197	PRKG1	+				non effective
chr10	+	57085296	57085308	TTTGACAAAGTCAACAAAAACAAAAGATGGGGAAAGGATTCCCTATTCATTAGATAGCGCTAGGATAACTGGCTAACTATACGCAGAAGATCAAAACTGGACCCCTTACTTACACCGTATACAAAAATCAACTCAAAATGGATTGAAGACTTAAATATAAACCTAAAACTATAAACATCCTGGATGATACCTTAGAAAACTGGACATAAGAAC	57085196	57085408	ACCCCTTACTTAC	ACCCCTTACTTAC	|||||||||||||	'============='	13	0	0	0	chr10:57085296-57085308	PCDH15	-	PCDH15	-	1	effective
chr10	+	82582386	82582398	CCTGACAAACCTGACAAAAACAAGCAATGGGGAAAGGATTCCCTATTTAATAAATGGTGCTGGTAAAACTGGCTAGCCATATGCAGAAAACTGAAACTGGACCCCTTACTTACACCTTTTACAAAATTAAGATGGATTAAAGACTTAAACATAAAACCTAAAGCCATAAAAACCCTAGAAGAAAACCTAGGCAATACCATTAGGACATAGGCA	82582286	82582498	ACCCCTTACTTAC	ACCCCTTACTTAC	|||||||||||||	'============='	13	0	0	0	chr10:82582386-82582398
chr10	+	100897465	100897477	ATCTTTAACAAACCTGACACAAACAAGCAATGGGGAAAAGATTCCCTATTTAATAAATGTTGGGAAAACTGGCTAGCCATATGCATAAAACTGAAACTGGACCCCTTACTTACACCTTATACAAAAATCAACTCAAGATGGAACAAATACTTAAATGTAAGACCTGGGACCTTAAAAATCCTAGAAGAAAACCTGGGCAATACCATTCAGGAC	100897365	100897577	ACCCCTTACTTAC	ACCCCTTACTTAC	|||||||||||||	'============='	13	0	0	0	chr10:100897465-100897477	HPSE2	-	HPSE2	-	1	effective
chr11	+	40696690	40696702	AGAGCATACACAAAGCAGAACTTCTATCTTGTGTTACTTTTAAATTTATTTCATTGACAAGGTAGGTTTACTATACATTTAATGAAGCATGAATTTTAAGACCCCTTACTTACATGGGACCCATTTAGACTTAGGAATTTACCAGGAGTTGTAGCATGTTCTAGGTGGGGCGGAAAAGCCAAGTTGCAATCAGAAAGTGTATCTACTTAAGCA	40696590	40696802	ACCCCTTACTTAC	ACCCCTTACTTAC	|||||||||||||	'============='	13	0	0	0	chr11:40696690-40696702	LRRC4C	-	LRRC4C	-	1	effective
chr12	+	70486004	70486016	TTCAATACAGCTGACAATAACAAGCAATGGGGAAAGAACTCCTTACTCAGTAAATGGTGCTGGGACAACTGGACAGTTACATGCAGAAGATTGAAACTGGACCCCTTACTTACACCATATACAAAAATCAACTCAAGATGGATTAAAGACTTAAATGTAAAACCTAAAACTACGAAAACTCTGGAAGATAGGAAATACCATTCCAGACATAGG	70485904	70486116	ACCCCTTACTTAC	ACCCCTTACTTAC	|||||||||||||	'============='	13	0	0	0	chr12:70486004-70486016
chr12	+	120190278	120190290	ACTCGATAGAGGAGAGGAAAATGCAACAAAATGGGCCTGAGTTCCATGCATCTCTGAATTCAACAGGAGTAAGAACAGGTAAGGGCTATATCTCCTAACCACCCCTTACTTACATATATTCAAATGCCTGGGAAGACTTTAAAAGGAAAAGCCACACAGCAAGAATCACTAATGAAAATGATGATGATTACTCTTATTAGAAAAACATTTAAA	120190178	120190390	ACCCCTTACTTAC	ACCCCTTACTTAC	|||||||||||||	'============='	13	0	0	0	chr12:120190278-120190290	CIT	-	CIT	-	1	effective
chr13	+	43095384	43095396	TTTGACAAACCTGACAAAAACAAGCAATGGGGAAAGGATTCTCTATTTAATAAATGGTGTTGGGAAAACTGATTAGCCATATGCAGAAAACTGAAACTGGACCCCTTACTTACACCTTATACAAAAACTAACTCAAGATGGATTAAAGGCTTAAATGTAAGAACTGAAACCATAAAAACCCTAGAAGAAAACCTAGCCAATACCATTCAGAAC	43095284	43095496	ACCCCTTACTTAC	ACCCCTTACTTAC	|||||||||||||	'============='	13	0	0	0	chr13:43095384-43095396
chr15	+	27057850	27057862	CTTTGACAAGCTTGACAAAACAAGCAATGGAGAAAGGGTCTTCTATTTAATAAATGGTATTGGGAGAACTGGCTAGCCATATGCAGAGAATTGAAACTGGACCCCTTACTTACACCTTGTACAAAAATTAACTGAAGGTGGATTAAATACTTAAATGTAAAACCCAAAACTATAAAAGCCCTAGGAGGAAATCTAGGCAATACCATTCAAGAC	27057750	27057962	ACCCCTTACTTAC	ACCCCTTACTTAC	|||||||||||||	'============='	13	0	0	0	chr15:27057850-27057862
chr15	+	27889174	27889186	CAGACAGAAGACCATAGATCTACGACCATCTGATCTTCAACAAACCTGACAAAAACAAGCAATGGAGAAAGGGTTCCCTTTTTAATAAAATTGAAACTGGACCCCTTACTTACACCTTATACAAAAATTAACTAAAGATGATTTAAAGAGTTAAATCTAAAACAATAAAAACTGTAGAAGAAAATCTAGGCAATACCATTCAGGACATAGGCA	27889074	27889286	ACCCCTTACTTAC	ACCCCTTACTTAC	|||||||||||||	'============='	13	0	0	0	chr15:27889174-27889186
chr17	+	21941984	21941996	CTGTAAGATACCCGAAGAGCAGAGAGAGGGTCCCCAGGCTGGCTAAGCATCCAGAACACTGGGGGAGCTTTAAAAACATAGATATAAATTATTGTATTTCACCCCTTACTTACTGAATCACAATCCCAGGGATGGAAGCACCCAGAGATCTGTCTTTTTAGAACTTCTCCAGCTCTCCAAGTGGTGCTGACAATCAGGCAGATTGAGAGCCAG	21941884	21942096	ACCCCTTACTTAC	ACCCCTTACTTAC	|||||||||||||	'============='	13	0	0	0	chr17:21941984-21941996
chr18	+	73258290	73258302	AACCAACAGCAAAAATAAATAGTAACAACAAAACAGTGAGTTTTATCTCAACTGTGAATTTCTCTCCCTGTTGTTTTGGTTTATATTGTTACTGGTTTCTACCCCTTACTTACTCTGTTTATTCCCTTCTTTAGTGAGGGAATGGGAGTGACGATGGTTGAGTCTTCACCCACAGGGCTCAGGAGGGATTTCCAGAGTTCGGTACCTTATAAT	73258190	73258402	ACCCCTTACTTAC	ACCCCTTACTTAC	|||||||||||||	'============='	13	0	0	0	chr18:73258290-73258302
chr20	+	21733961	21733973	AGTTATCTTTTTTCTATTAATTTCTAGTTTAATTCTGCTGTGACCAAAAACATGACATCTCTGATGTCAAACTTCTGATATTCATTAAGATTGCTTTATTACCCCTTACTTACATTTACTTTTATCTTTATGTTTACTTTTCTTATTTTTTACATGGGTTTGAAAACAATGTCTATTCTGCTATATTCTACATATGTCAAACAATTCAAGCTT	21733861	21734073	ACCCCTTACTTAC	ACCCCTTACTTAC	|||||||||||||	'============='	13	0	0	0	chr20:21733961-21733973
chr21	+	26810750	26810762	TTTGAAAAACCTGACAAAAAGAAGCAATGGGGAAATGATTCCCTATTTAATAAATGCTGTTGGGAAAACTGGCTAGCCATATGCAGAAAAGTGAAACTGAACCCCTTACTTACAACTTATACAAAAATTAACTCAAGGTGGATTAAGGACTTAAACGTAAGGCCTAAAACCATAAAAACCCTAGAAGAAAATCTAGGCAATACCATTCAGGAC	26810650	26810862	ACCCCTTACTTAC	ACCCCTTACTTAC	|||||||||||||	'============='	13	0	0	0	chr21:26810750-26810762
chrX	+	20296628	20296640	TTTGACAAACCTGACACAAACAAGCAATGGGGAAAGGATTCCCTATTTAATAAATGGTACTGGGAAAACTGGCTAGCCATATGCAGAAAACTGAAACTGGACCCCTTACTTACACCTTATACAAAAATTAACTCAAGATGTTTTAAAGATTTAAATGTAAGACCTAAATCCATGAAAAACCCTAGAAGAAAACCTAGGCAATACCATTCAGAA	20296528	20296740	ACCCCTTACTTAC	ACCCCTTACTTAC	|||||||||||||	'============='	13	0	0	0	chrX:20296628-20296640
chrX	+	22151522	22151534	GCCACCATGCTGGGCCTGGTTAGTTATCTTTTAGTGGTGGAAAAAAGGGAATTTTCCTGGAAAAAGAAGTGTTGCCAGAGCATGGAGTCAAGCTGAAAGAACCCCTTACTTACCATGTTGAGTAAAGAGTCATTTCTCATGCAAGCCAATTTTGTTCCAGAAAACCTCGACTGAAGCTTCTTGGCTTTGACGTTCCCTCTTTGGGTATTTTCT	22151422	22151634	ACCCCTTACTTAC	ACCCCTTACTTAC	|||||||||||||	'============='	13	0	0	0	chrX:22151522-22151534	PHEX	+				non effective
chrX	+	36493265	36493277	TTCAACAAAGTTGACAATAACAAGCAACAGGGAAAGGACTCCCTATTCAATAAATGGTGCTGTGATAACTGGCTAGCCATATATAGAAGATTGAAACTGGACCCCTTACTTACAACATATACAGAAATCAAATCAACATGGGCTAAATACTTAATTATAAAACCTAAAGCTATAAAAGCCCTGTAAGATAATCTATGAAATACCATTCTGGAC	36493165	36493377	ACCCCTTACTTAC	ACCCCTTACTTAC	|||||||||||||	'============='	13	0	0	0	chrX:36493265-36493277
chrX	+	39052964	39052976	ATGAACAGTGGATGGATGGCTGGGGCTAGGGCTGGAGCTGCCAAAAAAGCCAGGGCTTTGGAGTCTGACACATCCTGGCTCAAGTCCTACTGAAGCCCCAACCCCTTACTTACCATCTCAAGCCTCAGGTACCCTATATGTAAAATGGGGGTAGTGATACCTCTGAGGCTGGAGGATTAAATGAGTCAAAGAATATGGATATAGTCCTAGGCC	39052864	39053076	ACCCCTTACTTAC	ACCCCTTACTTAC	|||||||||||||	'============='	13	0	0	0	chrX:39052964-39052976
chrX	+	64159629	64159641	TTTGACCAACCTGACACAAACAAGCAATGGGGAAAGGATTCCCTATTTAATAAATGGTGTTGGCAAAACTGGCTAGCCAGATGCAGAAAACTGAAACTCGACCCCTTACTTACACCTTATACAAAGATTTACTCAAGATGGATGAAAGACTTAAACATAACACCTAAAATCATAAAAATCCTAGAAGAAAACCTAGGCAATACCATTCAGGAC	64159529	64159741	ACCCCTTACTTAC	ACCCCTTACTTAC	|||||||||||||	'============='	13	0	0	0	chrX:64159629-64159641	ZC4H2	-	ZC4H2	-	1	effective
chrX	+	101996701	101996713	CTGCCCCAATCATGCCTGTCTAACTCCCTGTAACATAGGCATATCATATGCAAACTGAAGAAAGACAAAGAGAAAATACTGAAAAACAAAACAAAACAAAACCCCTTACTTACAGAGGAACAAGGATAAGAATTACAGTGCAGAAACCATGCAAGTAAAGAAGAGAGTGGGCTGTAATATTTAAAATATTGAAAGAAATACTACCAACCTAGA	101996601	101996813	ACCCCTTACTTAC	ACCCCTTACTTAC	|||||||||||||	'============='	13	0	0	0	chrX:101996701-101996713	ARMCX5-GPRASP2,BHLHB9	+,+				non effective
chrX	+	120494058	120494070	TTTGACAAACCTAACAAAAACAAGCAGTGGGGAAAGTAATCCTTATTTAATAAATGGTGCTGGGATAACTGGCTAGCCATATGCAGAAGATTTAAACTTGACCCCTTACTTACACCATATTACACAACAATTAACTCAAGATAGATTAAAGACTTAAATGTAAAATCAAAGCTATAAAAGCCCTGGAATACAATCTATGCAATATCATTGTGC	120493958	120494170	ACCCCTTACTTAC	ACCCCTTACTTAC	|||||||||||||	'============='	13	0	0	0	chrX:120494058-120494070
chrX	+	123650018	123650030	CTCAACAAAGCTGACAAAAACAAGCAATGGGGAAAGGACTCCCTATTCAAAAAACAGTGCTGCAGTAACTGGCTAGCCACATACAGGAGATTGAAACTGGACCCCTTACTTACACCATATACACAAATCAACTCAAGATGGATGAAAGACTTAAATGTAAAACCCAAAACTATAAAAACCCTGGAAGACAATCTAGGTAATACCATTTTGGAC	123649918	123650130	ACCCCTTACTTAC	ACCCCTTACTTAC	|||||||||||||	'============='	13	0	0	0	chrX:123650018-123650030	TENM1	-	TENM1	-	1	effective
chrX	+	128480362	128480374	AGTCTTATAAGGTGCTTAGAGGAATGTCTGGCATAGAGTATTCACTATATATGTTTGTTAAATATGTAAATGTTCAGCTGGGAAACTTACTACCTTACTTACCCCTTACTTACTTACCCCTTCCCTTCCCTAGGCAGTGGCAGTGTGGTGTACAGAGCATCTCTGGAAGCTGGAAGAGCAAGAGCGGAGCAGTTGTGAAGCACTGAACTCAGT	128480262	128480474	ACCCCTTACTTAC	ACCCCTTACTTAC	|||||||||||||	'============='	13	0	0	0	chrX:128480362-128480374
chr1	-	82995989	82996001	TTCTGAATGGAATTGCCTAGATTTTCCTCTAGGGTTTTTATAGTTTTGCATTTTACATTTAAGTCTTTAATTAATCTTGAGTTAATTTTTTGTATATGGTGTAAGTAAGGGGTCCAGTTTCAATTTTCTGTGTATGGCTAGCCAGTTTTTCCAGCACCATTTATGAAACGGAATCTTTTGCCCATTGCTTGTTTTTGTCAGGTTTGTCAAAGA	82995889	82996101	GTAAGTAAGGGGT	GTAAGTAAGGGGT	|||||||||||||	'============='	13	0	0	0	chr1:82995989-82996001
chr2	-	82519583	82519595	GTCCACAATGATATTGCCTAGGCTGTCTTCCAGGGTTTTTGTAATTTTAGATTTTACATTTATGTCTTTAATCCATCTTGAGTTGGTTTTTGTATATGTTGTAAGTAAGGGGTCCAGCTTCAATCTTCTACATTTGGCTAGCCAGTTATCCCAGCGCCATTTATTGAATAGGGAGTCTTTTCTCCATTGCTTGTTTTTGTCAACTTTGTCAAA	82519483	82519695	GTAAGTAAGGGGT	GTAAGTAAGGGGT	|||||||||||||	'============='	13	0	0	0	chr2:82519583-82519595
chr3	-	58424739	58424751	CCCTACACGCCTTACGTGTAGAAGAACTGTTTCTTTAGTAGTCTCAAATACATGTTACAATGTTAACTCTTAGCAACTTTTACTTTTGGTGAAAACCTTGGTAAGTAAGGGGTTTGGGTCCAGGGTTTCCGCACTGTAGTCCCTTCAGTGGTCACCAGAAAGATGTTATAGGAAAGGGGTCCCGATCCAGTCCCCAAGAGAGGGTTCTTGGAT	58424639	58424851	GTAAGTAAGGGGT	GTAAGTAAGGGGT	|||||||||||||	'============='	13	0	0	0	chr3:58424739-58424751
chr4	-	15728886	15728898	GAGGCCGAAGCAAAACGGAGATTTGTCTGTGTGTAAAGTTCTCATTCTTCCTACCACACCACACTGCCTTAAAATGTCTCTGGGTCTCACACCACAGCAGGTAAGTAAGGGGTTTGCAGTTCCTGACCTGTTCTTCCCTGTGTGTGGGCATTCTTTCAGTGACTGTTGGTAGACATTTTTGACAATTCTGGCTGATTCCTTTGAATGTCAAGG	15728786	15728998	GTAAGTAAGGGGT	GTAAGTAAGGGGT	|||||||||||||	'============='	13	0	0	0	chr4:15728886-15728898	BST1	+	BST1	+	1	effective
chr4	-	18333949	18333961	AGATTGAATCCCTAGCACTTACAGTCTTTTTAGTGGATTAGCCCCATCCAAAGAATGTAATATAAAGTTCAGGTCATCATCCACCTATCGGGTCAGAGGAGTAAGTAAGGGGTGGAGCAAAAAGAAAGTATGTGTTTATCCACTGATCTGTTGATGAACACTTAGGTTGATTCCATATCTTTGCTATTGTGAATAGTGCTGCAGTAAACATGG	18333849	18334061	GTAAGTAAGGGGT	GTAAGTAAGGGGT	|||||||||||||	'============='	13	0	0	0	chr4:18333949-18333961
chr4	-	97465199	97465211	AAGACATCATGAGAGCATTTTAACCAAAAAGAGCCCAGTGTGCAGATGTGTTCTCTAGAAGAGTTAAAACATCCTTAGACTATTTTAACCCCTCAATAAAGTAAGTAAGGGGTATTTGGGAATGATCCCTTTTGGAAATTTATAGAATGTGTTTTCTATTTCTGTAGGCTCTACTTCTCTGTGCTAATGAAACTCATTTTGAATCACTTTGCA	97465099	97465311	GTAAGTAAGGGGT	GTAAGTAAGGGGT	|||||||||||||	'============='	13	0	0	0	chr4:97465199-97465211	LINC02267	+	LINC02267	+	1	effective
chr4	-	100164562	100164574	GTCCTGAATGGTATTGCCTAGGTTTTCTTCTAAGGTTTTTATGGTTTTAGGTTTTACATTTAAGTATTAAATTCATCTCAAGTTAATTTTTGTATAAGGTGTAAGTAAGGGGTCCAGTTTCAGTTTTCTGCATATGGCTAGCCAGTTTTTTCAGCACCCTTTATTAAATAGGGAATCCTTTCCCCATTGCTTGTTTTTGTCAGGTTTGTTGAT	100164462	100164674	GTAAGTAAGGGGT	GTAAGTAAGGGGT	|||||||||||||	'============='	13	0	0	0	chr4:100164562-100164574	LOC100507053	+	LOC100507053	+	1	effective
chr4	-	120409701	120409713	GTGTTGCTGATCAACAATCTAGAAAGCCCTTAGAGGACAGGCATAGTTAACCTCAGAAAACTCTGTGACATTAGCTAGTGTGCTTTGTGGAGAGAGTCAGGTAAGTAAGGGGTTTGGAGAACATGTTCAGGTTCAGGAACATTCTACACTTAAATGGGCTTACTCTTACCCTCTGCTTCAATCCCCATCCCTTCTACAGGTTAGATCTTGGGA	120409601	120409813	GTAAGTAAGGGGT	GTAAGTAAGGGGT	|||||||||||||	'============='	13	0	0	0	chr4:120409701-120409713	SEPTIN7P14	+	SEPTIN7P14	+	1	effective
chr4	-	145600708	145600720	GCCTATGTCCTGAATGGTATTGCCTAAGTTTTCTTCTAGGGCAGTTTTAGGTCTTACATTTAAGTTTTTAATCCATCTTGAGTTAATTTTTGTATAAAGTGTAAGTAAGGGGTCCAGTTTCAGTTTTCTGTATATGGCTAGCCAGTTTTCCCAACACCATGTATTAATTAGGGAATCCTTTCCCCATTGCTTGTTTTCATCCGGTTTGTCAAA	145600608	145600820	GTAAGTAAGGGGT	GTAAGTAAGGGGT	|||||||||||||	'============='	13	0	0	0	chr4:145600708-145600720	HHIP	+	HHIP	+	1	effective
chr4	-	174580166	174580178	GCAGAAGATTGAAACTGGACCCCTTCCTTATGCCACATACAAAAATTAACTTATGGTGGACTAATGACTTAAATGTAAAACCAAAATCTATAAAAACTTTGTAAGTAAGGGGTGGAGGAAGCAAGCTAGAAGGACGTTCTATAATCTCTTACTGCATGCAGACATAAAGCTTACCTTATGATTGGGTTCAGATGGCAAAGGAGGGATTACTAG	174580066	174580278	GTAAGTAAGGGGT	GTAAGTAAGGGGT	|||||||||||||	'============='	13	0	0	0	chr4:174580166-174580178
chr5	-	43558942	43558954	CAGTACGTGTGGCTCTTCGGTGTACGGAAAGTTTAGGATTCAGTCTGCCAGAGCTTAGTTGGGATTCCACTCTTGACTATTGCTGTCTGTGTGATTTTGAGTAAGTAAGGGGTTTAGCTTCTCTGAGCCTCACTTTCCTCATCTGTAAAATAATAACTGTGTGGTAACACTCAGCATATATTGCAGAGACAAGATTACAATTTAAAAATTACA	43558842	43559054	GTAAGTAAGGGGT	GTAAGTAAGGGGT	|||||||||||||	'============='	13	0	0	0	chr5:43558942-43558954
chr5	-	63659104	63659116	TGTCCAGAATTGTATTGCATATATTGTCTTCCAGGGTTTTTATGGTTTTGGGTTTTACATTTAAGTCTTTAACCCATTTGAATTGATTTTTATATATGGTGTAAGTAAGGGGTCCACTTCAGTCTTCTACGTGTAGCAAGCCAGTTATCCGAGCACCATTTATTGAAGAGAGAATACTTTCCCCATTGTTTGTTCATGTCAGCTTTGTTGAAA	63659004	63659216	GTAAGTAAGGGGT	GTAAGTAAGGGGT	|||||||||||||	'============='	13	0	0	0	chr5:63659104-63659116	RNF180	+	RNF180	+	1	effective
chr5	-	180536510	180536522	CGATCCTCCCACCTCAGCCCTCCGAGTAGCTGAGACTATAGGCACACACCACCAGGCCATGCTAATTTTTTTTCTGTGTTTTTTTTCCTGTTGTTGTTTTGTAAGTAAGGGGTTTTGTCACGTTGTGCAGGCTGGTCTTGAACTCCTGGGCTCAAGCGATTCACCTGCCTTGGCCCCTCAAAGTTGTGGGATTCAAGGGCCATCGTGCCCGGC	180536410	180536622	GTAAGTAAGGGGT	GTAAGTAAGGGGT	|||||||||||||	'============='	13	0	0	0	chr5:180536510-180536522
chr6	-	646422	646434	GACAGATGGACAGAATGATACAGAAATTGGGGAAAAAGGAAACAACTGGTGGGCGTGGTTAAAGGGCTTCCTGGAGTTACTAGTCACCAAAATGAAGGAAGTAAGTAAGGGGTTTATAGGAGTTACTTTTACTATTCTGGAAAGTTTTCTGTAAGTTTGAAGTTATAGCAAAATAAAAAGTTATCAAATATAATGCTTTGGTAATATTTTGAA	646322	646534	GTAAGTAAGGGGT	GTAAGTAAGGGGT	|||||||||||||	'============='	13	0	0	0	chr6:646422-646434	EXOC2	-				non effective
chr6	-	68133521	68133533	GTCCTCAATGGTGTTGCGTAGGTTTTCTTCTAGGGTTTTTATGGTTTTAGGTCTCATGTTTAAATCTTTGAATCATCTTGAGTTAATTTTTGTATAAGGTGTAAGTAAGGGGTCCAGTTTTAGTTTTCTGCATATGGCTAGCCAGTTTTCCCAGCACCATTTATTAAATAGGGAATCCTTTCCCCGTTTCTTGTTTTTGTCAGGTTTGTCAAG	68133421	68133633	GTAAGTAAGGGGT	GTAAGTAAGGGGT	|||||||||||||	'============='	13	0	0	0	chr6:68133521-68133533
chr6	-	142823977	142823989	GTCCAGAATGGTATTGCCTAGGTTGTCTTCCAGGGTTTTTATAGTTTTGGGTTTTACATTTAAGTCTTTCATCCATCTTCAGTTGATTTTTGCATGTGGTGTAAGTAAGGGGTCCAGTTTCAATCTTCTGCATATGGCTAGTCAGTTATCCCAGCACCATTTGCTGAATAGGGAGTTCTTTCCTCATTGCTTGTTTTGGTCAGCTTTGTTCAA	142823877	142824089	GTAAGTAAGGGGT	GTAAGTAAGGGGT	|||||||||||||	'============='	13	0	0	0	chr6:142823977-142823989
chr6	-	145638879	145638891	CTTTGCCCATTCCTATGTCCAGAATGCTTCCAGGCTTTTTATAGTTTTGGATTTTACATTCAAGTCTTTAGTTCATCTTGAGTTGGTTTTTGTATATGATGTAAGTAAGGGGTCAAATTTTAATTTTCTGCATATGGCTAGCCTGCTATCCCAGCCTTGTTTATTGAATAATGAGTCCTTTCCTTATTGCTTATTTTTTGCCAGTTTTGTCAA	145638779	145638991	GTAAGTAAGGGGT	GTAAGTAAGGGGT	|||||||||||||	'============='	13	0	0	0	chr6:145638879-145638891
chr6	-	146845045	146845057	CACATGGTTTGAGCTTTCAAAAAAATTAATGATTTTCTGTAGTATGATTTCTCCTTTCAGTTAGATGAGCTTCTTTGAAATCAACATTATAGGACACCTAGTAAGTAAGGGGTGTTTCGGTCACTGGCAACTCTTCAGACAGCACTTGCCTGTATGTTTAAGGCTTAGCAGTGTTTTTCACAATTCTTGCTTCTCACAGCTCAAAATATAATT	146844945	146845157	GTAAGTAAGGGGT	GTAAGTAAGGGGT	|||||||||||||	'============='	13	0	0	0	chr6:146845045-146845057
chr7	-	83804418	83804430	ACTGTAATGAGTATGCGTAATTGAACTCTTGCAGCCTTTGAACGAGAGTCTCTTCCACTTGTCTGGAATCATATATCTTCAGCCAGACCAGTGATTAAAAGTAAGTAAGGGGTTTGGTGTCCAACGGACATGGAGATTCTAGCTTTTTTCCTACTGCTTGTTCTACTTTGAGCCTTGGTTTCCTTATCTGTAAAATGATAGAAAATGCCTACT	83804318	83804530	GTAAGTAAGGGGT	GTAAGTAAGGGGT	|||||||||||||	'============='	13	0	0	0	chr7:83804418-83804430	SEMA3A	-				non effective
chr7	-	94446309	94446321	GTCCTGAATGGTATTGCCTAGGTTTTCTTCTAGGATTTTTATGGTTTTAGGTCTTACATTTAAATCTTTAATCCATCTTGAGTTAATTTTTGTATAAGGTGTAAGTAAGGGGTTCAGTTTCAGTTTTCTGCATGTGGCTAGTGAGTTTTCCCAGCACCATTTATTAAATAGGGAATCCTTTCTCCATTGCTTGTTTTCATCAGGCTTGTCAAA	94446209	94446421	GTAAGTAAGGGGT	GTAAGTAAGGGGT	|||||||||||||	'============='	13	0	0	0	chr7:94446309-94446321
chr7	-	96646912	96646924	CAGGAGGTGGTCTGGGCACCGAAGAATCGCGCTGGCCCTGACCGCATGCCCCAGCCTTCCTGGGGTTTGTGAGGAGCTCTGAAGGTGGGGGTGAGGTGTTGTAAGTAAGGGGTGGGGAGTATGAAGACGCCCACTGAAAAGAACATTAATCTTAGAAAGGACTTGATTCGTCTTGGGAGCACTATACTGAGAGCTAGGCAAGTGGAAACCGGA	96646812	96647024	GTAAGTAAGGGGT	GTAAGTAAGGGGT	|||||||||||||	'============='	13	0	0	0	chr7:96646912-96646924
chr7	-	109074581	109074593	GTCCTGAGTGGTATTACCTAGGTTGTCTTCCAGGGATTTTTATAGTTTTGGGTTTTATGTTTAAGTCTTTAATCCATCTTGAGTTGATTTTTAATATGCTGTAAGTAAGGGGTCCAGTTTCAATCTTCTGCATATGGCTAGCTAGTTATCAAAGCATCATTTATTGATTAAGGAGTCCTTTCCCCATTGCTTGCTTTTGTCAGCTTTGTCAAA	109074481	109074693	GTAAGTAAGGGGT	GTAAGTAAGGGGT	|||||||||||||	'============='	13	0	0	0	chr7:109074581-109074593
chr7	-	141408901	141408913	GAGGACTCCAGTGTCACACCCTCTCAAATGTCCTGAGACACCAGCCCAACCAGACAGCAGGAGCAAGCTGCTGCCCAGTGACAGCCCCTCTACTCCCAAAGTAAGTAAGGGGTGGGGGAAAAAGGGACGCAGGTCGCCAAGCTCTGCTTTCCTGTAGTTTAGCTGATAGAGTGGATTCATGTGTGTATGACAGTCACCTCCAGGCTGTGTATA	141408801	141409013	GTAAGTAAGGGGT	GTAAGTAAGGGGT	|||||||||||||	'============='	13	0	0	0	chr7:141408901-141408913	WEE2,WEE2-AS1	+,-	WEE2	+	1	effective
chr8	-	40854283	40854295	AGTGATCCTCCCCGCTCAACCTCCCAAAGGGTTGGGATTAGAGGCATAAGCCATCATCCCTGTCCATATGATCCATTTTGAGCTAATTTTTGTCGATGGTGTAAGTAAGGGGTCCAACTTTATTCTTCTGCATGTGGATACCCAATTGCCCTAACCCCGTTTGTTTAAAACACTGTTCTTTCCCCCGCTGAATTATCTTAGCATCCTTGTCAA	40854183	40854395	GTAAGTAAGGGGT	GTAAGTAAGGGGT	|||||||||||||	'============='	13	0	0	0	chr8:40854283-40854295
chr8	-	127158309	127158321	GTCCAGGATGGTATTGCCTAGGTTGTCTTCCAGTGTTTTTATAGTTTTGGGTTTTACATTGAAGTCTTTGATCCATCTTGAGTTGACTTTTGTGTATGATGTAAGTAAGGGGTCCAGCTTCAATCTTCTGCATATGGCTAGCCAGTTATCCCAGCCCCATTTATTGAATAGACAGTGTATTCCCCATTGCTTGTTTTTGTCAACCTTGTCAAA	127158209	127158421	GTAAGTAAGGGGT	GTAAGTAAGGGGT	|||||||||||||	'============='	13	0	0	0	chr8:127158309-127158321
chr8	-	139477655	139477667	TACACTCAGATCTCACAGGTGCTGCAAGGAGTCCATCATATCCCCAATTTACAGATGGAGCATCTCAGGCTTCAAGGTCACTTTGTCCTAAGATCATATGGTAAGTAAGGGGTGGTACCACAAGAGAAACTCAGGGCTGATCAAATCCAAATGCTTTGTCCTTTTCACTGATGGAGCTGCCTCTCTAAAATCCTCTCTCGTGCCCATGCATGC	139477555	139477767	GTAAGTAAGGGGT	GTAAGTAAGGGGT	|||||||||||||	'============='	13	0	0	0	chr8:139477655-139477667	FAM135B	-				non effective
chr9	-	25525462	25525474	TTTTGTTGCAATTGCTTTTGGCATCTTCATTATGAAATCTTTGTGCTTGGGTTTTACATTTAAGTCTTTATTCCATCTTGAGTTGATGTTTGTGAATGGTGTAAGTAAGGGGTCCACTTTTAATCTTTTGCATATGGCTAGCCAGTTCTCTCAGCACCATTTATTGAATAGGGAGTCCTTTTCCCATTGTTTGTTTTTGTTATGTTTTTTCAA	25525362	25525574	GTAAGTAAGGGGT	GTAAGTAAGGGGT	|||||||||||||	'============='	13	0	0	0	chr9:25525462-25525474
chr9	-	29993093	29993105	GTCCGGAATGACATTACCTAGGTTTTCTTCTAGGGTTTTTATGGTTTCAGGTCTTATATATAAATCTTTAATCCACCTTGAGTTAATTTTTGTATAAGGTGTAAGTAAGGGGTCCAGTTTCAGTTTCTGCATATGGCTAGCCAGTTTTCCCAACAACATTTATTAAATAGGGAATCCTTTCCCCATTGCTTGTTTTTGTCAGGTTTGTTAAAG	29992993	29993205	GTAAGTAAGGGGT	GTAAGTAAGGGGT	|||||||||||||	'============='	13	0	0	0	chr9:29993093-29993105
chr9	-	73607977	73607989	ATAGGAGAACTCTAGGCAGAGAGAACAGAAACAAGTACAAACCCCCAAGAGATTTATGTGCTTGGTTGAGGGACATAAAGACCAATGTACCTGGTGTGCAGTAAGTAAGGGGTTGCGGCAGGACCTGAGGGCATAGAGGAGCTGGTACCATATTGTAGGACTCTGTAAACCAATGTAAGGAGTTTGGATTTTTTCCAAGTACAATGGGAAGTC	73607877	73608089	GTAAGTAAGGGGT	GTAAGTAAGGGGT	|||||||||||||	'============='	13	0	0	0	chr9:73607977-73607989	TRPM3	-				non effective
chr10	-	108996604	108996616	CTTGTGAGGGTAGGCACCAACTTCTAAGATGATGTATGTCTTCTAAATCAATGCTTTTTATCTTGTCTGATGTGTCTAACAGCTAGAGTACGTGGGTCTGGTAAGTAAGGGGTAGAAATAGTGGTAGTCTACCACAGAATCACTCCCAATGACCCACTTGGAATGATTTGTTTTCTGTCTTCCCAGTCCTGGGCTCTGCAGGTTTAAAAGACT	108996504	108996716	GTAAGTAAGGGGT	GTAAGTAAGGGGT	|||||||||||||	'============='	13	0	0	0	chr10:108996604-108996616
chr10	-	110538849	110538861	GTCCTGAATGGTATTGCCTAGATTTTCTTCTCCAGTTTCTATAGTTGTGGGTTTTACATTTAAGTATTTAATCCATCTTGAGTTGATTTTTGTATATGGTGTAAGTAAGGGGTCCAGTTTCAGTTTTCTGCATATGGCCAGCCAGTTCTCCTAGAACCATTTATTAAACACGGAATCTTTTCCCCATTGCTTGTTTTTGTCAGGTTTGTTGAA	110538749	110538961	GTAAGTAAGGGGT	GTAAGTAAGGGGT	|||||||||||||	'============='	13	0	0	0	chr10:110538849-110538861
chr11	-	9169961	9169973	TTAAGCTACTGTACCAAAGGTGTCAAATGAAAAAAAAAAAAGGCTATTCAAATGAAGGAAGGTCCTAAAATTTTAAACTAAGGAGTTTGCAATCTGCCCAGTAAGTAAGGGGTTTCTGCAATTTGCCCTAGAAAAAGAGACAGCCATGACCAACTTCAGGAAATTTAAATTTAGTGCAGGTGAGAAGTGAAAGGGAAATGAGGATTAAACTAA	9169861	9170073	GTAAGTAAGGGGT	GTAAGTAAGGGGT	|||||||||||||	'============='	13	0	0	0	chr11:9169961-9169973	DENND5A	-				non effective
chr11	-	73856774	73856786	CTTATGTCGAAAATGGCATTTCCTAGGTTCCAGAGTCTTTACAGTTTTAGGTTTTACATTGAGGTCTTCAGTCCATCTTGAGTTGATTTTTGTATATGGTGTAAGTAAGGGGTCCAGTTTCAATCTTCCGCATATAGCTAGCCAGTTATCCCAGTACCATTTATTGAATAGGAAGTCCTTTCCCCCAAATTTTTCTTTCTAATAAAACTCCCA	73856674	73856886	GTAAGTAAGGGGT	GTAAGTAAGGGGT	|||||||||||||	'============='	13	0	0	0	chr11:73856774-73856786	C2CD3	-				non effective
chr12	-	17845157	17845169	TTTCTTTTTAAATGGAGAAGGGGGTCTGGGAGAGTTTGTCAGTAGTTACTTTCTTGTCCCCCTGTCAGAGCCAAGTGGGGTCCCTGAAAGGAAAACCCATGTAAGTAAGGGGTCTGTCTAAGATTGCATCCCCAAGGAGCTTCTCATTTTCATGCTAATCCACAGCCTCCAGCAATTCCTCCCAGTCTAAAGTGCCATATTAGTTCATTGAAG	17845057	17845269	GTAAGTAAGGGGT	GTAAGTAAGGGGT	|||||||||||||	'============='	13	0	0	0	chr12:17845157-17845169
chr12	-	54930030	54930042	GAGGAATATAAGGTGGCCTGCCTGCTCTTGATCTTTCTGGCAGTTTCCCTCCCACTCCTTGCCACTGACCCTTCTTCCTTTTATAGCATTGAGAAGGATGGTAAGTAAGGGGTAGGTTTGAGACACCAGTGCTATTCAAGTTAGTGTCCTGGGGTAGAGAGAGGAGACAGAGATACTGGAAAATATAGACTTCTGACTTGGGTGTAAAGTTCT	54929930	54930142	GTAAGTAAGGGGT	GTAAGTAAGGGGT	|||||||||||||	'============='	13	0	0	0	chr12:54930030-54930042	NCKAP1L	+	NCKAP1L	+	1	effective
chr12	-	94037097	94037109	AACAATATTGCCCATCCAGTGTTGGAAAGCACAGAGTTAGGGGCTGCAGGCTCTGGCCTGTGGGGCACACTGGACACAAGAACCATGCTAAAATATGCAGGTAAGTAAGGGGTAAGAATCATTATCCATGCATTGGTACTTAAAGTGTGGTGCAGCAAAGTCCATAAAGTGACCTTGACGTGGTGCTGCAAGATGTGGTGGACAAAAATTAGA	94036997	94037209	GTAAGTAAGGGGT	GTAAGTAAGGGGT	|||||||||||||	'============='	13	0	0	0	chr12:94037097-94037109
chr14	-	40675061	40675073	TAGTTGCAAGAAGACTTTTCTCACTACGTTGTTTTGCTAGCTAGATATCAAACTTCCAGTTTAAAAAAGTGTATGATGTTAAGGAAAATTTAGAAACTATGTAAGTAAGGGGTTAAACTCCTCTCAGACTACTCTGGGCTGTAGGGAATTGGCAATATATTTTCAGTAGGAGCCATACTTTATTCATCTGGAAGCAGTCAACTGTGTGGTCTA	40674961	40675173	GTAAGTAAGGGGT	GTAAGTAAGGGGT	|||||||||||||	'============='	13	0	0	0	chr14:40675061-40675073
chr14	-	43114275	43114287	GTCCTGAATGATATTGCCTAGGTTTTCTTCTAGGGTTTTTATGGCTTTAGGTCTTACTTTTAAGTCTTTAATCCAACTTGAGTTAATTTTTGTATAAGGTGTAAGTAAGGGGTTCAATTTCAGTTTTCTGCATATGGCTAGCCAGTTTTCCCTACACCATTTATTAAATAGGGAATCCTTTCCCCATTTCTTGTTTTTGTCAGGTTTGTCAAA	43114175	43114387	GTAAGTAAGGGGT	GTAAGTAAGGGGT	|||||||||||||	'============='	13	0	0	0	chr14:43114275-43114287
chr14	-	70661889	70661901	GTCCTGAATGGTATTGCCTAGGTTTTCTTCTAGGGTTTTTATGGTTTTGGGTTTGACATTTAAGTCTTTAATCCCTCTTGAGTTAATTTTTGTATAAGGTGTAAGTAAGGGGTCTAGTTTCAGTTTTCTGCAGATGGCTAGCCAGTTTTCCCAGCACCATCTATTAAATGAGGAATTGTTTCCCCATTGCTTGTTTTTGTCAGGTTTGTCGAA	70661789	70662001	GTAAGTAAGGGGT	GTAAGTAAGGGGT	|||||||||||||	'============='	13	0	0	0	chr14:70661889-70661901	LOC646548	+	LOC646548	+	1	effective
chr15	-	25363263	25363275	TAGTCGGGTCTGGAAATGCGCAAGAGAGAAGGTCCCTGATGCAGTGTGCTGACATTGAAATGTGTAGTTGTGGACTAGATGGTTATGGTTTCAGAACTGTGTAAGTAAGGGGTAGATTCCAAATTAAATCAATATTAAAGAGTAGCAGAGAAGGAATTTCCAGATTCCAGCTGCATTGCTTGTTTCATTGGAAGTGGTGTTTCTCTTTTTTCT	25363163	25363375	GTAAGTAAGGGGT	GTAAGTAAGGGGT	|||||||||||||	'============='	13	0	0	0	chr15:25363263-25363275	SNHG14,IPW	+,+	SNHG14,IPW	+,+	2	effective
chr15	-	44956343	44956355	CTTGGTAGCATGGACCGTCTTACAGTGTGGATCCATAGTAAGGGTGTTGACCCGAAATTTGAAGTCAAATAATATCCATTGTAACAGTCAGAGAGACGGGGTAAGTAAGGGGTGGAGATGGTAGAGAGCTCCTGTCTGTTTTCTCAGGGAAGTATGATCCAAGATCAAGAGAAGGAGAGGAGCAAAGAGTTTGAGGTGAGAAGAGGGGTTGAA	44956243	44956455	GTAAGTAAGGGGT	GTAAGTAAGGGGT	|||||||||||||	'============='	13	0	0	0	chr15:44956343-44956355
chr15	-	58269624	58269636	GTCCTGAATGGTATTGCCTAGGTTTTTGTCTAGGATTTTTATGGTTTTAGTTCTTACGTTTAAGTCTTTAATCCATCTTTAGTTAATTTTTGTATAAGGTGTAAGTAAGGGGTCCAGTTACTGTTTTCTGGATATGGCTAGCCAGTTTTCCCAATTGCTTGGATTTTGTTAGGTTTGTCAAAGATCAGATGGTTGTAGATGTATGGTGTTATT	58269524	58269736	GTAAGTAAGGGGT	GTAAGTAAGGGGT	|||||||||||||	'============='	13	0	0	0	chr15:58269624-58269636	ALDH1A2	-				non effective
chr16	-	7165214	7165226	CTTCGATTAAGTTTCCAACGTGTAGATTCTTGTTAGCACTTAGTGGTGCAACTTTTATAAAGAAACCTGGTATTTTTTTAATTAACTGATGAAAATGGATGTAAGTAAGGGGTGGACATTCCCATGTCAATGAATCTTGATGGTGGCCTCCGGTCACTCATGGAAAAATGTATTTTTGATTACTTGTGTGCCAGCAACGTTGCTAGGCTTTGG	7165114	7165326	GTAAGTAAGGGGT	GTAAGTAAGGGGT	|||||||||||||	'============='	13	0	0	0	chr16:7165214-7165226	RBFOX1	+	RBFOX1	+	1	effective
chr16	-	66614088	66614100	GCTTATCATCACCATGGAGATATCCTTCTTCAGCTTCTTCATCTTACTGTACAGCTTTGCCATTCATAGATACATACCCTTCATCCTGTGGCCCATTTCTGTAAGTAAGGGGTGATGGGGAGTGCCTGCATCCAGAATGCTGATCAGGTGTGTCTTGGCACCTGGAAAGTCACCAAACAGAGAGACACACCTCACCTCCCATATCTGTGCCTG	66613988	66614200	GTAAGTAAGGGGT	GTAAGTAAGGGGT	|||||||||||||	'============='	13	0	0	0	chr16:66614088-66614100	CMTM2	+	CMTM2	+	1	effective
chr17	-	11287950	11287962	GAGCCTGGTTGAAAAAGCCAGAGAATTCTTTCCAGAACCCCCACATTTCAATATTGTCAATTCCAGTCGTTTCCACTGGGATATCCCTGGCCACACCAGGGTAAGTAAGGGGTCCTTACAGTGGTGGCAGCGGCAGTGGCAGATGTGCTCCCTGCAGCTGCAGAGTGAATGTGACATACAGGTCCCCATGGAGGTGATGATGCGAGTTACTGC	11287850	11288062	GTAAGTAAGGGGT	GTAAGTAAGGGGT	|||||||||||||	'============='	13	0	0	0	chr17:11287950-11287962	SHISA6	+	SHISA6	+	1	effective
chr17	-	40991184	40991196	CATCAAGGGTCTCCTGCATCTTCCTCCTCTTCTCTCTCTTTCCAGATATTATATTACAAGAGCCAAATTGGTTTCTAAAATAGCTAAATATCCCCATGTGGTAAGTAAGGGGTTTGTGGCCTGAGGGTGGAGGTGGCAGGATAGTGAAGAGTGACTGTTACTGGGAAGGAGCTGTCTGGAAACAATTGGGCTTTGGGGACTAGCTTTTTCCTG	40991084	40991296	GTAAGTAAGGGGT	GTAAGTAAGGGGT	|||||||||||||	'============='	13	0	0	0	chr17:40991184-40991196	PSME3	+	PSME3	+	1	effective
chr18	-	59235889	59235901	GCCTATGTCCTGATTGATATTGCCTAGATTTTCTTCTAGGATTTTTATAGTTTTGGGTTTTAAGTCTTTAATCCATCTCAAGTTAATTTTTGCATAAGGTGTAAGTAAGGGGTCCAGTTTCAATTTTCTACATATGTCTAGCCAGTTCTCCCAGAACAATTTATGAAATAGGGAATCTTTTCCCCATTGCTTGTTTTTGTCAGGTTTGTTGAA	59235789	59236001	GTAAGTAAGGGGT	GTAAGTAAGGGGT	|||||||||||||	'============='	13	0	0	0	chr18:59235889-59235901
chr18	-	62245938	62245950	TGTATACATATGTAACAAACCTGCACATTGTGCACATGTACCCTAAAACTTAAGGTATAATAATAATAAAAAAAAGAAAGAGGAAAAAAAAAAATATGGTGTAAGTAAGGGGTCCAGTTTCAGTTTTCTGCATATGGCTAGCCAGTTTTCTCAGCATCATTTACTGAATAGAAGATCGTTTTCCCATTGCTTGTTTTTGTCAAGGTCATCAAA	62245838	62246050	GTAAGTAAGGGGT	GTAAGTAAGGGGT	|||||||||||||	'============='	13	0	0	0	chr18:62245938-62245950
chr20	-	14164859	14164871	GTGTCCTGAATTGTATTGCATATGTTTTCTTCCAGGGTTTTGTAGTTTTGGGCTTTGCATTTAAGTCTTTAATCCATCTTGAGTTGAATTTGTATGTGGTGTAAGTAAGGGGTCTAGTTTCAATCTTCTGCATATGGCTAGCCAGTTATCCCAGCACCATTTATTGAATAGGGAATTCTTTCCCCATTGCTTGTTTTTGTCAGGGTTGAAGAT	14164759	14164971	GTAAGTAAGGGGT	GTAAGTAAGGGGT	|||||||||||||	'============='	13	0	0	0	chr20:14164859-14164871	MACROD2	+	MACROD2	+	1	effective
chr20	-	21363922	21363934	AATGTGTGTATTAATGTTTTGATTTTAGTATATGTTCTGAAAGCACACAGTATGTGCTGTTTCATTTTCCTCAGTACCACAAATTTTAAGCAGAAATTAAGTAAGTAAGGGGTAAATTTTTCCTAAATTATATACTTGGTTTCTCTATCTTATTGCTCACTTTCCATACTAATAATAATGGCAAATGTTTGTCTGCTTACAAAGTGTTAACAC	21363822	21364034	GTAAGTAAGGGGT	GTAAGTAAGGGGT	|||||||||||||	'============='	13	0	0	0	chr20:21363922-21363934	XRN2	+	XRN2	+	1	effective
chr20	-	54970936	54970948	GCAGAATTTTTCAAGATTATTCTTGTTTTGTTTCAGTACCTAGTATGAGCCGGGTACTTCAGTAAGTAAGTAGTTCAGCATGAGTTCAGGAAGTAGCTCAGTAAGTAAGGGGTAAAGCAAAGTTCAGATTATGAAGACCTTAAGCTGGTTCTGGCCTGAGGGTCTTTGTACACATTATCTGGAACACTCTGTCAGACATATTACTGACTTCCT	54970836	54971048	GTAAGTAAGGGGT	GTAAGTAAGGGGT	|||||||||||||	'============='	13	0	0	0	chr20:54970936-54970948	CSTF1	+	CSTF1	+	1	effective
chr21	-	27485182	27485194	TCTTAACAAGTCTGTTAAGAGTGCTGGTGTCTCCTCTCCCAACCATCTGCAAGGAGCCAACATTTTCTCATTTGGAGCTCTACATAGTGCCTGCTGGGTAGTAAGTAAGGGGTCCTAGCTATTACCATTGCAGGCAATAGACCACTTCACAAAATAACTTCATGAAAAAGGGTGCCTTCTGTATTTTCAAACTCTTCTGTGTACAGGCATTAC	27485082	27485294	GTAAGTAAGGGGT	GTAAGTAAGGGGT	|||||||||||||	'============='	13	0	0	0	chr21:27485182-27485194	APP	-				non effective
chr21	-	42847220	42847232	AAGGTGTGAGTGAGGAGGTGAGTGAGGGGGTGAAGGCATGAGTGAGGGGGTGAATGGGTGAGAGAGGGGGTGAGTGAGGGGTGAAGGGATGAGTGAGGGGGTAAGTAAGGGGTTGAGGGGGTGAGGGGGTGAGTGAGGAGGTGAAGGTGTGAGTGAGGGCGTGAGGGGGTGAGGGAGTGAGGGATTAGTGAGGGGGTGAGGGGTTGAGTGAGG	42847120	42847332	GTAAGTAAGGGGT	GTAAGTAAGGGGT	|||||||||||||	'============='	13	0	0	0	chr21:42847220-42847232	TMPRSS2	-				non effective
chr22	-	21181524	21181536	ATGTCCAGAGTGGTATTTCCTAGTATCTTCCAGGGTGTTTATAGTTTAAGGTTTTACATCTAGATCTTTAATCCATCTTCAGTTGATTTTTGTATAAGGTGTAAGTAAGGGGTCTAGTTCCAATCTTCCGAATATAGCTAGCCAGTTATCCTAGCGCCATTTATTGAGCAGGGAGTCCTTTCCCCATTACTTGTTTTGTTGACTCTGTTGAAG	21181424	21181636	GTAAGTAAGGGGT	GTAAGTAAGGGGT	|||||||||||||	'============='	13	0	0	0	chr22:21181524-21181536	LOC107987389,PI4KA	+,-	LOC107987389	+	1	effective
chrX	-	34494837	34494849	AGTCCAGAAAGGTATTGCCTAGGTTGTCTTCCAGGGTTCTTATAGTTTTGAGTTTTCCTTTAAGTCTTTAATCCATCTTGAGTTGATATTTGTACATAGTGTAAGTAAGGGGTCCAGTTTCAGTCATCTGCTTATGGCTGGCCAGTTATCTCAGCACCATTTATTGAATAGTGTGTCACTTCCTCATTGCTTGTTTTGTCTGCTTTGTGGAAG	34494737	34494949	GTAAGTAAGGGGT	GTAAGTAAGGGGT	|||||||||||||	'============='	13	0	0	0	chrX:34494837-34494849
chrX	-	55511392	55511404	CATCTGTGAGTTGGGTCTTGAAGGAGGAGTAAAAGCCACCAGGTGAATAGTCAAAGAAGGAGCCCTGCAGGCTGGGGCTCAGAGATGTAGGTAAGGCCAGGTAAGTAAGGGGTTCAGGGAACTAGGCATGAGTGACAAAAAAAGGAAATAAAGAGGGAATAAAGAATGAGCAGAAGGACTGCAAGCACAAACCCATTGCTCTACTGTGGAAAT	55511292	55511504	GTAAGTAAGGGGT	GTAAGTAAGGGGT	|||||||||||||	'============='	13	0	0	0	chrX:55511392-55511404	USP51	-				non effective
chrX	-	79069686	79069698	TGGCCAAGATGGTATTGTCTAGGTCGTCTTCCAAGGTTTTTATAGGTTTGGGTTTCACATTTAAGTCTTTAATCCTTCTCAAGTTGATTTTTTGTATGGTGTAAGTAAGGGGTCCAGCTTTAATCTTCTGCGTATGGCTAGCCAGTTATCTCAGCTGGGAATAAGAAGTCTTTTCCCCATTGATTGTTTGGGTTAGCTTTGTCAAAAATCAGA	79069586	79069798	GTAAGTAAGGGGT	GTAAGTAAGGGGT	|||||||||||||	'============='	13	0	0	0	chrX:79069686-79069698
chrX	-	98930449	98930461	GTCCTGAATAGTATTGCCTAGGTTTGCTCCTAGGGTTTTTATGGTTTTAGCTTTTACATTGAAATCTGTAATCTGTATTGAGTTAATTATTGTGTAAAGTGTAAGTAAGGGGTTCAGTTTCAGTTTTCTGCATATGGCTAGCCAGTTTTCCCAGAACCATTTATTGAATAGGAGATCCTTTCCCCATTGCTTGTTTTTGTTAGGATTGTTGAA	98930349	98930561	GTAAGTAAGGGGT	GTAAGTAAGGGGT	|||||||||||||	'============='	13	0	0	0	chrX:98930449-98930461

## Sheet: LNA-RNA-i8-1
# database: Human genome, GRCh37/hg19 (Feb, 2009)
# query: AACUUUUAUUAGA
# count: 190
# query: UCUAAUAAAAGUU
# count: 172
# name	strand	start	end	snippet	snippet_pos	snippet_end	query	sbjct	align	edit	match	mis	del	ins	intervals	RefSeq_Gene_Symbol	RefSeq_Gene_Strand	Off-Target_Gene_Symbol	Off-Target_Gene_Strand	Off-Target_Gene_Counts	Off-Target_Effect
chr1	+	17004969	17004981	AAAGAGTAACCACAAAGATTTAGAAACTGTTCTAAGCGGTTTTTTCAAGTGTCGACTAAAAGCTAACAAAGACATCCAAACCAAATGTGTTTTTATAGGAAACTTTTATTAGACAACGTTATAAATATCAAAATAGCTCATTTGTCGGATCAAACTCTTAACTCTGAAAAAGGTCTTTCTACCTGCATTACAAACCCCTATAATAAAACATCA	17004869	17005081	AACTTTTATTAGA	AACTTTTATTAGA	|||||||||||||	'============='	13	0	0	0	chr1:17004969-17004981
chr1	+	41204637	41204649	GGTGGTACTAGCAGCAGTGATGCCCAGCAAAGCCTACAGTCGTTCTGGCCTCGGGTCATGGAAGAAATCCGGAATTTAACAGTGGTGAGGAAGAATGAGAAACTTTTATTAGAAACTTTTAAAGAGTATAAAGAGCTCTGGGAAATTAACCAAAACTCAGACTAAAGCATTTTTAATTTCAAGCACATTTACAGAGGCATGGTTCACCCCTGA	41204537	41204749	AACTTTTATTAGA	AACTTTTATTAGA	|||||||||||||	'============='	13	0	0	0	chr1:41204637-41204649	NFYC	+				non effective
chr1	+	81017430	81017442	TTCACATACAAAAGAATGAAATAGGAACCTTACCTCACACTATATATAAAGATTTACTCAAAATATACCAACTACCTAAATGAAAGAGGCAAAACTGTAAAACTTTTATTAGAAAACACAGTCATAAATCTCAGTGACTTTAGATTAAGCAACGGTTTCTCAGATATGACACCAAAAGCACATACAACAAAAAGAAAAATAAGGAATAAATTG	81017330	81017542	AACTTTTATTAGA	AACTTTTATTAGA	|||||||||||||	'============='	13	0	0	0	chr1:81017430-81017442	LINC01781	+				non effective
chr1	+	87885444	87885456	TCCTCACTTTTAAATTTTTTTGCCAATTTGTGGTTGGAAAAATAGTATCAAATTATTGTTTTAACTGACAATTAATGCGCTATTAACATTTGTAATACTTAACTTTTATTAGACCTGTACTACAATAAAATACATAAAAGAATTCTTCATCATTTCCAGATTATCATCCCAGAGCCCTGAAGCCCACACACAGCTTCTTCAGGAAATGCTGAC	87885344	87885556	AACTTTTATTAGA	AACTTTTATTAGA	|||||||||||||	'============='	13	0	0	0	chr1:87885444-87885456
chr1	+	89814976	89814988	AATTTCATTTACTGAGTGTTTTGAATATTCTTTGCTCTCATATGCTAACATAACGGGAAAACTTAAAATGGAAGTATTCTCTTTGTCTTCTAAGGCCAATAACTTTTATTAGAACTTAAAATTAATAAATCTGTTTTGTTATTTATTAGCATTCAGTACCAATTTACATTTATAATTCATAAAACATTTTCTTAGTCATTACAGAATTTGATT	89814876	89815088	AACTTTTATTAGA	AACTTTTATTAGA	|||||||||||||	'============='	13	0	0	0	chr1:89814976-89814988
chr1	+	91918083	91918095	GCATGCCTTCATATCCCGCTTTGCTGGTTTAAGCCAAGAATGATGTCTCTCAATAGCAGTGGGAGTTGAGTGTGTGGCTGAGTGCAGCACATGGTCCTTTAACTTTTATTAGAGTTCCATCCTGCAGACTGAGGTTGTCAGATGTCATCCTAAGTGTGTGTTTAATATTTCTGAGTTTTGAACTTTGACCTTAGTTTAATGTGGACAGGCCAT	91917983	91918195	AACTTTTATTAGA	AACTTTTATTAGA	|||||||||||||	'============='	13	0	0	0	chr1:91918083-91918095
chr1	+	101333455	101333467	AAAAGGTCATAAAATAGCATTTTTAAAGGAATGGAATATTGCATAAAGGGAAGAGTACAGCCTTGGAACTATCTGAAGTTTGTCATTTTGGCTGCTGTGTAACTTTTATTAGAAAAATTACCTAACCTCTTTGAATGTTAGTTACTTTATCCTCAAGGTGTGGGTGACACAGGCCTCTACATGGCAGGGTTGTTACAAAGATTATATGGGATA	101333355	101333567	AACTTTTATTAGA	AACTTTTATTAGA	|||||||||||||	'============='	13	0	0	0	chr1:101333455-101333467
chr1	+	118527269	118527281	AGGGTACAGGTTAGTCAGCCAGGTCGATGCAGGAAAGAATTAAACAGCATCAGGAAAGACAGATTACATAATAACATATGCAATATACCAAATTTATAAAAACTTTTATTAGATTATAGTTCATTATATTCAATTACCTGAGACTGATATAACTGGTTCAATTCAGATTTAAAAAAGGGTGGTATTATGCGGTTCTTAATATCCATTAGGTAA	118527169	118527381	AACTTTTATTAGA	AACTTTTATTAGA	|||||||||||||	'============='	13	0	0	0	chr1:118527269-118527281	SPAG17	-	SPAG17	-	1	effective
chr1	+	151982749	151982761	AAATTCTCCAGAGCCTCTTTGCGGTTATTTTCTAATCCCTGGTCACCATGATGGAGCCTGAACAAAATAAAAATTTGGAAAACAGACAACATTAAATTTAAACTTTTATTAGATTGGAATTTTATGTAATGGACCATTGTCTTACTTTTGTGGCAACTAGAAGAGATATTGTATTCTAAGGACTTTCTTTGGGGGAACTTAATAGTAGTCCTG	151982649	151982861	AACTTTTATTAGA	AACTTTTATTAGA	|||||||||||||	'============='	13	0	0	0	chr1:151982749-151982761
chr1	+	179172171	179172183	CATGAGTGAAAAATGACAACAAAAAATTGCTTTGTATATGTTTTGGTTAGCAATACAAAATGATACACACATCAAAGAGGCTTAAAAGGATACACCCCAGAACTTTTATTAGATTGTTGTCTCCCAGTAGGAAAGTGGGTATGGGGTTTGTTTTTAGTTTTTGCTTGATTTTTTCCCGTAATAAAACATACTGCATTTGTAAAAAGAACAAAT	179172071	179172283	AACTTTTATTAGA	AACTTTTATTAGA	|||||||||||||	'============='	13	0	0	0	chr1:179172171-179172183	ABL2	-	ABL2	-	1	effective
chr1	+	182454482	182454494	GCCCAATGTTTCCTTTCATTCTCTCTGTGGCTATCCTGAGTTTCTGTGTTCATCAGGGTTTCTGTTACTCCTTCAATGTACACTTTCCTTTTGTTATTTTAACTTTTATTAGAATGTAGTTATTCATGTATTGTTTCAGCTGTGTTTATGGAGGCAGGGGCAAGTGCTGGGGGCTTCTAGTCAGCCATCTTGCTGACATCACTCATCTTGATC	182454382	182454594	AACTTTTATTAGA	AACTTTTATTAGA	|||||||||||||	'============='	13	0	0	0	chr1:182454482-182454494	RGSL1	+				non effective
chr1	+	189849885	189849897	CATCTTATTATTTAGGCATTTTATCAGCTCACATCATCACAAGAAGAAGGATGAGTAGAGTACAATAAGATTTTGAGAGAGAAAGTGACCACATTCACATAACTTTTATTAGAGTGTAATGTTATAATTGTTCTATTTTATTATTAGTTATTGTTGTTAATCTCTTACTGTGTTTAATTTATAAATTAAACTATATGTAGGTATGTGTGTATA	189849785	189849997	AACTTTTATTAGA	AACTTTTATTAGA	|||||||||||||	'============='	13	0	0	0	chr1:189849885-189849897
chr1	+	202473547	202473559	GGAGGCGGAGGTGGCAGTGAGCCAAGATCGCACCACTGCACATCAGTCTGGGCAACAGAGCGAGACCCTGTCCCCCCCAAAAAAAGAAGACTCTTGGAAAAACTTTTATTAGAAATAAAACAACACCTAAAAGTTGTTACTGTATATTAAAATTTGATTTCTCTGGGGTGGCTAGAATGACAGTTACAGACTAAATTTAAAGCTAAAAAATAC	202473447	202473659	AACTTTTATTAGA	AACTTTTATTAGA	|||||||||||||	'============='	13	0	0	0	chr1:202473547-202473559	PPP1R12B	+				non effective
chr1	+	248184989	248185001	ATTTTGTCTTCCCATGAAGCATTTTGTCATCACAAGAAAAATGAGTACAGTACAACGAGGTATTTTGAGAAAAAGAAAAAGATAGAAACTGCATTTGCATAACTTTTATTAGAGTATATAGTTATAATTGTTCTATTTTATTTGCAGCTATTTTTGTTAATTTCTTCCTTGTCTAATTTATAAATTAAAATTTATAATACATATTGATGGATA	248184889	248185101	AACTTTTATTAGA	AACTTTTATTAGA	|||||||||||||	'============='	13	0	0	0	chr1:248184989-248185001	OR2L13	+				non effective
chr2	+	9727156	9727168	ACAAAACAGAAGCTTTTGCCTAGAAGCAGAGAAGGAGTAAGTTTAGGTATAGGTTTACTCCCTAAATGCTTGTAGAACATCATGCACAATTCACAAAGTAAACTTTTATTAGAACAAGGTACTTCCTGTGATTTTAAGAAAGCGTAGATATTTAGATAGTCCCTAACTGGCTATAGCTGATTTGCCCCAAAATATTGAAACTTGATAAGCTCT	9727056	9727268	AACTTTTATTAGA	AACTTTTATTAGA	|||||||||||||	'============='	13	0	0	0	chr2:9727156-9727168	YWHAQ	-	YWHAQ	-	1	effective
chr2	+	11624018	11624030	GGACTCCGGGCCATTTTGCTGTCAACTCTCTTTGATGCCTGGTCTTGAGGACCTGCAAAAAAGAACTACTTACTTTGTATACTGAAGCTTTTCTTTAATAAACTTTTATTAGAGAGTTAAGTGTTACTTCAGGGCTTGAAAGACTTTTTATTATCCCTTTAAAACAATAAATGTGTAAATTTAGCTTGAATAAACACTCTTTTATTCCCAGTG	11623918	11624130	AACTTTTATTAGA	AACTTTTATTAGA	|||||||||||||	'============='	13	0	0	0	chr2:11624018-11624030
chr2	+	19615337	19615349	GTTCACATAGGGGAGGGACAGTTGCCTATTAGGTCATTGGTGACAACCTTAGTCTCTGAGTTTGGCAATAGAGCAAGGTTATAATAGAGAATCTGTTTTTAACTTTTATTAGAAACTTTTTGTGTGTGTGTGAAGTGAATGGAAAGTGTCATGTACTAAATAAAGTCTGAATACATTTTCTCTGTTTAACAGAGGAGGATACTGATCCTTTCT	19615237	19615449	AACTTTTATTAGA	AACTTTTATTAGA	|||||||||||||	'============='	13	0	0	0	chr2:19615337-19615349
chr2	+	32089628	32089640	TTATTTGCCAACTTTTGAACTACAAACGGCACCATCTATGACAGGAGACAGCAAATTATGGCCCACAGGCCAAATCCAGCTCACCATCTTTGTGTAAATAAACTTTTATTAGAACACATTCACATTCATTTGATTACACATTGTCTATGGTGGCTTTTGTGCTACAATTGCAGAGGAAAATAGTAAGGACAGACTATATGGCCTGTGAAGCCC	32089528	32089740	AACTTTTATTAGA	AACTTTTATTAGA	|||||||||||||	'============='	13	0	0	0	chr2:32089628-32089640	MEMO1	-	MEMO1	-	1	effective
chr2	+	53199518	53199530	AGTAGTGAAGCCAGAATTTGAACCCAAACGCCCTGGTTCTAGTAGAGATGCTACACTTATCCGTGGAGTTTACTTCCAATTATCACCCTGGCACCTCATCAACTTTTATTAGATTATAAGAAGAATGATAAAACTATTATGTCTGCAATAGCTTTTATGTGCATAAAGCAATCACAGAAACCTATGGATAAACCTGAAAGAACCATCAACTGT	53199418	53199630	AACTTTTATTAGA	AACTTTTATTAGA	|||||||||||||	'============='	13	0	0	0	chr2:53199518-53199530
chr2	+	56223830	56223842	TCTTCCTTGGCGTCTACTTTAGCCAATGGGTTATAATTTAGTAGCTTTGATTTTGAGTCAACCATTTGGCTTACATGAAAAATTGAGTAACTCTTTCAGGAACTTTTATTAGAATGTAGACTGTTCAAGTTAATTATTTAGGGATAAGTGTCATGTGGTAGAAAGTAAACTGGACTGTAGTTTCAGGTTTACCACTAACCAGCTATATGTCCT	56223730	56223942	AACTTTTATTAGA	AACTTTTATTAGA	|||||||||||||	'============='	13	0	0	0	chr2:56223830-56223842	MIR217HG	-	MIR217HG	-	1	effective
chr2	+	97815211	97815223	CTTGTGAAATTAATTTTCTCCCTCTGAATCTCATTTTTTATATTATTTTCTTCTAAAACTTAGCAGTTGTCTACCTATCATTGTTTTATGTTACTATTAAAACTTTTATTAGAGATAACCATTTTAAAGAAATGGGAGGGGTTAATTTTAATTTTTTTTACTTTGGCAAATAAGAAATAGTTGATAAATACTTTGAGAGGTGTGATCTGAAAA	97815111	97815323	AACTTTTATTAGA	AACTTTTATTAGA	|||||||||||||	'============='	13	0	0	0	chr2:97815211-97815223	ANKRD36	+				non effective
chr2	+	97820598	97820610	AATTAATTTTCTCATTCTGAATCTCATTTTTTGTATTATTTTCTTCTAGCAAATAATAGGTAGCAATTGTCTACCTATCATTGTTTTATGTTAGTATTAAAACTTTTATTAGAGATAACCATTTTAAAGAAATAGGGGGGGTTAATTTTAATTTTTTTTTACTTTGCAAATAAGAAATAGTTGATAAATACTTTGAGAGGTGTGATCTGAAAA	97820498	97820710	AACTTTTATTAGA	AACTTTTATTAGA	|||||||||||||	'============='	13	0	0	0	chr2:97820598-97820610	ANKRD36	+				non effective
chr2	+	104743686	104743698	CCAGGAAATGCCTAAGAATACAGACAAAAAGGGCACCAAGTAAAGCTTGATCACTCTAACAAAAGGACACAGAGAGGGGCAGCCTAGCAAGACAAAAGAAAACTTTTATTAGACAATAACTGCTCTGCAAGCCTGGTGGAGTATCTCAACTTCTACCTTGAGAGGTTGTAATAAGGTGACCCAATCACACTGTTTGGGTGGCATCTGAGAATG	104743586	104743798	AACTTTTATTAGA	AACTTTTATTAGA	|||||||||||||	'============='	13	0	0	0	chr2:104743686-104743698
chr2	+	123429745	123429757	AATCAACTTAAAAAATAAGTCTTCTAAAGACTTAATCCATTCTGAGCCAACCTGAAAACAGTGATTCTTAATCCTTCATATACATCATAATCTCTTGGGAAACTTTTATTAGATAGCAATGCCTAGGCCTCATCCTAATTTAATTAAATCAGAATTGTTAAGAGCTAGTACTGCAGAACATATATAATGCCAACTTCCTATTTTTATTTTTTA	123429645	123429857	AACTTTTATTAGA	AACTTTTATTAGA	|||||||||||||	'============='	13	0	0	0	chr2:123429745-123429757
chr2	+	152973327	152973339	GCCCATGATTTCACTTTCTGTGTTTTCAGTTACCCAGATTAAACCATGGTCCAAAAATATTAAATGCAAAATTACAGATAACAATACATACATTTTAAATAACTTTTATTAGAGTATATTGTTACAACTCTTTCATCTTATTAGTTCTGCTGTTAAGTGCCAAATTCATAAACTTTATCATAGGGATATGTATGCATAGGAAAACAAACAGTA	152973227	152973439	AACTTTTATTAGA	AACTTTTATTAGA	|||||||||||||	'============='	13	0	0	0	chr2:152973327-152973339	STAM2	-	STAM2	-	1	effective
chr2	+	171512200	171512212	CTCCCACAGTGCTCAGATCAAAGGCGTGAGCCACTGTGCCCGGCCTCAAAAAGCAATTCTTAAACCAAGCAGATGAGAATGATGCAACCTGGAATCTTGTAACTTTTATTAGATTTATCAAAGTAATATGCACGTGACAAAAATCAAATAGTCCAGAGGGTTTATAGTGGAGAGCAGTCTTCTTCTCCATGTGCCTCTCTCCAGGAAGCAATC	171512100	171512312	AACTTTTATTAGA	AACTTTTATTAGA	|||||||||||||	'============='	13	0	0	0	chr2:171512200-171512212
chr2	+	178222319	178222331	TCCATGTTAGCAAAACTTCACTTGTACCCCTTAAATTTATACAAATAATTTTAAAATAATTTTATATAAATGGAAAACAATTCCCTCAATAGGGAGAAAAAACTTTTATTAGAAAATTAGATATAAAACTTTAACATAAATATCCTTGGGAGAAACACTTAGATATTTAGAAACACTTATGTATTTACTAAGCTGTAAATATCTACCACTTAC	178222219	178222431	AACTTTTATTAGA	AACTTTTATTAGA	|||||||||||||	'============='	13	0	0	0	chr2:178222319-178222331	LOC100130691	-	LOC100130691	-	1	effective
chr2	+	180850421	180850433	TTCACTTTCTGAGGCTTCAGCTACCAGTGATTAACCACGGTCCAAAAATAAGTGACTACAGTACAATAAGATATTTTGAGAGAGGCAGACCACATTCGATAACTTTTATTAGAGTATATTCTTATAATCGTTCTATTTTAGTATTAGTTACTATTGTTAATCTTTTACTATGCCTAATTTATAAATTAAACTTTATCATAGGTATGTATGTAT	180850321	180850533	AACTTTTATTAGA	AACTTTTATTAGA	|||||||||||||	'============='	13	0	0	0	chr2:180850421-180850433	CWC22	-	CWC22	-	1	effective
chr2	+	184114454	184114466	ATTGTTTTCCATAGGAGATAACTAATAACTTTATAGAATTTTAAGATGTAATAGAATGTTATTGTCCCCTGGAGGTCACACTTACCAACCAAAGGGTAATAACTTTTATTAGAAGGCTGAAATAGTCTATAAATATTTCATTAAATCCTTAAAAATGTGCAGGTGTTAATTCTGCACTCTCTTCTTTTGATTTCTGGCTACCACACTGAGATG	184114354	184114566	AACTTTTATTAGA	AACTTTTATTAGA	|||||||||||||	'============='	13	0	0	0	chr2:184114454-184114466
chr2	+	193043133	193043145	TCTTTTTTTTTTCTTTAAGATTTAATATGCTATTCTAAGGTCTTATTTTCAAAACCTCTAGGGACGCTTTCTTGGGAATACTATATTAATCAGCTAGGAAAACTTTTATTAGAAGTAGAGAAAGACTGTCCAGACATCAAAGGACTGTCCAACATCATGGGACATTGAAACATATTCTATGCTTGAGTCTTGACTGCTGTTCAGTTTTAGTCT	193043033	193043245	AACTTTTATTAGA	AACTTTTATTAGA	|||||||||||||	'============='	13	0	0	0	chr2:193043133-193043145	TMEFF2	-	TMEFF2	-	1	effective
chr2	+	199384060	199384072	GTGGCAAATTCTGATGTCACTACTTGATATAGCAGCATTATAAAGTGATGCAGATTTTGTCAGCCTGGAGTTCTAAGTGACTGTGGAGCAGTCTCCTGCCAACTTTTATTAGATATATAGTATGGGCAAGAAATGCAAGTTTGTTTTATTAAACCATAAAAAATTTGGGATTACTTTGTTTCTACATCATGTCCTAGCCACTCATAAATAATT	199383960	199384172	AACTTTTATTAGA	AACTTTTATTAGA	|||||||||||||	'============='	13	0	0	0	chr2:199384060-199384072
chr2	+	199687344	199687356	CTAAAAATGATTTTTGCATTTTAAAATGATTAAGGAAAATAAAAATACTATTTTCTGATAAGAAAATTATGTGAAATTCAAATTTCAGTGTCCCTATGTCAACTTTTATTAGAACAGCAGCAGCCACATCCATTTAGGTACTGTCTGTGGCTGCTTTTACACTTCGAGTGGGATGGTAGTGACATGGAGTATGTAGCCTACCAAGCTTAAAAC	199687244	199687456	AACTTTTATTAGA	AACTTTTATTAGA	|||||||||||||	'============='	13	0	0	0	chr2:199687344-199687356
chr2	+	204772522	204772534	ACATGCCCAGAGTTTTAATGTTCAATGTAATGCTTACTTTTGATTTCTGTTAATAATCCAGGATTTAAATGACACACCCATAACAATAAAGTATACTAAGAACTTTTATTAGAAATGGCTATTGAATTTCATAAAATGTCTATTAATTAGTCAAAATTAATTCATTTCTATTTATTATAACTTTTGCATAAATTTCATAACTTTTTATATGTA	204772422	204772634	AACTTTTATTAGA	AACTTTTATTAGA	|||||||||||||	'============='	13	0	0	0	chr2:204772522-204772534
chr2	+	214363223	214363235	TCTTATAGGGCCATGACTAGAGAATGATATTGTCATATTGGTTTATATCATTAAATTTTTCATATTAAAAGTGCTTTTATAGTCTAATAGAAAGTAATAAAACTTTTATTAGATTTATACACCAAACATATAAAACAATATTGATGCTCTGATTTCAATTTTTAAACTCCTGACATTATCCCAAGCTGCAATGACTGTTAATTCAGAGTACCT	214363123	214363335	AACTTTTATTAGA	AACTTTTATTAGA	|||||||||||||	'============='	13	0	0	0	chr2:214363223-214363235	SPAG16	+				non effective
chr2	+	227701246	227701258	GTTTGAAGTGACGTTGCATCAGCAACAGAGCATGCAGTTTCAGGTGCTCTCGGGACAGCTTTCAGTTTCTCAGAACAAGTCTAAGCCTCACCGCAGTAATAACTTTTATTAGAGGACAAAAAATCCGCCAAAGTAAACCCTTTCTGTCCAACCCCTAAAAACCTTTGGATAAACGTTTACAAGAAACGGATCACAGCCTTATTTGTTTTTCTA	227701146	227701358	AACTTTTATTAGA	AACTTTTATTAGA	|||||||||||||	'============='	13	0	0	0	chr2:227701246-227701258	RHBDD1	+				non effective
chr2	+	239510974	239510986	ACACTCAACTTTCATAAGATAAGTGGCATGAAAATGCTCTTTGAGCTGTAAAAATATTGGCTGATTTACAAATGACTGTTTTGACGAAGGTATTGGAAAGAACTTTTATTAGAAGACAGTGAGTGCTTCCACAGGCACTAACCTCTCTGGTGTTTTGAAAATGCTCCAAAGGGCAAATTCTAGCACTGTGAAAGATTTGAGAGACGGCTACCT	239510874	239511086	AACTTTTATTAGA	AACTTTTATTAGA	|||||||||||||	'============='	13	0	0	0	chr2:239510974-239510986
chr3	+	37323359	37323371	GACTCCAGGTCCAACACTGTTTCAGCAATAACCAAGTGTTTTGTTTTTCAGAAAACAATGTATTATGTAAAATGTCAGGAATATAAATTCAACTTGTTAGAACTTTTATTAGATTATTGCTGGTGATGGGGTAATGGAAGTCTAAATGTATGTATTTTAATCCACACATTCTGTTGGGTTTTGGTTGCAGTCAGGTGACACACAGTCTTTTGC	37323259	37323471	AACTTTTATTAGA	AACTTTTATTAGA	|||||||||||||	'============='	13	0	0	0	chr3:37323359-37323371	GOLGA4	+				non effective
chr3	+	83036072	83036084	CTTTTGTTAAATTTCCTGATGTTATTAAAAATTAGATTACTATCTATATGAACATCTTGGAGATTATTAATAATTATGGTTATATAGTTTACATTCCTTAAACTTTTATTAGAAACTCTGTAAATCATTACGTTAGACACTGCAAAAAATAAATTTATCTCACATTTTAGAGTCTCTGAGAATAGTTACGAATCCAGGTCTTAGCTAGAAATT	83035972	83036184	AACTTTTATTAGA	AACTTTTATTAGA	|||||||||||||	'============='	13	0	0	0	chr3:83036072-83036084
chr3	+	85249990	85250002	ACCTTATATTTCAATGGCAAATATAAATTTGTTAAAATGTCCAGATAGTGTAAAACATGAAACCTGTGTGGTATTTCCAATTAACTCCAGTTCCTATAGCAACTTTTATTAGATAGAAAAATATCTCACTTCTTTCCATTTATGCCTAATTTGAATCTATCTTAAAGTAATTATATGTTATTATTAACCATTTTCACTCTCTTAATACAAATG	85249890	85250102	AACTTTTATTAGA	AACTTTTATTAGA	|||||||||||||	'============='	13	0	0	0	chr3:85249990-85250002	CADM2	+				non effective
chr3	+	88471271	88471283	ATTGTCCATCTTTTGCTACATCTGAGAGTCCATGTGTTTCTGTGGATCTCTCTGTCTCATTCTGATCTATGTTCCTTTTAAAATGAAAACATTGGCAAAAAACTTTTATTAGACTTTTTTTTGTAAGTAACTTTGTAATGATGTGTATCCATTTGTAAGTAAATTATAAAACAAATAATAAAATAATGCATTTAAATTCCCATCTATTCCTTA	88471171	88471383	AACTTTTATTAGA	AACTTTTATTAGA	|||||||||||||	'============='	13	0	0	0	chr3:88471271-88471283	CSNKA2IP	+				non effective
chr3	+	105174313	105174325	GAGGCGGAGCTTGCAGTGAGCCGAGAATGCGCCACTGCACTCCAGCCTGGGCGACAGAGTGCGACACCGTCTCAAAAAAAAAAAAAAAAAGAGAAAAGAAAACTTTTATTAGAGATAATAAGTTCAAAATATAAACAGGTAAGGTAGAAATGGTACACACGAATAACAAACATAAAAGTACAGATGGAACTGTGTTAGGAGGCAGGACTCAAC	105174213	105174425	AACTTTTATTAGA	AACTTTTATTAGA	|||||||||||||	'============='	13	0	0	0	chr3:105174313-105174325	ALCAM	+				non effective
chr3	+	123059288	123059300	AACAAATCACATTCTTCTTTTGGGGCCTGATTCTAACCCTTCCATCTTCATGATGTCTTCCTTGACTTACCCAAGCCCAGAATAATACTTCTTATGTCTAAACTTTTATTAGAATCGTAATCATACATAACAGCTGATTCCAGCTGTTTCAAAGACATAGCCGGGCAAATTCAACTGGTCAGCGCCTCTTTGCTCTGTCTTCCCTCCCTTCTT	123059188	123059400	AACTTTTATTAGA	AACTTTTATTAGA	|||||||||||||	'============='	13	0	0	0	chr3:123059288-123059300	ADCY5	-	ADCY5	-	1	effective
chr3	+	169550608	169550620	TTCAGCTAAAAACTGTTGCTCTAAACAAACAAAACATTTGGAATATCTGGAGACTGAATTCTGTTCTCTTCATTTTGAGAAGGAGCAAACATAGAGCTAGAACTTTTATTAGATGGTAGAAAAAGTTTTGTCGGGTCTTGTGCATCCTTCCTCTCATTCCCTTTGCAAATGCAGAATTGGATCCCTCACCTATGTGGACAGGATTAGGTGACA	169550508	169550720	AACTTTTATTAGA	AACTTTTATTAGA	|||||||||||||	'============='	13	0	0	0	chr3:169550608-169550620	LRRIQ4	+				non effective
chr3	+	171207765	171207777	CTGCCTCCCAAAGTGCTGGGACTATAGGCATGAGCCACCACACCTGGCCACAATGACTAATTTCATTCATTTATTTAATCATTCATTTCTCCACTCAGCAAACTTTTATTAGATACCTGCTAAGTTTCAGACACTGCTGGACCCTGGGGATATAGAAATAAATAAGGTATATTGCTTGACCTCGAGAAGCATATGGCCTATTGAGGGAGACAG	171207665	171207877	AACTTTTATTAGA	AACTTTTATTAGA	|||||||||||||	'============='	13	0	0	0	chr3:171207765-171207777
chr3	+	174460553	174460565	CACCTACTAGTAATAGGAGGATTAAACAAATGACATGTGTGAGAAAAATATAACAATATTTTAATGATGTTTCTGTTTTTTAATGCATTTAAGTATTTAAAACTTTTATTAGATACTTAAATTTTGTAGGGTGTATTATTATGAATTTTTAAGATAGACAAATATGAGAATATAAAGCAAGAATGTAAATACAAAAGGACTGTTATTTAATAC	174460453	174460665	AACTTTTATTAGA	AACTTTTATTAGA	|||||||||||||	'============='	13	0	0	0	chr3:174460553-174460565
chr3	+	178993819	178993831	GCAGTGAGCCGAGACCACGCCACTGCACTCCAGCCTGGGCAACAGAGTGAGACTTTGTCTTTAAAAAAAAAAAAAAAAAAAGGCTGAAACAATAAACTCAAACTTTTATTAGAGGCTCTCAATATGTTCTAACTGGCCTTCTTATACTTTCCCTCCTATCCTTGCCAGCTTTCTTCTGACACCAGCCTTCCTTCCTTCCCTCTCCATTCTTGT	178993719	178993931	AACTTTTATTAGA	AACTTTTATTAGA	|||||||||||||	'============='	13	0	0	0	chr3:178993819-178993831
chr3	+	182599748	182599760	TAAAGACAGGAAATTGTACTAAACTGCGATAAACACAACATCTCAAGTAGTTTTCTCATTTTAATAACCTTTATCCTTATTCTTTTCTATTTTTGCCTAAAACTTTTATTAGATTCAGACTGCTAATGTCATTTCATTATATTGAATTTATTAATCCTTTCCTTTTTAGCCATATACTCTTATTGTATAAATACAGAGCAAAATGAAAAGTGT	182599648	182599860	AACTTTTATTAGA	AACTTTTATTAGA	|||||||||||||	'============='	13	0	0	0	chr3:182599748-182599760	ATP11B	+				non effective
chr4	+	65879302	65879314	AGGACAACACTACTTCTTAATTATATTTTTGATCAATAATATCTCTGACAATCTGACAAGTATGGAGAGTCATCACAAAAAAACATGTATATGAACATAAAACTTTTATTAGATTTAGAGAATTTAAAAATTTTTCTCCCAAGCCTAAACAGAGACATTATAACGACTGATTCATGAACTTCATGTTAGAAAAGAAAGCAAAAACAACTTGAG	65879202	65879414	AACTTTTATTAGA	AACTTTTATTAGA	|||||||||||||	'============='	13	0	0	0	chr4:65879302-65879314
chr4	+	67528170	67528182	TATTTATGACAAGATTTTGTCAGTATTTCACTTTATAATAATAAATATTTGGCTATGATATTAAAATCATCTCTTTTGGGGGGAAAGTAAACAATGAAAGAACTTTTATTAGAAATATGAGATTGCATCTCATATACTAGTTTAAATTTTTTGTCGACCTTGCTTTATGACATGGTGTAGGCACTGGATTTCCTTAAAATTCCAAGTCTGTTA	67528070	67528282	AACTTTTATTAGA	AACTTTTATTAGA	|||||||||||||	'============='	13	0	0	0	chr4:67528170-67528182
chr4	+	67635297	67635309	TACTATAGTCCTTGGGGACATGTTTGCCCTTCCAGCATTGAAGTATCATTATAAACAAAGAGGACTGTCAACCAGGAAGGTCATGTGAATTTTGGTCTATAACTTTTATTAGAGTTTCCTTACCTAGACATAATAGAATAATTGCCCATATGACTCAGGTTCAGCCTGCTAACTTGCCTGGAGATTGGGCTGATATTACATAACCTAAACTTC	67635197	67635409	AACTTTTATTAGA	AACTTTTATTAGA	|||||||||||||	'============='	13	0	0	0	chr4:67635297-67635309
chr4	+	110917746	110917758	AATTAACTATTCAACCCTTGCCTCCTCCTGCCCTGATGACCTCACCTTATCTTTTATTAATTCCTTAATAACAAGTCTCTAGGAAGTGCTTTACCCATCCAACTTTTATTAGAAACACTTCCTAGGCAGGTGTCATTCTGTACAGAGTGCTCTTCATGCTGTAAGCAGGTTTTGGAAGAGCCAGCTCTTTCTTCCTTTCTTAGAGGAACTGGA	110917646	110917858	AACTTTTATTAGA	AACTTTTATTAGA	|||||||||||||	'============='	13	0	0	0	chr4:110917746-110917758	EGF	+				non effective
chr4	+	115977798	115977810	CATTGTGAAAGGCCATTTCATTGTCCATAGGAAATAAACTTGAAATCAGATTCCCTCTACCAAGTGCATGATAGAATGCCACTCTCACAATGAACCATCCAACTTTTATTAGAAACTACTGTTTCTCCATAAAACCAAACTCTTCCCTGCATTTTTGGTCATGCTCAGAAAAAAATATTTATTTTTTACTATGATTTAAGCAGTTTATAGACT	115977698	115977910	AACTTTTATTAGA	AACTTTTATTAGA	|||||||||||||	'============='	13	0	0	0	chr4:115977798-115977810	NDST4	-	NDST4	-	1	effective
chr4	+	128342442	128342454	ACAACTTCAAAGAGCATTGGAAAACTTGGGGAATTGGAGATGAGGAAAACACAAAAGAACAAACAACCATATTCAACGTGGCTCAAGAAATGATGTCAAGAACTTTTATTAGAATGATCAATACCATCAAGATATATATACTTTGTAGCCACTAGTGACCTAATCCTCCCTTCTCCCACTCATGTTGCAAACGTAAACAATAAACTACAGATC	128342342	128342554	AACTTTTATTAGA	AACTTTTATTAGA	|||||||||||||	'============='	13	0	0	0	chr4:128342442-128342454
chr4	+	128521082	128521094	AGGTTGGTCTCAAACTCCTGACCTCGTGATCCGCCTGCCTCAGCCTCCCAAAGTGCTGGGATTACAGGCGTGAGCCACTGCACTGGGCCAAAATTTACTTAACTTTTATTAGATAATTTTATCTAAAAATGGGTTCATGAAGGCAGGGGAGAGATATGCTAAGATTCATATTTGTGATACTTGCATTTTTTTAAATTCCACATATAAATATAA	128520982	128521194	AACTTTTATTAGA	AACTTTTATTAGA	|||||||||||||	'============='	13	0	0	0	chr4:128521082-128521094
chr4	+	151078838	151078850	CACTGCAGCCTCCACTTCCCGGGTTCAGGTGATTCTCATGCCTCAACCTCCCCAGTAGCTAGGCTTATAGGCATGTACCACCATGCCCAGCAAATTTTTGAACTTTTATTAGAGACCGGGTTTCACCACGTTGGCCAGGCTGGTCTTGAACTTCTGACCTCAAGTGATCCGCCTGCCATGGCCTTGCAAAGTCCTGGGATTACAGGCATGAGC	151078738	151078950	AACTTTTATTAGA	AACTTTTATTAGA	|||||||||||||	'============='	13	0	0	0	chr4:151078838-151078850	DCLK2	+				non effective
chr4	+	167285576	167285588	ATCTTTCTAGTATTTTCTATAGCATATGTTATATACCCCTGGTATATGTAGTTCATTTGGTCAGCAACAGTCTCTTAGAGTAAGATAAAAAAAGACACAAAACTTTTATTAGAATGAGTAGTATTTTGTTAATTATAGAAGCAAGCTCTTTTAATAAGCATTTCACTTATTTGTCTTATGCAAAAAAAGGACTCTTTATTCTTTGTGTGTAGT	167285476	167285688	AACTTTTATTAGA	AACTTTTATTAGA	|||||||||||||	'============='	13	0	0	0	chr4:167285576-167285588
chr4	+	168105052	168105064	ACAGCAAATAGTCTTCAGCCATGAGAGCTTACCAGAATCAACCTAACATTACCCTCAGGGCCCATTAAAGGAAGATGTAGAAGAAATATCTAGACATAGAAACTTTTATTAGAGATGGTCATAAAACATTGATTGAAAAACCTTTTTGAATATCATACCAGGATCATTTATTTGAAGCCCAAATGGTTCATGAGTTACCAAGATGCTAATAAA	168104952	168105164	AACTTTTATTAGA	AACTTTTATTAGA	|||||||||||||	'============='	13	0	0	0	chr4:168105052-168105064	SPOCK3	-	SPOCK3	-	1	effective
chr5	+	18222245	18222257	CACAGTTATGCTTTTCATAATTTCTATTACTCACTGTACAGTAGAATAAGATGTTTTGAGAGAGAGAGAGAGGAGAGAGAGACAGAGACCACATTCACATAACTTTTATTAGAGTATATTGTTACAATTGTTCCTTATGAGTTATTTGATATGATTTGGCTGTGTCTCCACCCAAATTTCACCTTGAATTATAGCTCCCATAATCCCCATGTG	18222145	18222357	AACTTTTATTAGA	AACTTTTATTAGA	|||||||||||||	'============='	13	0	0	0	chr5:18222245-18222257
chr5	+	22614001	22614013	ATATCTTCTTTTATTTCACTGGGAATCATGTGTATCACGTTTATGAAAATAAATAGATTCCCAAATGCTAGATTGTAGCTAAAAAAATGTTTAAGTTAACAACTTTTATTAGATTTATTTTATATTTTTCATTTCAATTACAAAATGAATATATTTCCTGCTTAAAAGAAAGTCTAAAGCAGACATATATGAAGTGACAGTCTGGCTCCTGTC	22613901	22614113	AACTTTTATTAGA	AACTTTTATTAGA	|||||||||||||	'============='	13	0	0	0	chr5:22614001-22614013	CDH12	-	CDH12	-	1	effective
chr5	+	39160993	39161005	ACTAAGACAGTTGTGTTCTGTATGGGATAGGCGCTTTAAAGATCGATAGGACATGTTTATTTCCATCTGTGCAGAGAGATTGGGATCATCATACTTCAGTAACTTTTATTAGAAGTTTTCTAAACTGCCACCTGTGCTCGAAATGACATGCTAATTGCCACACATCTGACCATTCTGTTAAAAGCAAGATTTAAAAAAACTGCCTGCCCTTTT	39160893	39161105	AACTTTTATTAGA	AACTTTTATTAGA	|||||||||||||	'============='	13	0	0	0	chr5:39160993-39161005	FYB1	-	FYB1	-	1	effective
chr5	+	51733625	51733637	CTCAACATTTTGTATCACTGAATTCCATTGATAAGTTATTGAAAACAATTAAATTTAAGACATTCTCATATTCAGTGATCAAGAAGTTACTATCATAATAAACTTTTATTAGAATCCAGCTATTAAAGCCTCATGTACTTAGCCAGGCAACTAAAATAGCCCAAATTGAAATTAGTTGTTCACTTAGACCATAGGGACACCTGGCTCCTTTTA	51733525	51733737	AACTTTTATTAGA	AACTTTTATTAGA	|||||||||||||	'============='	13	0	0	0	chr5:51733625-51733637
chr5	+	58022336	58022348	ATATAAATAACGAATGGTTTGGAAGTTTACTGATCTAAAATAGGGATCTAGAAACTATGGCTCTTGCGCCAAATCTGGCCCACTGCTTGTTTAGTAAATCAACTTTTATTAGAATACACTCCCCTCACTGTTGTCTTTGACTGCCTTAACACCACCACAGCAGAGTTAAGTAGTTGCAACAGAAACCATATTGCCGGTAAAGCCTAAAATATT	58022236	58022448	AACTTTTATTAGA	AACTTTTATTAGA	|||||||||||||	'============='	13	0	0	0	chr5:58022336-58022348	RAB3C	+				non effective
chr5	+	89213460	89213472	ACAATTGGTTATCCATATGGAAAAAATAAATAAATCTGTATTTTTAACTCATGCCTTTCACAGAAAATAATCCATGGCATTAGGAACCTAAGTATGATAAAACTTTTATTAGATAATATATATATATTTGTTTTTAAGTGAAAGCAAGTTTATTAATAAAATAAAGGAATAAAAGAATGGGTACTCCATAGGCAGAGCAGCCCCGAGGGCTGC	89213360	89213572	AACTTTTATTAGA	AACTTTTATTAGA	|||||||||||||	'============='	13	0	0	0	chr5:89213460-89213472
chr5	+	97084094	97084106	TAAAATTGCTTTTGTGTGTTGTCTTTATCTGGTTTTGGATAATTGCACTAGCTTCATTACATCAGCTTGGAATTGTTTATCTTTCACTATATTCTGAAACAACTTTTATTAGATAGGAATTGGCTATCCATTGAATGATTCATAACATCAATAACAACAACAGCAAATATTTATTTGCATCTTTCTTCTACTGGGTTTATATATATAATATAT	97083994	97084206	AACTTTTATTAGA	AACTTTTATTAGA	|||||||||||||	'============='	13	0	0	0	chr5:97084094-97084106
chr5	+	112136509	112136521	CTGTCATTTTAATTTCCTGTTAACAGATGGTGGTTGCATTAGAAAAGGCTTTGGGTTTTATTCATATCAGAAGCTAAGAGCCTATCATTTTATTTCACCTAACTTTTATTAGAAGATATACATATATATATATATATTCTATGTGAAAATATACCTAAGTAGAAGATATTTGTAAGCTTAGGTAATAGTTTAACTGTTGTATTTGCAGCTCCA	112136409	112136621	AACTTTTATTAGA	AACTTTTATTAGA	|||||||||||||	'============='	13	0	0	0	chr5:112136509-112136521	APC	+				non effective
chr5	+	124451915	124451927	GAATTAGAAATGGCATCCTCACAAAGGAGATACAATTTTCCTTGAATTAGGACAAGTGAATTGATCCTGAGTTTCAAAATTAATATGGTATGTGACAACAAACTTTTATTAGACAAACAACGTGGTTTTCATAAGACAAATAGGGGCTTCTTTAGTTTGCAAACTGTTTCATTATAAAGAACTAAACCCCCAAACCCTGGTAATTCACTGAGC	124451815	124452027	AACTTTTATTAGA	AACTTTTATTAGA	|||||||||||||	'============='	13	0	0	0	chr5:124451915-124451927	LOC101927421	+				non effective
chr5	+	140316990	140317002	GGGATTACAGGCGTGAGCCACCGCGCCCGGCTTCTTCCATTTATTTTATTATTTTATCTTAATGTTTATGTGTGTGTATGTGTATATAGGGGTATTGCACAACTTTTATTAGATAGCTGATATTTTAATGCTATTTTAAAAGTTTAATTTTATAATACAAAAATTAGCTGGACATGTTGGCACATACCCGTAATCCCAGCTACTCAGGAGGCT	140316890	140317102	AACTTTTATTAGA	AACTTTTATTAGA	|||||||||||||	'============='	13	0	0	0	chr5:140316990-140317002	PCDHA10,PCDHA9,PCDHA7,PCDHA6,PCDHA5,PCDHAC1,PCDHA4,PCDHA3,PCDHA2,PCDHA13,PCDHA12,PCDHA11,PCDHA1,PCDHA8	+,+,+,+,+,+,+,+,+,+,+,+,+,+				non effective
chr5	+	155016651	155016663	CCTTACAAAGCCTGTCTGCAGCCTGAATGCAGCCCATATGCAAGTAACACAAAGGCAAATGTTTCTGACAAAGAGGCTAAACATTCTGTTTAATAATTGAAACTTTTATTAGATAAACTGCTATCAGGTCTAAAAATCTTGAGGATATTCTGATACTCATATGCCAAGCTGAGTAATATATGGCACACATGTACTTGTGCATATATAACTGTA	155016551	155016763	AACTTTTATTAGA	AACTTTTATTAGA	|||||||||||||	'============='	13	0	0	0	chr5:155016651-155016663
chr5	+	164202125	164202137	AATGTGGGTATGGTATTACTTTACTTTCATATAACTGTCTTTGGTTATCAAAGATTGGCTAGCTATGAGAAGATTTAGAAGCATTTCTGCTGCATTCACCAACTTTTATTAGAAATCCTCCCAAAATTATTAATTATGTATTCTTGAGATAATCATACTACCTCACCATAGAGCTTGCTTAGGTTTTCAGCAAGATTAGTAATTTCAAACTAC	164202025	164202237	AACTTTTATTAGA	AACTTTTATTAGA	|||||||||||||	'============='	13	0	0	0	chr5:164202125-164202137
chr5	+	170305225	170305237	TGTACTCATCTCTACATAGGGACTGATCTTACACAAAGAATAGAGGCTGAGAAAGCACTCTTGGAACTTATTGACAGTCCAGAATGTCTCAGCAAGTGTCAACTTTTATTAGAACAAGGAACAGTAAGTATTTGGTAACAATGATTAACCATGAAAGATCAGTAGATGTATGTCATTGTTAATGAACTCGTGTGTTAGCAATGGTAACTGATA	170305125	170305337	AACTTTTATTAGA	AACTTTTATTAGA	|||||||||||||	'============='	13	0	0	0	chr5:170305225-170305237	RANBP17	+				non effective
chr6	+	7548869	7548881	CTGAAGTTAATGATATGTGATCAGTTTTCCACTATCCCACAAACACAATCTGCCAAACACACAGTGTGAAAATCGAGAAAACCGCCTGGAAAAGAAGCAGAACTTTTATTAGAGTACTGTTTCTGTAGCTGCTGGGCGAAGACAAAATGCAGGATCAAAGGAGGCTGTCTTTCTAAAATCTATAGAGACAAAAAATCCACCATGTTTGCTCAC	7548769	7548981	AACTTTTATTAGA	AACTTTTATTAGA	|||||||||||||	'============='	13	0	0	0	chr6:7548869-7548881	DSP	+				non effective
chr6	+	16814235	16814247	AGCTGTTTACAATTTTTATTGTTGTTTGTTGTTTATTATTTTATTTTTGTTTATTATTTATTGTTTATTACAACAATTTTTTATTGTTGTTAACTTCTGCAACTTTTATTAGAATACACAGACCTACAAATGTTAAGGTGAAAATGGATCTTATTATCTTTTCTCACCACCTATCATCAAAGAATTCTGGTAATACATTAAGGTGAAGGAAGG	16814135	16814347	AACTTTTATTAGA	AACTTTTATTAGA	|||||||||||||	'============='	13	0	0	0	chr6:16814235-16814247
chr6	+	55916348	55916360	CAAAGTTTCAGTTGCCTACCACCAGCCTTGGATGGAAAATTTTACATGCAATAAAATATTATGTGTGTGTGTGTTTGTAAGAGAGAGACCACAGTCACATAACTTTTATTAGAGTATATTGTTATAAGTGTTCTATTTTATTATAGGCTATTGTTGTTAATCTCTTACTGTGACTAATTTATAAATTAAATTTTATCATAGGTATGTACTTAC	55916248	55916460	AACTTTTATTAGA	AACTTTTATTAGA	|||||||||||||	'============='	13	0	0	0	chr6:55916348-55916360
chr6	+	69810018	69810030	TAACAGGTTTGGACACATCAGTCATTTACACTTAAACAAATTAACTCATAGTATTTCCTATGAAAAACAACTCCCACTGGTCTCTCTTTAGATATTATTTAACTTTTATTAGATGTGCCCATTTGCAAGGGAATATTTCTGTATGTGTTTCTTGTTTTAGTGCAGAATTTTCTGTAAATCATTCGGTCTACATCTATAACTTTTAAATATATT	69809918	69810130	AACTTTTATTAGA	AACTTTTATTAGA	|||||||||||||	'============='	13	0	0	0	chr6:69810018-69810030	ADGRB3	+				non effective
chr6	+	80653952	80653964	AAACATTTATTAAAAGCATGAATAAATGAATAATGTAGATAAGTTGGGTATTCATAGATTGGGGAATATTTAGATTCATCAGTTTAAAAAATGTATATACAACTTTTATTAGATGTATACGTTGAGCCTAGGACTCCAATCCTAATAATTTAAATGTACTCATGAAGTGAAAGAATAGAAGAAAAAAACTAACATGATGACATGGAATACCTA	80653852	80654064	AACTTTTATTAGA	AACTTTTATTAGA	|||||||||||||	'============='	13	0	0	0	chr6:80653952-80653964	ELOVL4	-	ELOVL4	-	1	effective
chr6	+	97617890	97617902	ACCACGTGGTATAGTTTAGTTGCCCGTGGTATAGGATACCAATAAGATATTTTGACGAGGGGGTGGGGAAGGCAGTCAGAGAGAGACACAAAGTTCACATAACTTTTATTAGAGTCTATTGTCACAACTGTTCTATTAATACTATTATTAGTTATTATGTTAAACTCTTATGTGCCTTATTTATGAATTAAACCTTATCATAAGTATGTATGT	97617790	97618002	AACTTTTATTAGA	AACTTTTATTAGA	|||||||||||||	'============='	13	0	0	0	chr6:97617890-97617902	MMS22L	-	MMS22L	-	1	effective
chr6	+	98346225	98346237	TATTCTCTAGACAGAACATATGCAGTATATTTTGATGATGATATTTGTTTAGAAACTGCTTATTTGCCTTTGTTTTTGCTCATTCTTGTATGCTGAAATAAACTTTTATTAGATGCATATATAAAACACACATATATAATACAGATCTATATTATACATGAATAAGAAATGCACATGGTATTATAAGATTATACATATTATAAATGTAAGTGA	98346125	98346337	AACTTTTATTAGA	AACTTTTATTAGA	|||||||||||||	'============='	13	0	0	0	chr6:98346225-98346237
chr6	+	113090809	113090821	GAGTGAGTGCTGGAAGTAGACTTTATAAATGAAAATCTTGGACCCGGCTTCTAATTAGTTGTGTCAATTTCTTTATATCTAAAATAGTGACCATAATAATAACTTTTATTAGAGTTGTGGGGATTACATAGATTGACATATCTAAATATAAAGCATTTGGATAGCATCTAGTACAAAAAACACTCCATGTTAATATTAATAATATTGTTATTT	113090709	113090921	AACTTTTATTAGA	AACTTTTATTAGA	|||||||||||||	'============='	13	0	0	0	chr6:113090809-113090821
chr6	+	122349094	122349106	TCAGGGGAGAAAATGAAGATGATGTGCTTAAGTAAGAAATACCAGACAGAACAGAAGTGAGCAGGGTGCTATAGCTTTGCTGCTGGTTGTCTATTTGATAAACTTTTATTAGAACAGGCAAAAATATGCAAACATCAAATCCATCAAACTGACCAAACTCAGCAACAGTTAACCAAGATTACCCACAAGAAGAAAAAGATAGGAGTGGTACTA	122348994	122349206	AACTTTTATTAGA	AACTTTTATTAGA	|||||||||||||	'============='	13	0	0	0	chr6:122349094-122349106
chr6	+	131489812	131489824	ACAATTGGGGAATATAATTAAACTTGTATTTTATTTGAGTCTAAGTATAGCAAATTATCTAATTATAGAGACTGTTATATTTTAAGGGATAGTGTGCTTTAACTTTTATTAGAGTGCCTCACAAATATATGTACTGTAAAAGTATTAGTACTTTCATCAAAAATCTAGAACTTGACACATAATCTAATGTAAGCTCTTGTAGGTACTCAGTTT	131489712	131489924	AACTTTTATTAGA	AACTTTTATTAGA	|||||||||||||	'============='	13	0	0	0	chr6:131489812-131489824	AKAP7	+				non effective
chr6	+	145789512	145789524	GATACTGTGCATGAATAGCAATACTTCAAATCACTTTAATCGCCGTACATTGTAAGTTCCTCATAAAAGCCACCAAAGCTAAAATACAGTGTGTTCAACAAACTTTTATTAGACTGCCAACTGAAATTATTATAATAATGTAATTCTGGCATAAACTTTGACTATATTTTATTCCATATTATATTTTATCTCATATAAATAGATACAAATGGA	145789412	145789624	AACTTTTATTAGA	AACTTTTATTAGA	|||||||||||||	'============='	13	0	0	0	chr6:145789512-145789524
chr6	+	162153572	162153584	GTGTTCTCATTGTTCAGCTTGCATTTCTTCAGAGGTTTTTTTTTTTTGTGTGTGTGTGTGTGTGGAGATAATTCACTTTTATATTTCCGAAAGCCTTTAAAACTTTTATTAGATAAACAAACATTCAAGATGCATACAGTGTACACGATGCAAAGAAATACCTACTCAAAATATATACTCTTATTTTAAAAGTGAGAACATGCAACATTTGGT	162153472	162153684	AACTTTTATTAGA	AACTTTTATTAGA	|||||||||||||	'============='	13	0	0	0	chr6:162153572-162153584	PRKN	-	PRKN	-	1	effective
chr7	+	7777474	7777486	TTGCTAAATTTGGTCTCCTTGAAGCTGGGTATATTGTCTTTTTGTGTATAGTAACTTAAGAATGTGGAATGTGGGCAGACAGCATAATCTATGGTAGTTAAACTTTTATTAGATTGTTGTGAAGATTAAATGAGATAGTACATGCCAGAGGCCTAGCCCAGCACTTGCATACACTAAGTCAATAAATATTAGTCATTATTCTGCAGTGGAAAA	7777374	7777586	AACTTTTATTAGA	AACTTTTATTAGA	|||||||||||||	'============='	13	0	0	0	chr7:7777474-7777486	UMAD1	+				non effective
chr7	+	21647911	21647923	TGAACAACTGTACTTTATTATAGTTGACTATAAGAATGAATATGGTGGGCAAAGAATCCAAATGGTAAGTAATTCACAGAACACTTGAAAAGATGTTTTAAACTTTTATTAGAAAAATGGTGTCTTTGTTTCTCTAGGAACTTAACCTGGCAACCAAAATAAGAAAATAATTGGGTGAAGTTTAGATTTAGGAGCTGGGCACCTTTCTGAGTT	21647811	21648023	AACTTTTATTAGA	AACTTTTATTAGA	|||||||||||||	'============='	13	0	0	0	chr7:21647911-21647923	DNAH11	+				non effective
chr7	+	27618707	27618719	AAATGTCAAGATAGATTATTTTTATTTTTAAAGGGAGGGCATGGGAACTGTTTTAGATTAAAGAAAGATGAAGAAACAAAACAACTAAATGTAACATATGAACTTTTATTAGATGCTGGATCAAAGAAAATTAGAAAATCCAGTTATTTGGGGGACAACTGAGAAAATTTGAATATGGGTTATATATTAGATGGCACTGAATCAAAGTCAAAT	27618607	27618819	AACTTTTATTAGA	AACTTTTATTAGA	|||||||||||||	'============='	13	0	0	0	chr7:27618707-27618719	HIBADH	-	HIBADH	-	1	effective
chr7	+	35592475	35592487	CATATGACAGCAAATCTTACCATATAACTGTATTACTCTGTATGTAGAAGTCCCTATAGGGAAAACACAGTAAGGCATGCACATTAAGTTGATGCCAATAAACTTTTATTAGACAAATAACCCTGACAAGACATCATGATGGTTGCCAGACATATCAGGATGAAAAACACAAGCATTTCACAGTCTTGGGAGAAAGGCAGACGTGTAAACCAA	35592375	35592587	AACTTTTATTAGA	AACTTTTATTAGA	|||||||||||||	'============='	13	0	0	0	chr7:35592475-35592487
chr7	+	51239628	51239640	GGGGACTGACCTGGAAATGTGAAATCAAGAAAATATAAACTTTCTTACTGATACAGAAGAGTCTTTCCATGTAATTTTTAATAGGTGATAGTAAAGATCCAACTTTTATTAGATACATTTAAAATGTCAATATTTATAAGATGTCATGAATTACATTCTCTTGAGTATTTGAAACTATGAAGAAACTTTATAGATGCCAACTGTGCAATGTGA	51239528	51239740	AACTTTTATTAGA	AACTTTTATTAGA	|||||||||||||	'============='	13	0	0	0	chr7:51239628-51239640	COBL	-	COBL	-	1	effective
chr7	+	67454139	67454151	ACACAAGAGACAGAGGAGGGAGGCACCTTGAGAAATTGCGTGCATGCTAATTGTGGCCTGTAGCTTCCTGGTGACAATGTTTTATTTTGCAGTCCTTTACAACTTTTATTAGAAACAAGACCTTTTTGTTACTGTTTGTTGCCCTGGGAGTTTTAAAAGAACTGATTTTCTGTCAGAAAAGATTGGAATCAATGGCAGTCTTCCCTTCTAGAT	67454039	67454251	AACTTTTATTAGA	AACTTTTATTAGA	|||||||||||||	'============='	13	0	0	0	chr7:67454139-67454151
chr7	+	88283525	88283537	TTCAGTCTGAGGAATCATTACTTCGTTAGTCCTGGAAATTTTCAGTCATCAACTTTTCAAATGTTGCTGCACCATCATTTTTCTTATTCTTTTCTTCTAAAACTTTTATTAGATGATCTTTCTATCCTTCAAGTTTTTAATAAACTGGTTCATATTTTTCATCATTTTATCTCCCTGACCTGAATTCAGGCTGAATTTAACAGTATTATTATT	88283425	88283637	AACTTTTATTAGA	AACTTTTATTAGA	|||||||||||||	'============='	13	0	0	0	chr7:88283525-88283537
chr7	+	89362481	89362493	TGATGGCATAAATCTGAGTTCAAGGAAGGAGAAGACCAATATCCCAACTCAAAAAGTCAGTCATAAAAGGGAAAATTTTCCCTTCCTCTGTCTCTTGGCAAACTTTTATTAGATCGGATGATGCCCACCCATGCTGGAGCAGATTCAATTAAATAGTTATTGTGTCACCTGGTGGAAGCATTCCTCCCTATGGAACCAAAACCTCTAGGCCAA	89362381	89362593	AACTTTTATTAGA	AACTTTTATTAGA	|||||||||||||	'============='	13	0	0	0	chr7:89362481-89362493
chr7	+	155146518	155146530	AAGATGAACAGACAGGCCCACACAGGAGAGGCTCAAGTGCCCTCTGGAATTTCCCCACCTGGGGTTATACAGCAAATACATTATGTGAAAGGCAGCCCCCAACTTTTATTAGATTTTCATCAGGAATGATCCTGTTAAATATTTAAGATGGGCTTTTGAGAATGATATTTTTAAAGAATCATGTGACAAAGAGAAGAACACGGGGAAGCATAA	155146418	155146630	AACTTTTATTAGA	AACTTTTATTAGA	|||||||||||||	'============='	13	0	0	0	chr7:155146518-155146530
chr8	+	7707932	7707944	GACAAAAATGCTACCTGTGATCTTACAGAAGATGACTTAGCTTGACATGAACAGAATTTTCAAAATCACACAATTTGTGCTAGTAAATGTGGATATCATAAACTTTTATTAGAAAGAATTAAAATAATTTGTTCTTTTATTTAAAAACTATTTTTTGAATACCTACTTCTATTCTAGGTACTGTGCAATGGAGTCCATTCTATTCTAAGTACT	7707832	7708044	AACTTTTATTAGA	AACTTTTATTAGA	|||||||||||||	'============='	13	0	0	0	chr8:7707932-7707944	SPAG11A	+				non effective
chr8	+	26817574	26817586	TGATAATTTTGTCTTCCCAATTGTCACCTTTGTTAAGTTGCATGAAGTTAATATTTCAGAATAATGTTATATATTACAGTGGTTGCTTTGTCTTATTCTTAACTTTTATTAGAAAATCTCTTGTGGCTCAATATTAATAAAATATTGGTTGTTAATTTGAAACAGACTCTTCAATATGTTAAAGAAGAAAATGTATCCTAGTTTACTAAGAGA	26817474	26817686	AACTTTTATTAGA	AACTTTTATTAGA	|||||||||||||	'============='	13	0	0	0	chr8:26817574-26817586
chr8	+	68635711	68635723	AGACTTGTCTCAACCTCCTAGGCTCAAGGAATCAACCCTCTTTGGCCTCCCAAAGTGTTAGGATTACAGGCGTGAGCCACCGTGCGTGGCGGAGGATCTTAACTTTTATTAGATTCAGCTGATTACTTTCCGAAGAGGTTATAACAATTTGACCTTCTCTGGCACTATATGACAGTTCCAGTTGCTTCCTCATCCTCACCAGCACTAAGCATT	68635611	68635823	AACTTTTATTAGA	AACTTTTATTAGA	|||||||||||||	'============='	13	0	0	0	chr8:68635711-68635723	CPA6	-	CPA6	-	1	effective
chr8	+	117858188	117858200	AAACGAAGTGTTTGGCTCTATTAACTTTTTCAGCCAACTTTCCCTTGGGGACCACCACCAACTGAATAATGAATACTCAAAAAAGTACAGCTTATAACACAACTTTTATTAGAAAAGTTATACATAACATAGCATCAACTATTTTCAAGAACAATATTAAACCCGATAAGCAACAAAAACCAGACTAACAAAATGTGTAACAAGAAACTAATG	117858088	117858300	AACTTTTATTAGA	AACTTTTATTAGA	|||||||||||||	'============='	13	0	0	0	chr8:117858188-117858200	RAD21	-	RAD21	-	1	effective
chr8	+	123699878	123699890	CCAGGAGGCAGAGGCTTCAGTGAACCGAGATCATGACACTGCACTCCAGCCTGGGTGGCAGAGTGAAACTCCATCTCAAAAAAAAAAAAAGAAAAATGTAAACTTTTATTAGAGGAAACACATATGAGAAAATGAAGGGAGTGAACTGGGACTGGTTGGGAGAGCTGTCAAACTGCAGTGAAGATCTGCCTGTAAGTGAAGGAGAGAGGGAAG	123699778	123699990	AACTTTTATTAGA	AACTTTTATTAGA	|||||||||||||	'============='	13	0	0	0	chr8:123699878-123699890	LINC01151	-	LINC01151	-	1	effective
chr9	+	6163984	6163996	CTCACTTTTCTCATCTGTGAAACAGGGTTAATAACAGTGCCTACTTCAGATAATGCTATTAGCGCCAACTATTAAATACTTAAGCCTTCAGATAGATGATAACTTTTATTAGAACACCTTGATTCACCATGGGGCAATTTTCCTGAATTGTAGAATGACTCCCACAAAAAAAAAAAAAAAAAAAAAAAAAAAAAAACAGAAAAAAACTGCCTT	6163884	6164096	AACTTTTATTAGA	AACTTTTATTAGA	|||||||||||||	'============='	13	0	0	0	chr9:6163984-6163996
chr9	+	28580010	28580022	AGAGCACATTACATATTTGATCATGCATTACCCAAAAACCATTTGTGAAGTTGGGCAGGCTGTCAACATTACTCAAATGCACTTTGGGCTTTTCGAGCTCAACTTTTATTAGATGGATGTACATGTGAAAATCCATGGCTTTAATTGCTATAGCAAAAGAAGCAGTGCAGAATGTGTGTATGTCTTTGAGCCACAGGAATAGAATCCTCTTCA	28579910	28580122	AACTTTTATTAGA	AACTTTTATTAGA	|||||||||||||	'============='	13	0	0	0	chr9:28580010-28580022	LINGO2	-	LINGO2	-	1	effective
chr9	+	68434635	68434647	TAAAAATAAAATGAAATGAAGTTTCCTAAAGTGTTGTATTATTAGTACTATCTAAGTCATCATCCTGGTCTTATGAAATATTGGCATTTTCTACTGGTGTAACTTTTATTAGAAGCATCTCATCATAACTAGTAGGATCATCTCAAAGGGGTTGCAACACATTAGCAGGTAATGAAATCAATGTAGTGTTTCCTGAACGGTATTGGGTGGGGG	68434535	68434747	AACTTTTATTAGA	AACTTTTATTAGA	|||||||||||||	'============='	13	0	0	0	chr9:68434635-68434647	FRG1JP	-	FRG1JP	-	1	effective
chr9	+	75339756	75339768	TGAGCTTGCCAGGGCATCCTGTCCCCTAACAGTTTTTGATAATGATTTATCAAATGTGTACTCTTTAGAATTTTAGCTGTCAGTAACAGTTGATTTTCACAACTTTTATTAGACTATCCATGATGTTTTTTGGAAAGGTAGTTAAAAGGATAAATACATTAATTATCATAAAATTATCTAGGAATGCTTTTAAATACATTTGACATAATACAT	75339656	75339868	AACTTTTATTAGA	AACTTTTATTAGA	|||||||||||||	'============='	13	0	0	0	chr9:75339756-75339768	TMC1	+				non effective
chr9	+	87631691	87631703	GTCTACTTTTGTGACATGCTTCAAAATTCTGAGAAAGGGTTGCAAAAGAAATGTTCAGAAATGTACTAAATGGGCTTAGAAAACTTGTGAACCCTGTCTGAACTTTTATTAGATTGTCCCACCACTCACCCATTTGACATCTGAACAAGGAAAGCATTATTTATAACAGCATGCGTGAAATCCCAGAAGGGATTCTTGAAAGAATTAGAGTGA	87631591	87631803	AACTTTTATTAGA	AACTTTTATTAGA	|||||||||||||	'============='	13	0	0	0	chr9:87631691-87631703	NTRK2	+				non effective
chr9	+	94095802	94095814	TTTTCTTCTGGATTGAATTTTCATTACAAGTATTATTAGCACAGAACTGACAAAAGCAAAAATATATTTCAAATTTGATAACTATTAAATACTAAATATAAACTTTTATTAGACATGCATCACAATGAGATAGATGGGACTACCTTCCCTCCTCTCATTATTTCATATATTCATGAATGAGTATTATTTACTGCTAGAGTGAGGCAGGATTTA	94095702	94095914	AACTTTTATTAGA	AACTTTTATTAGA	|||||||||||||	'============='	13	0	0	0	chr9:94095802-94095814	AUH	-	AUH	-	1	effective
chr9	+	102796068	102796080	GTTTTTGAGGTTTTTTCTGCTATTGAGACTGACTCTGCTTATTCCTGTGAATCAACCAGTCATCTCTGGCTGGTACTCAGAAGCAAGAGGGATGGATATCAACTTTTATTAGAACTCAGAGTTATGAATGGCCCTCGACATATCAATGCTTTCTGACTCAGCTCCTCTCTACCCTGAATACAAGAGACTCTAATAGGTAGGCAGGAATATCAT	102795968	102796180	AACTTTTATTAGA	AACTTTTATTAGA	|||||||||||||	'============='	13	0	0	0	chr9:102796068-102796080	ERP44	-	ERP44	-	1	effective
chr9	+	114314018	114314030	GCAATCTGCCTGTCTCGGCCTCCCAAAGTGCCGGGATTACAGGTGTGAACCGCCACACACAACCCCAATTTTTGTTTAAAATTTGCATCCACATTAACAAAACTTTTATTAGAAAAATTCATTTAATATCTAGGCAAAATTATATCACTTTCAAAACTTTTTAAGTAAATTCAGTAACATATCAATTCAGTTTATTAGCATCAAATTTGATGA	114313918	114314130	AACTTTTATTAGA	AACTTTTATTAGA	|||||||||||||	'============='	13	0	0	0	chr9:114314018-114314030	ZNF483,PTGR1	+,-	PTGR1	-	1	effective
chr9	+	118811943	118811955	AAAGACATAGATTCCTCTAATTGACTACAGCTTCTGAAGGAAAGCAACCACTAAAATTACAAGAGAGGATCCTTGAGAACGTATATTTGAAGAAACCACAAACTTTTATTAGATCAGAAGGCTCAAAGGAGTTACCATGGATATAAATTCCTCAATGCATTCATCAAGTTCATCTCCCGGACATCTTCTCTGCTTGAGTTACATGACTGTCTT	118811843	118812055	AACTTTTATTAGA	AACTTTTATTAGA	|||||||||||||	'============='	13	0	0	0	chr9:118811943-118811955
chr9	+	121660740	121660752	CTTCCATACCCACACCACTGCAAGAGAACCATGGAGGCATGCAGCTTGTTGAATTTTCTTGTCCACAATATATATTAATTTATATATACATTCATTATGAAACTTTTATTAGAAACCTACTCTTTGTCAATTGTTTTGCTGTAGATTATGGAAAAGAGAAAATGTATGGGAAAGATGACAATCATTAATTGATTGAAGATGCCCTTAATTGGC	121660640	121660852	AACTTTTATTAGA	AACTTTTATTAGA	|||||||||||||	'============='	13	0	0	0	chr9:121660740-121660752
chr10	+	3809561	3809573	GTCCCAAAATAGGTGAGGTCTCAAAATAGGTGAATACAAGAAGAAATTTAGAGAGAGAGAGAGGAAGAGAGAGAGAAAGAGAAAGAGACCACATTCACATAACTTTTATTAGAGTATATTGTTGTAATTGTTTTATTTTATTATGTTATAGGTGATCTCTTACTGTGCCTAATTTATAAATTACACTTTATCACAGGTAGGTATGTATAGGAA	3809461	3809673	AACTTTTATTAGA	AACTTTTATTAGA	|||||||||||||	'============='	13	0	0	0	chr10:3809561-3809573
chr10	+	53369055	53369067	AATTTAGTGTAGTCTAAGTGGACAGTGTTTAAAAAATCTACTATATTCATGTCCTAGGCCTTCACACTCACCCACCAGTCATTCACTGACTTACCAGAGCAACTTTTATTAGAACCCTGCAAACTCCATTCATTGTAAGTGCTCTATATGGGTGTGTCATTTTTTAAATATTGTTAAAAATTTACACTTTTGGTGAGAATGTAAATTAGTTCA	53368955	53369167	AACTTTTATTAGA	AACTTTTATTAGA	|||||||||||||	'============='	13	0	0	0	chr10:53369055-53369067	PRKG1	+				non effective
chr10	+	69662230	69662242	GCTAATAATTAATTTTAAATGACTGGGGAAAAAATTGAAAGAACTGTTTCATGACACTTGAACATTATATAAAATTTTCATGTCAGTGTTCATAAATACAAACTTTTATTAGAACATAGCCATACTATTTATATATTGAAATACAGTTGAATTTGTCATATGACCAATTTATTAGTATTGATTAAGATGTTGAGCAGTTTATTCAAGTGTGGT	69662130	69662342	AACTTTTATTAGA	AACTTTTATTAGA	|||||||||||||	'============='	13	0	0	0	chr10:69662230-69662242	SIRT1	+				non effective
chr10	+	82137958	82137970	GGAGGTGGGGGTTGCAGTGAGCCAAGATCATGCCACTGCACTGCAGCCTAGGCAACAGAGCGAGACTCTGTCTCAAAAAAAATAAAAAGTAAAAAATCGAAACTTTTATTAGACTCAGCATCTACATGACTAGAAAGCAAGCTTCTCTTTTTAAAGGTATCTTTTCCTCCTGCCTAAATAGTATCCTTTAAGTACCTAAGGGAGAAGGAAAAC	82137858	82138070	AACTTTTATTAGA	AACTTTTATTAGA	|||||||||||||	'============='	13	0	0	0	chr10:82137958-82137970
chr10	+	85527935	85527947	AGCTTTATAAAATTCACTGGAAATTGTTCCCTCTTCTGTTTTCTGGAAGAAGTTGTGTAGAAATGGTCCAGCATCATGTGAAAGAAAGTTAGGATTAGTAAACTTTTATTAGAAAAAACAAAATTGTTCCAATTTTAAAAACAAGAACCACTGGACTAAATTATACATTGGTACCAATGGTTTTGAGTTTCTCCACACATTGACTGGTGAGTG	85527835	85528047	AACTTTTATTAGA	AACTTTTATTAGA	|||||||||||||	'============='	13	0	0	0	chr10:85527935-85527947
chr10	+	128811776	128811788	GGGAGTGCCAGTGCAAAGGTTGCCAGCCGATCCTTCAGTGCTTCGAGCTGGGACTGCCCTCGGATCTCCAGTTTCTTTTGCAGTCATCGGAGTTTTGATAAACTTTTATTAGAGTCATTCAGGGAAAGTGGAGTTTGGTGTCAGGCCAGCAGGAAATCACTGGGAAAGAGGACCAGAAGCCTGCCTCTGCCAGGCTCACTGGTGTGTGGCCAG	128811676	128811888	AACTTTTATTAGA	AACTTTTATTAGA	|||||||||||||	'============='	13	0	0	0	chr10:128811776-128811788	DOCK1	+				non effective
chr10	+	130338648	130338660	GGCCCCGGCCAAGGCAGGAGAGCGCAGAACTTTCCACGCGCCACCGCAACCAACAGGCCTCTTCATGGGAAATTGGCTGAAAATGTGCTGACCGGCATAAAACTTTTATTAGAATCCGAGAGCAGGAGGCTGAACTTCCAGGGAATGACGGGTCTGGGCGGGCTGGGGAGGGCGCAGCCAGGACCCAGACCGGGGCGCTCGGTCCCCCAGCCG	130338548	130338760	AACTTTTATTAGA	AACTTTTATTAGA	|||||||||||||	'============='	13	0	0	0	chr10:130338648-130338660
chr11	+	9862231	9862243	CCCAAAGTTTGTCAGAGGCTAACCCATCAGTAAAATTTATCTTTCATAAAATCACTATACAAACTCATCATCCAGATTTCAGTTTACTTTTCAGACTATAAACTTTTATTAGAAATTTCTGGATTAACCAGAAGTTCACTAGAGGGAAAAATAACTTTATTTCCTCAGAGAGGTATAAAGGAGTTACACTTTTTTCCTGGAAATATTTTTGTT	9862131	9862343	AACTTTTATTAGA	AACTTTTATTAGA	|||||||||||||	'============='	13	0	0	0	chr11:9862231-9862243	SBF2,LOC101928008	-,+	SBF2	-	1	effective
chr11	+	32440736	32440748	CCTGTTTGTAGCAGCAGCCCGTACTGGTCTGTGCCACAACATTTTGCAATTCCACAAATTCTTGCTGTAAGGCTGGAGTAATTAATTCCTGAAGGACCCCAACTTTTATTAGAAGTGCCAGCCTGCAGCATTTACCACAGGAGAGTTTCTTGAACTTTCTTTGGGCTGACAGTTCATTAATAAGCGGCCTCCTCCACAATCTCTCTACTGGTT	32440636	32440848	AACTTTTATTAGA	AACTTTTATTAGA	|||||||||||||	'============='	13	0	0	0	chr11:32440736-32440748	WT1	-	WT1	-	1	effective
chr11	+	34730594	34730606	ATTATTGTGAGAGTAATGCTAGTGTTTCCAGCTATATTTGTTGATTTGTCAATTTCTTTTATTTTTAGTTTCAAATATAGGTTTTGCATCCTGTATTTGAAACTTTTATTAGATGTATTCACTAAAATTAAGATTTTTATTCTTGATAAATTGACCCTTTTATCACTATGAAATGTCTCTTCTTGTTTCTGGTAATATTCCTTATTTTAAAGT	34730494	34730706	AACTTTTATTAGA	AACTTTTATTAGA	|||||||||||||	'============='	13	0	0	0	chr11:34730594-34730606
chr11	+	75579897	75579909	ATGTTTATAAAAGAGATTAATTATATTGCAAACCCACATCTGCCTTTAACAGTTACAAAGTTAATCTACTCATTGGTTATTTTCCCAAAAACAAGTTTTAAACTTTTATTAGAATATTAAAAATCTCATGGTGGGAGTATACTGATAGCTAATTTGTGTGTGTTTTGAAATGTCTCTGTACCTGGATTTTTTAAATGAAGAAGAGGTATCAAT	75579797	75580009	AACTTTTATTAGA	AACTTTTATTAGA	|||||||||||||	'============='	13	0	0	0	chr11:75579897-75579909	UVRAG	+				non effective
chr11	+	87035068	87035080	TCAGTTGATATCTAGTTTATTTTTTGCCTTCATTCGTTGTTTAGTCAGTTGTTATTTAATTTAGAATTTTATATTTTTTTGGCTCTCAGATTTTATAATGAACTTTTATTAGACTGAACATGTATGTTTTTGATGGAATCCAAACTGAGCAAATGTCACACAGTATTTTCTTGTTGTGCTCGAGTGTTCGTCTCCTTGTAGATTGTATCTAGG	87034968	87035180	AACTTTTATTAGA	AACTTTTATTAGA	|||||||||||||	'============='	13	0	0	0	chr11:87035068-87035080	TMEM135	+				non effective
chr11	+	96503918	96503930	TGGAGTCTAGAACCATTGATTTCTCTCCTATGATTTAGTTAACAAATTTTATTTATATAGGTGAATTTCATCACATCTGTCAAAAGTATGACTGAAATCAAACTTTTATTAGAAAAGGGAAGTACATAAAATGATGCAGAGGAGGTAAAGACAGTTGTGAACTCTTAACTAAAATGCATTCTGTCCCTATAAATTCCTTTATGGTACATCACT	96503818	96504030	AACTTTTATTAGA	AACTTTTATTAGA	|||||||||||||	'============='	13	0	0	0	chr11:96503918-96503930
chr11	+	109118308	109118320	TTCACCTTACTTCATCTCATCACATAAGCATTTTGTCACCTCACATCATCACAAGAAGAAGGGTACAGTACAATAAGATAGCGAGGGATGACATTCACATAACTTTTATTAGAGTATATTGTTATATAATTGTTTTTTATTGTTGTTAATCTCATACTGATTCTAATTTATAAATTAAACTTTATCGTAGGTATGTATGTATAGGAAAAAACA	109118208	109118420	AACTTTTATTAGA	AACTTTTATTAGA	|||||||||||||	'============='	13	0	0	0	chr11:109118308-109118320
chr11	+	112359168	112359180	TTGGCTCCCAGACAATACAAAATTATCATGGAATCTTCTCCCCCAGCCCAGCATTCTTTGCTTTGTCTGCAGTTTTTATGGCACATGATATTTTCCCATTAACTTTTATTAGATCCATAATTTTTTTATTAGCATTGAGTAATAACTGTTTTCAGTGGCCCCACTCTTCCGAGGAGTCCTTGATTAGTAGTCCATGATAACAGTTGCTAAATT	112359068	112359280	AACTTTTATTAGA	AACTTTTATTAGA	|||||||||||||	'============='	13	0	0	0	chr11:112359168-112359180	LINC02763	+				non effective
chr12	+	8631801	8631813	TTTGTGACAATTCGACATATATATGGTTCTAAATCTATCATCTTACTAGGTGGTTTCCATTTCCTCTGCTCCAAAATATTTTTTTTACAGCTTATAACACAACTTTTATTAGAAAAGTTATACATAACACAGCATCAACTATTTTCAAGAACCCAATAAGCAACAAAAACCAGACTAACAAAATGTGTAACAAGAAACTAATGACCTTTCTAA	8631701	8631913	AACTTTTATTAGA	AACTTTTATTAGA	|||||||||||||	'============='	13	0	0	0	chr12:8631801-8631813
chr12	+	9275628	9275640	GACTTTGGCAGTAATTATAAATAACTATTTATTAATTAGACATCATAATGTAATTTTTTCCATGTAATTAAAGAAGTGGTATAGACTGCTAACATATTTTAACTTTTATTAGAAAATAAAACATGTTAATTTTTATTAGATAAAATAATTTGAATATATCTTGTTACTGGTACAAATATTTTAGGACATAATTTTATAAATGAATTTTAAGTG	9275528	9275740	AACTTTTATTAGA	AACTTTTATTAGA	|||||||||||||	'============='	13	0	0	0	chr12:9275628-9275640
chr12	+	10529153	10529165	AAAAGACAATTTAGAAACTATTTTTAACTGAATGGAAACAAAAAGTAGTATCTCAAAATATGACGGGATGTTGCCAAATCATCTCACATATTAATAGTATAACTTTTATTAGAAAAAAAGGTTTCAAATCAACATATCAGCTTTCAATATAAGAAACTAAAAAAGCAAATTTAACCTACTATAAGAAGACAGTAAATAATAAAGATCAAAGCA	10529053	10529265	AACTTTTATTAGA	AACTTTTATTAGA	|||||||||||||	'============='	13	0	0	0	chr12:10529153-10529165	KLRK1-AS1,KLRC4-KLRK1,KLRK1	+,-,-	KLRC4-KLRK1,KLRK1	-,-	2	effective
chr12	+	12794603	12794615	AAAGTGCTAGGATTACAGGTGTGAGCTACCACGCCCATCTAGAACAAACTTCTTATGTTTTCAGTATTTTTTACAAAATTGAAGAAATCGGCTTTTTGATAACTTTTATTAGATAACATTTGTCTTCATCTAGGTTGACAAGTGCACTAAAATATCAGACTCCACCACTATACAATTCACCCACGTAACCAAAAACCACTTCTACCCCAAAAG	12794503	12794715	AACTTTTATTAGA	AACTTTTATTAGA	|||||||||||||	'============='	13	0	0	0	chr12:12794603-12794615	CREBL2	+				non effective
chr12	+	24048387	24048399	TTATAGAGTCCAATCTTGGCAAAGCAAAAAATAGAATAACACTGATTTATCATGTTGGAAATGTTCAAACTATGTTCATTGTAACTCTACCAGAAAAAAAAACTTTTATTAGAAAAAGTATGACACCAAATTTTCATGCTGAATAATTTTAAATATCTTACTTTAACATTATTTTTATATTTTGTATATTTTTTCCCCTCTAATTAAATTGTA	24048287	24048499	AACTTTTATTAGA	AACTTTTATTAGA	|||||||||||||	'============='	13	0	0	0	chr12:24048387-24048399	SOX5	-	SOX5	-	1	effective
chr12	+	30320390	30320402	CTCACCTTGACCACAACAAACATCTTCTAGCCAGTTATCTATTCTGATTCTCACTCCCTACAATAAATGTTCCACAGCAAAGCTGGAGTGAGCTTTTAGAAACTTTTATTAGATCATCCCAAGCTTGTGCTTAAAATCCTGCAACTCATTAGACTCAAATGAAAACTTCATAGTCTGGCCTACAAAGCTCCATGTCTGGCTGCTGCCCACCTC	30320290	30320502	AACTTTTATTAGA	AACTTTTATTAGA	|||||||||||||	'============='	13	0	0	0	chr12:30320390-30320402
chr12	+	32966799	32966811	AAGCAAGACCTCATCTTGGGAAAAAAAAAAAATAAGGAGGAAGAAAACATGTAATTGTTAGATACAATTGCAATACTCTGTTTATTAGTTATTAAAACATAACTTTTATTAGACTCTCAAAGTGTCCATGACTCAAAGGAATTTAATTACTATTTTCTAATGTTTGTTCTATTATAAACAAATTAAAATTTGTCTTTCATTAATTTGCAGAAC	32966699	32966911	AACTTTTATTAGA	AACTTTTATTAGA	|||||||||||||	'============='	13	0	0	0	chr12:32966799-32966811	PKP2	-	PKP2	-	1	effective
chr12	+	34090312	34090324	TAACAACAACGTCATCAATAATACCAACAATCATACTGAGCAAGTGCCTGGAAACAAAAAGAAAATTAATCCTTGATTTCAAAAGGCTTATGGATCATGAAACTTTTATTAGAAATACCTTGTCTATAAAATGACATTCTCTATATGATAATATATCCAAAAAAACTTTCCATTTCTGCTTCTTCAACTGGAATCTTGCTTTGGTTTGCTTAT	34090212	34090424	AACTTTTATTAGA	AACTTTTATTAGA	|||||||||||||	'============='	13	0	0	0	chr12:34090312-34090324
chr12	+	38607929	38607941	TAACAACAACGTCATCAATAATACCAACAATCATACTGAGCAAGTGCCTGCAAACAAAAAGAAAATTAATCCTTGATTTCAAAAGGCTTATGGATCATGAAACTTTTATTAGAAATACTTTGTCTATAAAATGACATTGTCTATATGATAATATATCCAAAAAAGCTTTCCATTTCTGCTTCTTCAACTGGAATCTTGCTTTGGTTTTCTTAT	38607829	38608041	AACTTTTATTAGA	AACTTTTATTAGA	|||||||||||||	'============='	13	0	0	0	chr12:38607929-38607941
chr12	+	43614601	43614613	TAACTTGTGTATGTATGTGTGTTTCCCAATTCTGGAAATTATTAGCCATGATCTCTTGGACAGTTTCTTCTTCACAATTTCCTTTATTCTCTACTTCTGAAACTTTTATTAGAACTATACTAGAGGCTTTCCATCTAAACACCATTTCTCCAACTTTCTGAGTTTTTATCTTGTTACCTGTCTGTGCTTCATTTTGGTTGAATTTTTGGTATT	43614501	43614713	AACTTTTATTAGA	AACTTTTATTAGA	|||||||||||||	'============='	13	0	0	0	chr12:43614601-43614613
chr12	+	69934915	69934927	AGAGACATGATGACTAAATGTAATGAAGTTTGTTTTTTTAAAAAACCACAAAACTGAGTCCCTCAAGAATTTTTTTAAACCTAGAAGTCACATACTTTGCAACTTTTATTAGATTTTAGATCGCATCCCACTCTTGAATGCATATTTCCCCGGGAGCAACCCATGTTTTAAAAAATTTAGTAAAGGAGGATATCAGATAACCAGTTCTTACAA	69934815	69935027	AACTTTTATTAGA	AACTTTTATTAGA	|||||||||||||	'============='	13	0	0	0	chr12:69934915-69934927	FRS2	+				non effective
chr12	+	89034144	89034156	ATGCTAATCTGTACAATTTACATAAATATCTAAATTCTAAGCTTTAGATTTTGTTGTGGTCTATAGAATTTTTTTGTTGTAGGCATGCCTTCCAAATTATAACTTTTATTAGACTAACATTAAATTCCATTTCCTTCCTGAAGAATACACATTGGAAAATAGACAGAGAAGGCAGCCTAGGGTAATACTACACATAATAGATGCTAAATATAT	89034044	89034256	AACTTTTATTAGA	AACTTTTATTAGA	|||||||||||||	'============='	13	0	0	0	chr12:89034144-89034156
chr12	+	95883371	95883383	ACATTCATATAACCAGTTTTGACTATTTGCAAATAGATCAGATTCAGTATTCTTACAGATTTGGTATAGTTTGTATCTTTCCTTCATTGTTTTATTAATAAACTTTTATTAGAAATTGAATGAATTATCACAACTCACCTTTGAAACTACTCTAGGTTAAGTGTATTTTTAAAAACTTCTTATTTTGTACAAAATTAGTCGGGCATGGTGGCG	95883271	95883483	AACTTTTATTAGA	AACTTTTATTAGA	|||||||||||||	'============='	13	0	0	0	chr12:95883371-95883383	METAP2	+				non effective
chr12	+	108535901	108535913	GGAGAAAAGAGTCAACAAATTAGTTTCTTAATCTGCTTTAAGTTGCTAAAATGCCCCCGTCTCCCTTCCTTTGTCACCTGATGGGCCTGTGGGCTATTTTAACTTTTATTAGAACATTTTTATTTTTTTATTAAAGGAGCTTTTCCTTTTTGAAAAACTAATCCCAGCTGTGTTTTGATAAGGTAGAATTAAAAATGGCACTGGGTAAATGCC	108535801	108536013	AACTTTTATTAGA	AACTTTTATTAGA	|||||||||||||	'============='	13	0	0	0	chr12:108535901-108535913	WSCD2	+				non effective
chr12	+	114768632	114768644	TCATATTATAGCTGCCACAGCACCAAATATCACACTTCGCTCTAGTATCCAAGTCAGGAAGGAAAGGCCCAACAACAAAAAAAGTGTTTTAAGGAAGGAAAACTTTTATTAGAAGCCCCCCAACAAGATTCTTCTATGTTTCTTTGGCCAGAATTGAATCATGAGGCCACATCTTGCTGTAAGGAAAGCTGGGAAAGCAAGTACTTGACAACA	114768532	114768744	AACTTTTATTAGA	AACTTTTATTAGA	|||||||||||||	'============='	13	0	0	0	chr12:114768632-114768644
chr13	+	47483883	47483895	ATTCCACTGAACAGAAAGGTGGTTTTAATAGTACTCTCTAGAGTAAGGGTGGGCAAATGATGATCGTCAGGCTAAATATTTGCTACCTGTTTTGAAAATAAACTTTTATTAGAATACAGCCATACTCACTCACTTATATATTGTCTATGGCTTCTTTCATGCTGTTATGGCAGAACTTTGAGTATTTGTGCCAGAAATCAAGCAGCCTACAAA	47483783	47483995	AACTTTTATTAGA	AACTTTTATTAGA	|||||||||||||	'============='	13	0	0	0	chr13:47483883-47483895
chr13	+	47833236	47833248	CCACCTCCCCCAGCATGTGTGTGAAATTTCACATTACTTGCAGTTTTACATCCCTTCGTTTCTGGGATTCAAAATCCATTTTTTTCTAGAAAAAAATTATAACTTTTATTAGAAGTAGTGCTGAGTTTATGAAGATAATACAAGACTCTCTTTTTCAAGACAGCAAGTGTGAAGAGCATAAGGATATAAATTTATGAAATAAGTTGGGGAGGG	47833136	47833348	AACTTTTATTAGA	AACTTTTATTAGA	|||||||||||||	'============='	13	0	0	0	chr13:47833236-47833248
chr13	+	49958747	49958759	ACAGCAGGTTTTTCTATTAAGTTTGCCCAGATCCATTAGAGGAATCACTATCTATGGCTGCTTGCATCTTATGAAATGTATTTCTTTTGTTTGTTTTTTTAACTTTTATTAGAACAATATGAACATATGAAATGTATTTCTTTAACAAGTCTGGAAAGTCAAAATTACTCCTTTATCCATGGGCTGCAGAATGGATGTTAACAGGCATGAAAA	49958647	49958859	AACTTTTATTAGA	AACTTTTATTAGA	|||||||||||||	'============='	13	0	0	0	chr13:49958747-49958759	CAB39L	-	CAB39L	-	1	effective
chr13	+	51563993	51564005	AAACCCAGCTTTGGACACATTGAATAATGACCCTTTTTCAGGCTCCAAATGAACTGTCTGTTTAAACAGCTGGATATGTCAGGGAAAAAAATCAAGTTTTAACTTTTATTAGATCTCTCCTGTTTAGTTCACACCAACTATATGTGTCTGTCATGATGAGAGTGCTTTATACAGGGTGTGAGTGAGTAGTTACCTTTCTTCCTGCTGGAACAT	51563893	51564105	AACTTTTATTAGA	AACTTTTATTAGA	|||||||||||||	'============='	13	0	0	0	chr13:51563993-51564005
chr13	+	91670722	91670734	TATATGCTCTACTACAGGGAAAATTGGGATAGGGTGTGTGTGTGTGCGTGTGTGTGTGTGTGTGTACTAGTTTTATTCTCTTTCTTAATATTCAGAGTATAACTTTTATTAGAAAACAGTCTCCAAGTTCCAGTAAACCAACTTAAATAACCTATGCTTAAATTGGATACTCCCTATATTAAAGCTTTTTATCTTTATTCTGTTTAATTTTCC	91670622	91670834	AACTTTTATTAGA	AACTTTTATTAGA	|||||||||||||	'============='	13	0	0	0	chr13:91670722-91670734
chr13	+	92984074	92984086	TTACTTCATTTCATGTTTTATATCAGCACAGCCAAACTTTTTCTCAACAAAAAAGCAGCCTGATTTAAGCCACGGTTGCAGATCTTTGCCAGACTGCCACAACTTTTATTAGAGATGAGTATTTTACATGCTTACCATGATGCACTCAGTTGGGGGCTCTTTATTGTTATCATTTCAATTCAATAACAAAAAAAATAAGAAAAAATGGAGCCC	92983974	92984186	AACTTTTATTAGA	AACTTTTATTAGA	|||||||||||||	'============='	13	0	0	0	chr13:92984074-92984086	GPC5	+				non effective
chr13	+	92985193	92985205	ATTCATTAAATTAAAACTGCTGAGACTTCTGGTTTCCAGTTCTACTTATAAGTCATCACTCTGTTCTAACAACAGCAAAAAGTGAAATGACTGATAAGTCAACTTTTATTAGATCAATAAAAGAGGTGATGGAAAACAGTTGTCTTCACTGTTTTGGAGATTGGAGAGACAGACAAGTGAATATATTGGGTCACAGATTTCCAGAGCAGAGTC	92985093	92985305	AACTTTTATTAGA	AACTTTTATTAGA	|||||||||||||	'============='	13	0	0	0	chr13:92985193-92985205	GPC5	+				non effective
chr13	+	99710230	99710242	TACTGATAATACACTGTAATAATACACTGTAATTCTGTTATGTTGAAAACTGATTGTATACTGATTGAGACCTAGATTTACAATCCTAGAATAATTACATAACTTTTATTAGACAATATTTCAAAAGGCAAAAGACGGCCAAAACAGAGGGGGAAGGGTATTTATACAATATCTCTCTCAAACTGTACATGACCAACAAACCAAGAAAAATAT	99710130	99710342	AACTTTTATTAGA	AACTTTTATTAGA	|||||||||||||	'============='	13	0	0	0	chr13:99710230-99710242	DOCK9	-	DOCK9	-	1	effective
chr13	+	106027335	106027347	GTCCAAAACTGTCTGGAATGAAATAAGGAAGGCTGAGTAGTTCGAGGGACGCATATTAGGGGCTGATATGACCACAGAGCCAAAGCCTTTTCTCCAGTATAACTTTTATTAGAAATAACTGAGCTATTTTAATTCCAGATTCCTGACATCCTGTGTGAACCTCTCAGTTGGCTACAATCTTGGGAGCAAAGATGGATAATATTTATTGGGCAC	106027235	106027447	AACTTTTATTAGA	AACTTTTATTAGA	|||||||||||||	'============='	13	0	0	0	chr13:106027335-106027347
chr14	+	52982573	52982585	TGTTGACTTCCTACTGTGGAAGATGACAAATCATCTCTTTCCTGAAACTCAGCTCCACAAATGTAAACATATCCCATCCCAACTCTCCCAATATAGTTCTAACTTTTATTAGATCAGTATTACTTTGTTGACTCAGTAAATACTATTTGCAGAGAAGCCATATGGTACAGAATGGCCACTTTCCCTTTTTGAGAAACTTCTTCACTATAGTTT	52982473	52982685	AACTTTTATTAGA	AACTTTTATTAGA	|||||||||||||	'============='	13	0	0	0	chr14:52982573-52982585	TXNDC16	-	TXNDC16	-	1	effective
chr14	+	57252268	57252280	CACTGCAACCTCCGCCTCCCAGGTTCAAGCGATTCTCCTGCCTCTGCCTCCCAAGTAGCTGAGATTACAGGCATGCACCACCATGCCTGGCTACTTTTTGAACTTTTATTAGAGACAGAGTTTTACCACATTGGCCAGGCTGGTCTCGAACTCCTGACCTCAGTCTCCCAAAGTGCTGGCATTTGGTGCCCAGCTTCTAGTTTGAACTTTTAG	57252168	57252380	AACTTTTATTAGA	AACTTTTATTAGA	|||||||||||||	'============='	13	0	0	0	chr14:57252268-57252280
chr14	+	73673187	73673199	CCAACAGCAACAATGGTGTGGTTGGTGAATATGGCAGAAGGAGACCCGGAAGCTCAAAGGAGAGTATCCAAAAATTCCAAGTATAATGCAGAAAGTAGGTAACTTTTATTAGATAATATCTTGATTTTTCAGGGTCACTGTTATAAGCTAACAGTATAGCAATGTTTTTATCGTCTTTCTTTGGTCATAGACTCCTTTGAGAATCTCTTGAGA	73673087	73673299	AACTTTTATTAGA	AACTTTTATTAGA	|||||||||||||	'============='	13	0	0	0	chr14:73673187-73673199	PSEN1	+				non effective
chr14	+	98802871	98802883	GTATTTTACTTTACTCCCAAGTACAGGATTCCTTGCCAATCTTCTTCCATTGTGAATAGAAGGAGGCTTTTAGGTAAAGAAAAAAGGTTGATGAAACATAAACTTTTATTAGATAAAAAAAAATGACATCAGAGGAAGCTGCAGAAAAAGTTATTAAGAAGAGCAGAAAGGACCCCTTACTTCAGTTAATAAATTTTAAAATCAGGAGTTCAT	98802771	98802983	AACTTTTATTAGA	AACTTTTATTAGA	|||||||||||||	'============='	13	0	0	0	chr14:98802871-98802883
chr15	+	59270570	59270582	ATGATTTTAGAATTTTAGAATTCCTTTTCAGTTTTGGGACATTTTTATTTCTTTTTTTTTTTAATTTCTTTTTTCCATTTTCTTTGTTCTCCCTTGGAAGAACTTTTATTAGACTTTTTTTTTTCTTTTAAATGAGATGGGGCTCTCTCTGTGTTGCCCAGGCTGGCATCAAACTCCTGGGCTCAAGGAATCCTCCTTGATTATAGGTGTGTG	59270470	59270682	AACTTTTATTAGA	AACTTTTATTAGA	|||||||||||||	'============='	13	0	0	0	chr15:59270570-59270582
chr15	+	62409152	62409164	TCAGGCTGGTCTCGAACTGCTGACCTCAGGTGATCTGCTCACCTCGGCCTCCCAAAGTGCTGGGATTACAGGTGTGAGCCACTGCACCCAGCCCTGGGAAAACTTTTATTAGAGAATCTGTAATGACTGCACTGGAGATACGGAGCTGGATTAATTATAGCCCTATTCTCAAAGAGCAAACACCTCATGGGTAGGGAAATAGATTCTGGGTTT	62409052	62409264	AACTTTTATTAGA	AACTTTTATTAGA	|||||||||||||	'============='	13	0	0	0	chr15:62409152-62409164
chr15	+	73408607	73408619	ATCATTTTAATTTTCTGCCTCTTTTATGTTCAACAGAGAATTTCACTTTGAATGCAGTAACTTAAAGTATTTATAAATCTGATTCTAGGGTTTGAAATAAAACTTTTATTAGATACTCATGTCATTTAACAAGGCTTGTTTATCTCAGGTAGAAGGTTTTTTTTTCCCCTAATGTTCTTCTAAATGGCTCAAAGTTTGGTTTCCTACTTGAAA	73408507	73408719	AACTTTTATTAGA	AACTTTTATTAGA	|||||||||||||	'============='	13	0	0	0	chr15:73408607-73408619	NEO1	+				non effective
chr15	+	98389264	98389276	CAACCTAAAAATCTGTACCCAGACAAACCATCAAGGAAGTGGTGGAGGAAAATACAGACATTTTTACTCAACTAAGGTCTCAAAATATTACCTACCATGCAACTTTTATTAGAAAGCTAAGTTTAATCAGAAAGGTGAGTTTCACCAAGAAAGGAAACAAAGAAAAAGGAAAAAATTAGATCCAAAAACAGGAGATTAAATATAGGAGAGACA	98389164	98389376	AACTTTTATTAGA	AACTTTTATTAGA	|||||||||||||	'============='	13	0	0	0	chr15:98389264-98389276	LINC00923	-	LINC00923	-	1	effective
chr16	+	9820621	9820633	CAATTATTTCTATAAAATGATGTAACTGAAACGTGGCCTTTTAAAAAGGAGTGTGATCAGGCTCAATTTGGATACAGTTATTTGAGACACTGAATCATCCAACTTTTATTAGACCCAGGAGATGGTCGCCATGGTTTTCTGCCTGGGAGTTTATGATCAAGTTTTGGGTTTTTTTCCCTCATTCTGAAGTAAAAAAAAAGGAGGTAATCTATA	9820521	9820733	AACTTTTATTAGA	AACTTTTATTAGA	|||||||||||||	'============='	13	0	0	0	chr16:9820621-9820633
chr16	+	48616495	48616507	TACAAGAGTAGTAACGTTGGCAATTTGGACACGCCAAAGAGAAGCAATAAATTGCTTCCTTTAAATGCATAGATGAAAGTTCTCCACTTAATAAGAAACTAACTTTTATTAGAGTATACTGTTATAATTTTTCTATTATTAGTAATTGTCGTTAATCCTTTATTGTGCCTAATGTATAATTTAATCTTTATCATGGGTATCTACGTATAGGAA	48616395	48616607	AACTTTTATTAGA	AACTTTTATTAGA	|||||||||||||	'============='	13	0	0	0	chr16:48616495-48616507	N4BP1	-	N4BP1	-	1	effective
chr16	+	61783100	61783112	AATATCTACAATAAAACGTACACAGATTTTTTTATAGGTTCTTGTGGGTATCAGAACATTTGACATCATTTGATTCAATAGTTCTAGTTTGGAACCCAGGAACTTTTATTAGAGGGGGAAAAAAAGGCCGCCAGAGCTTTGAGCAAGACCAATATGAATGATAAGAACCATAGTGGTAAAACTCTGTATTTAAGAATCTTCCTCTGTCTATAC	61783000	61783212	AACTTTTATTAGA	AACTTTTATTAGA	|||||||||||||	'============='	13	0	0	0	chr16:61783100-61783112	CDH8	-	CDH8	-	1	effective
chr16	+	64776139	64776151	CTCTGGTGGTCCTTACATGAACATAAGGCATGCATAACCCCTTTGATATTGTGAGTGTTTCTCTGCATATGAGCATTCTTTTCTTCAGGGAAAAGTTCCTAACTTTTATTAGATTCTCAAAGTTGTCTGTATTTCCTATTATTTTAAGAAAACTGACTTAAATAGAAGGTGTAATTGCGAATGTTAACAATAATAATTACAAACACCATAACA	64776039	64776251	AACTTTTATTAGA	AACTTTTATTAGA	|||||||||||||	'============='	13	0	0	0	chr16:64776139-64776151
chr16	+	82344655	82344667	TCACATAGGAACTGTGTCATCTTGCATTATCACAAGAAGAAAGATGAGTACAGTACATAAGATATTTTGGGAGAGAGAAAAAGAGAAACTACATTCACATAACTTTTATTAGAGTATATTGTTAAAAGTTTTCTATTTTATTATTAGTTCTTATTGTTAATCTCTTTCTGTGACTAATTTATAAATTAAACTTTATCATATATCTATATTATA	82344555	82344767	AACTTTTATTAGA	AACTTTTATTAGA	|||||||||||||	'============='	13	0	0	0	chr16:82344655-82344667
chr17	+	18699122	18699134	CCCCCATTATCTGAGGTTTCACTTTCTGCGGTTTCAGTTACTGCTATACACTACACTAAACAGTAAGATACTGTGTGAGGAGAGAGAACTACATTCACATAACTTTTATTAGATTATGTTGTTATAATTGTTCTATTTTTATTTCTTATTAATCTCTTACTGTGCATTATTTATAAATTAAGCATTATCATAGGTATGTACTTACAGGAAAAA	18699022	18699234	AACTTTTATTAGA	AACTTTTATTAGA	|||||||||||||	'============='	13	0	0	0	chr17:18699122-18699134	TVP23B	+				non effective
chr17	+	72100086	72100098	CCAAGGTCGAGGCCACTGGGCTGAGTTTTGAGAAATCGTTTAGGCCAGTGTTTCTGAAACTAATATTCATTCAAATCACCTGGGATTGTGTTAAAATGAAAACTTTTATTAGACTGGGGTGAGGGCCCAGAGTCTTCATCTATAACAAGCTCCCCAGTGATACTGATGCTGCTGGTTCTAGGACCACACTTTCAGGAGGAAGGATTTAGGCCA	72099986	72100198	AACTTTTATTAGA	AACTTTTATTAGA	|||||||||||||	'============='	13	0	0	0	chr17:72100086-72100098
chr18	+	2666298	2666310	ACAAGTAGGAAAGAAATTACCTGTGATAATTTTGGTAGGTAAACAGTGTTACTAAGTTGATGCTTTTATATTTAATAAGGTTTAGTACATATATAGCAATAACTTTTATTAGATATGCATCTAAATCTGTTGATGACTTTTGTTAATTTGTTGGGATGAGGGAGGAAACTGGCTGCATGTGCATAGTCTGCACAGAGGTTATATTTTTCAAGC	2666198	2666410	AACTTTTATTAGA	AACTTTTATTAGA	|||||||||||||	'============='	13	0	0	0	chr18:2666298-2666310	SMCHD1	+				non effective
chr18	+	5647323	5647335	TGAAAATGACACTCAGGATAAAGGAAGAAAAGCACACCTTAGTAATAGGATTCCCTGTGCTTCCCAACAAAGGTTATAATTCGGAGCAATGATCAGCTGAAACTTTTATTAGAGGAAAAGAGTGATTTTTTCACATTACATTGTTTGTTAGATGTTGGTCAGGGTTCATAGTGTCACCTTTCACTTTGCTAGGTGCTTCAGGGACATCTAAAC	5647223	5647435	AACTTTTATTAGA	AACTTTTATTAGA	|||||||||||||	'============='	13	0	0	0	chr18:5647323-5647335
chr18	+	27789936	27789948	TTAACTTTCTCATAGAGTGAAGTAGTTTACGATAATTGAATTATTATATTCATTGCAAGCAGAGAAATATCACCTATATTTAAAGTATATTAAAAGGTAAAACTTTTATTAGAGAAGGGTAACAATCAGAACTTGCTGATTAGTTCTATGGTAGAATTGCCTCCATGGTTTCATATTGAGAATTAGCACTAAGCTAATACCAGAAGAACAAAA	27789836	27790048	AACTTTTATTAGA	AACTTTTATTAGA	|||||||||||||	'============='	13	0	0	0	chr18:27789936-27789948
chr18	+	29821298	29821310	GCAAATTTTTTGGGAGTCTCAAGCAGAAGGGAAGGATTGAATGGATATGGCTGACAAGTTGCTTGCTTGCTTTTTTTTTTTTTTTGGTGATCTAATTCTCAACTTTTATTAGAATGGTTCAATGTTGCTGTATCATTAGCTCCTCCAAAATAACACTAGAAAAGCATCCTTTTTCAGAGTGTTATAAACCTTAAGATGTGTTTTATAATAGAT	29821198	29821410	AACTTTTATTAGA	AACTTTTATTAGA	|||||||||||||	'============='	13	0	0	0	chr18:29821298-29821310
chr18	+	30541233	30541245	CTATTAACTCCTGAGAGACGAGTATTGAAATCTCAAACTATAATTATACATTATTTTATTTCTACTTTAAGTTTTCTCAATATTTGCTTTATATATTTTCAACTTTTATTAGATACATACATATTTAGGGTTTTTTATATGTGCTTGATGAATTCATTAATTCTTTTTATGAAATGTCTCTCTCTATTCCTGATGATATTTCTAGTTGAGAAA	30541133	30541345	AACTTTTATTAGA	AACTTTTATTAGA	|||||||||||||	'============='	13	0	0	0	chr18:30541233-30541245	CCDC178	-	CCDC178	-	1	effective
chr18	+	30547031	30547043	TGTTGATTCTCAGTTTTGTCCATTTTCTGAGTGGTATCTCTACCTTCTTTATCAAATTATCAAGTACATTTTATGAAGTTAAATTTGTAAACTATTTTGTAACTTTTATTAGAATAAGTATATTGTTATTGTTAGCAAATGCTTCTCAGCATTGATTAAAACTATGCTGCCTTTCTCCCTTAATCTGTGTTTATATTAAATTACATTAACATA	30546931	30547143	AACTTTTATTAGA	AACTTTTATTAGA	|||||||||||||	'============='	13	0	0	0	chr18:30547031-30547043	CCDC178	-	CCDC178	-	1	effective
chr18	+	32116339	32116351	ACATCTTCCTGCTCACTGCCAAGTTTTTTTTTCTTGTGGATTCCTAGAAGTGGAATTTATCTGATACTATGAGCCTTTCTGCGAAATGGTTTTTCAAGTAAACTTTTATTAGATGATGAGCGTTCTAGGTTCTTATTCCCGGACCATCAAAACATGTTATTGATTCTTTTAAATACTTTCCCAGTCTGATCTGGGAAAAGTGATAGCTCATTG	32116239	32116451	AACTTTTATTAGA	AACTTTTATTAGA	|||||||||||||	'============='	13	0	0	0	chr18:32116339-32116351	DTNA	+				non effective
chr18	+	34251553	34251565	ATGGAAGTCCAAGAGCTTTCCTTTTTTCACCACTGAAATAGACTCCAGTTAGATGTAGAAAGTTGGATGAGTTCAGTGTGCCAACTTTTACTTTATGGGAAACTTTTATTAGAAAAGCTAATTTCTGTAAAGAGAGACAAAAGAAAAAAGCAACACGAAAGTGATAGGTTTCATTGTCCATAAATTTGTCCACTTGCTACAACATGTGTTTTT	34251453	34251665	AACTTTTATTAGA	AACTTTTATTAGA	|||||||||||||	'============='	13	0	0	0	chr18:34251553-34251565	FHOD3	+				non effective
chr18	+	48407819	48407831	TTTAAAACACAAATAACATTAAAACCTATATTTACTAAGGATTAATATTACAGGACAAAATTCACACTAAATAAAAATTACATTGACTTTATAAAAAGATAACTTTTATTAGAAATTAACTATTTTATTTGAAAGTTACGATTTTGATTTTATGGTGGCATATTGTACCTCCTTTGATCAATATGTACAAATTTCAAAAGTGATAAAAAATAT	48407719	48407931	AACTTTTATTAGA	AACTTTTATTAGA	|||||||||||||	'============='	13	0	0	0	chr18:48407819-48407831	ME2	+				non effective
chr18	+	66944943	66944955	TTCAACAATTTCTTTATATTAATATGGCTCATGGATACATATGTTGTATTTCATGGTATAAGCTAATAATATTTTATTTTATCACTCCAACTGTTCAAATAACTTTTATTAGAAGGGGATAATATTATTTAACATATTTTAATTAAATTATCAGTAATGATGTGATACAAAGCTACATCTGTGAGAGTCAGATGTTATATAAAATTATTTTAA	66944843	66945055	AACTTTTATTAGA	AACTTTTATTAGA	|||||||||||||	'============='	13	0	0	0	chr18:66944943-66944955
chr20	+	122421	122433	AGCTTTCAGTCACAATATAGTCAGGCACTCAAAAAAAAACTTTAACACAATAAAATTCTCTTTGAATGCCACCTTAAACTCAATCCCATCCAGAGAAAACAACTTTTATTAGAATGACATGTGATTTGCATTTTTAGTTCATGCATTTACTTATATACACATAAATATAGCTTTTTCACATAAATTAGAATCATTGCTATGCATGTTGTTCTA	122321	122533	AACTTTTATTAGA	AACTTTTATTAGA	|||||||||||||	'============='	13	0	0	0	chr20:122421-122433
chr20	+	16542146	16542158	TCCAAAACATAAGCGCCCTTCATTTCAAATAATATGACAAATCCTTTCTCACTAAGTCAGTGGGAAAAAAAAAGTTTTAAATAGTTCTTATATTCACAATAACTTTTATTAGAAAATCTGAGGTGTGTTGCCATGAGGGGAAAATTCTTTTGCAAACTGAAGTCAAAAATTTTAAGTATCTCCCCCAAGATATTTATTAATTACAAACAGGAA	16542046	16542258	AACTTTTATTAGA	AACTTTTATTAGA	|||||||||||||	'============='	13	0	0	0	chr20:16542146-16542158	KIF16B	-	KIF16B	-	1	effective
chr20	+	31262758	31262770	CTAGGCTGGTCTTGAACTCCTGGGCTCAAGCAATCCTCCTGCCTCGGGCCTCCCAGTTCTGGGATTACAGGAGTGAGCCACTGCGCCTGGCCATGACCAAAACTTTTATTAGAGACAGTATCTACTTGCTTGGTGCCCTCTCTGCCCTTCCTCCTAAAGAATCCCCCTTCAAAAGGAAAAAAAGGCCATTCAAATTTGAGAGAGACTCAGGGG	31262658	31262870	AACTTTTATTAGA	AACTTTTATTAGA	|||||||||||||	'============='	13	0	0	0	chr20:31262758-31262770
chr22	+	16911260	16911272	ATTTTTATAGTTATATGGCATTCATCATATGTCAGGTATCATTCTTAAAGCTTTCCATTTATCAATTCATTTAATTCTTATGACAACCTTATTATGTGAGAACTTTTATTAGATGATAAATGATTTCCTCCTAGTGACTGAGATTTAATATTATTTCTTTAAAAAAATCCAATTGCCAAGCTGATCTTACATTTGTAAACTAAATTATTTATT	16911160	16911372	AACTTTTATTAGA	AACTTTTATTAGA	|||||||||||||	'============='	13	0	0	0	chr22:16911260-16911272
chrX	+	10178348	10178360	AGATCCCACATTTTGTTTATCCACTCATCCTTTGATGGACATTTGTGTTGTTTCCACCTTTTGGCTATTATGAATAATGCTATCATTACTTACTTAAAGAAACTTTTATTAGAGTATATCGTTCATATAGAGAAGTGTACAGCTTGATGGAGTTTCATAAAACACACACACACACCTGTGTAACCAGCACCCAGGACCAGAAGCAGAACATTA	10178248	10178460	AACTTTTATTAGA	AACTTTTATTAGA	|||||||||||||	'============='	13	0	0	0	chrX:10178348-10178360	CLCN4	+				non effective
chrX	+	32541817	32541829	ATTCCTACATGGCTGTCTACTCTTTATCAACTCTAAGCATAAAAACAGTTTTCCTTTGGGTCATTGGGTCTTCATTTTTGAAGGCTCCCATGTCACCTAAAACTTTTATTAGATAAATATCTCATGCTTTTCTCTTGTTAACCTATCTTTTGTTATAGGAATGTCTGCTATGACCTGTATAAGGAGGAAGGAAAGGGATCACAGCCTTTCTGC	32541717	32541929	AACTTTTATTAGA	AACTTTTATTAGA	|||||||||||||	'============='	13	0	0	0	chrX:32541817-32541829	DMD	-	DMD	-	1	effective
chrX	+	42378745	42378757	AATCAAGGGACAGACATGTAGTTATTAGCTGATGGAAAGTGATAAAATTGGAGAGGATGTAATCATGGTGTAGTTTTACAAGCGTTCTTTCCATTTTGATAACTTTTATTAGAATGTGCCTGGTTTTGGAAAACAGAAATCTTAATAAATAAACCACCACAACTTAAAATATCTCCTATTGGCTCAAATTCTTCTTTTTTATCAGACAAATTA	42378645	42378857	AACTTTTATTAGA	AACTTTTATTAGA	|||||||||||||	'============='	13	0	0	0	chrX:42378745-42378757
chrX	+	76162110	76162122	CAAAGACTTAATGACTAAAACACCAAAAGCAATTGCAACAAAAGCCAAAATAGACAATATGAGATCTAATTAAACTATAGAGCTTCTGCACAGTGAAAGAAACTTTTATTAGACTGAACAGGCAACGTACACAGTGGGAGAAAATTTTTGCAATTGACAAAGGGCTAATATCCAGAATCTACAAGGAACTTCAACAAATTTACAATTAAGAAA	76162010	76162222	AACTTTTATTAGA	AACTTTTATTAGA	|||||||||||||	'============='	13	0	0	0	chrX:76162110-76162122	MIR325HG	-	MIR325HG	-	1	effective
chrX	+	79856136	79856148	ACTGTTAAGGAAGAGCTCATTTATTTATTTTCTAAGTTGATGATGGTGTGTATCCAATTACTATGGTAGTTAGATATCACTTGTTACATTTATGATGTAAAACTTTTATTAGAAATCTCAATATTTGTAATACACTAGAAATTGCATCCCCTACAACTATTTAAACTTATAATGAATGTTTGATATCAAACTAAAAATATGTAATGGAGAGAA	79856036	79856248	AACTTTTATTAGA	AACTTTTATTAGA	|||||||||||||	'============='	13	0	0	0	chrX:79856136-79856148
chrX	+	81599890	81599902	AAAAGTTATTGTATCCCCAGTGAATAATTAGATTTATATATATAGAATAACAACTATATTTCTTTCTTTAAAAGGTTAAAACAAAGCAGTCATTTTGACTAACTTTTATTAGATGATAATAGTTAGAGTTATGGTTCTTTCATATAAGAATTATTTTTGAGCTCTTCAACTAGCCTAATTCTCTAAGTTCTAATAGATGTACTTAGAATCTAG	81599790	81600002	AACTTTTATTAGA	AACTTTTATTAGA	|||||||||||||	'============='	13	0	0	0	chrX:81599890-81599902
chrX	+	83260057	83260069	CTCCATATCTTTCTTATATGCCCTTTGGCCCCTGTCAATTTTTTGGGCCATGATCTCCTCAAAATCCATAATGCCCATGTCTCTTTTTCATCAAAAGGTGAACTTTTATTAGAATTTGAACCAGGGGACCAAAAATACCAAATTCAAAAACGTCCTGACATTGTTCCACAGTTTAGCACTAGTAATGTTAAAACATCATCTTGTGACCAGGAA	83259957	83260169	AACTTTTATTAGA	AACTTTTATTAGA	|||||||||||||	'============='	13	0	0	0	chrX:83260057-83260069
chrX	+	113227650	113227662	TATTCAGAGGCTGATCTTAAAAGAGCTGAGGAATGGGGTTTTCTAAATATGTTGACCATAAATGGCTTACAAATAATGAAGGAATAATTCTCCTTCCAGAAACTTTTATTAGACCAATCCCTGAGCAAATCCATCAAAGCACTCATTATGGGTGGTAGACCACTCTATGCTGGATACATTCTTATCTTACTAGGCCTAACTTGCAATGAACAA	113227550	113227762	AACTTTTATTAGA	AACTTTTATTAGA	|||||||||||||	'============='	13	0	0	0	chrX:113227650-113227662
chrX	+	127122277	127122289	AGTTCTATTTAATCATCTCCTATGTCAAATAGTGTTATGAGGAACACTGGACAAGAAAAATGATGTTGAACAAATATTTGTCAGCTAGATTTTCTCTAAAAACTTTTATTAGATTTTTTTAAAAGCCTGTCTTATTTTATAAAGGATAAATTAAAAGCTATTAGCATGTCAAAATTCTTAACATGGCATACAATTCCATATTTATTTCAAGTT	127122177	127122389	AACTTTTATTAGA	AACTTTTATTAGA	|||||||||||||	'============='	13	0	0	0	chrX:127122277-127122289
chrX	+	130551073	130551085	GATAGCCTGGTGGCCCACCTCAGAGAGGTTGCCAATGAAGCAGTAGAGATTGGCTTCAATTTAGTTGACAAGCTGTTAACTGTTTCTAGTGTTTTTCACAAACTTTTATTAGACAGATTACTTAAAGCTGTTTTATCCATTTTCTCCCTATTTTCTCATTTCTTGATCTCAAACAAGAGGGTACCTCCACCACTAACTCCAGGTGACCTCTCT	130550973	130551185	AACTTTTATTAGA	AACTTTTATTAGA	|||||||||||||	'============='	13	0	0	0	chrX:130551073-130551085
chrX	+	137521473	137521485	AATATTGCTTTCTAAATTTAGAGAAATGGGATTAAGAGAAAATCTCAGATAATTTATACAAATTTAAAGATTTTCTTTGTTGGTTTAACTCCTGACAATAAACTTTTATTAGAGAGTAGAGTTAGACTTGAGAGTTATAAGTAGACAGGCTGAAAAAATGGAAATAAAGTCATTCTCATAGAGTACTTCTGTGTAATATTCTATACGTATATT	137521373	137521585	AACTTTTATTAGA	AACTTTTATTAGA	|||||||||||||	'============='	13	0	0	0	chrX:137521473-137521485
chrX	+	146976492	146976504	CAGAACTACTACTGAACTGTTAATACTATAGATTTCCCTCCTGTCCAATAATACTGTCCACTTAACAACCCCTCGCATCTTTTACAATCTGCACTTTCCCAACTTTTATTAGACAGTCCAAATTTTCCATTTGCCAGCTCAGATACCACAGCCTCAAGCCAAGATTTTAAGTCTAAGAAAAAGAAAATAAAAGAAAAGCAAACAAACTATTCT	146976392	146976604	AACTTTTATTAGA	AACTTTTATTAGA	|||||||||||||	'============='	13	0	0	0	chrX:146976492-146976504
chrY	+	19308463	19308475	TATTTTCAACATAAGACAAAAAATTAAAAACATAAACCCTCTGTATTAGGAATTTAATAACATTCTTCCAAATAAATGTTTAGGCTGATAATTAAATAAAAACTTTTATTAGAACTTTAATCAATTAGAAACAGTCATTAAAGGCAAATCCATATAGAAACCTTTAAGGAATGGCTGAAGTAGTATACTGAGTAAAAGTTGCATAATAGAAAC	19308363	19308575	AACTTTTATTAGA	AACTTTTATTAGA	|||||||||||||	'============='	13	0	0	0	chrY:19308463-19308475
chrY	+	25546404	25546416	GGAGGCGGAGGTTGCAGTGAGCCAAGATCGCACCACTGCACATCAGCCTGGGCAACAGAGCAAGACCCTATCCCCCCCAAAAAAAGAAGACTCTTGGAAAAACTTTTATTAGAAATAAAACAACACCTAAAATGTGTTACTGTATATTAAAATTTGATTTCTCTGGGGTGGCTAGAATGACAGTTATAGACTAAATTTAAAGCTAAAAAATAC	25546304	25546516	AACTTTTATTAGA	AACTTTTATTAGA	|||||||||||||	'============='	13	0	0	0	chrY:25546404-25546416
chrUn_gl000219	+	84360	84372	TAAAAATAAAATGAAATGAACTTTCCTAAAGTGTTGTATTATTAGTGCTATCTAAGTCATCATCCTGGCCTTATGAAATATTGGCATTTTCTACTGGTGTAACTTTTATTAGAAGCATCTCATCATAACTAGTAGGACATCTCAAAGGGGTTGCAACACATTAGCAAGTAATGAAATCAATGTATTGTTTCCTCAAGGGTATTGGGTGGGTGG	84260	84472	AACTTTTATTAGA	AACTTTTATTAGA	|||||||||||||	'============='	13	0	0	0	chrUn_gl000219:84360-84372	LOC283788,FRG1EP,FRG1DP	-,-,-	LOC283788,FRG1EP,FRG1DP	-,-,-	3	effective
chrUn_gl000241	+	21548	21560	TAAAAATAAAATGAAATGAACTTTCCTAAAGTGTTGTATTATTAGTACTATCTAAGTCATCATCCTGGCCTTATGAAATATTGGCATTTTCTACTGGTGTAACTTTTATTAGAAGCATCTCATCGTAACTAGTAGGATGATCTCAAAGGGGTTGCAACACATTAGCAGGTAATGAAATCAATGTAGTGTTTCCTGAATGGTATTGTGTGGGTG	21448	21660	AACTTTTATTAGA	AACTTTTATTAGA	|||||||||||||	'============='	13	0	0	0	chrUn_gl000241:21548-21560	FRG1CP,FRG1FP	-,-	FRG1CP,FRG1FP	-,-	2	effective
chr1	-	69730534	69730546	CTGGACTTTCCACCTCTGAGTACAATACCATCTTCAATTTACATTCTCACCAGCATTATATAAAAGTTACCACTTTTCTGCTTCCAACACTTAGTCAGGTTCTAATAAAAGTTGAGCCCAATATTGCTGTAGTACAATTTTCTCCAAAATGCAGAAGAGAGAGTTTTGCAAAATCCGTAGATTACCCATAGGTGTATACGTGTTTAACACTTG	69730434	69730646	TCTAATAAAAGTT	TCTAATAAAAGTT	|||||||||||||	'============='	13	0	0	0	chr1:69730534-69730546
chr1	-	71284858	71284870	CTAACTGGTCTTCTACCCAGTCATTCATAAGCATGCATTATGATTCGTGCCACTGTCAATCCTCAGACTTGTAATACTTTTTCTCCTCATTCTATTCTTTTCTAATAAAAGTTTTTGAGGATTGGAAGAAAGTTTATTTTGATGTTTTTCCTCAGTTATGCTGATTTGGGATTAATACTCCTAAGAAATGATGACTGATATCCAGCAAAACAA	71284758	71284970	TCTAATAAAAGTT	TCTAATAAAAGTT	|||||||||||||	'============='	13	0	0	0	chr1:71284858-71284870
chr1	-	76725223	76725235	TGCAGTGTTGGGTAAAACACTTAGCATAATGCCTGGCACCCAGTCAATGTGCAATAAATGTTGGCTATTATCATCATCACCACCTCCATCATCATCATTCTCTAATAAAAGTTAAGCCCTTCTCTCTGTTGAATACACCCATCAGTTAATACCAGTGGCTCCTTTTAAATAGCTTAAAAGCAACCAACATTCTATAGATTTCAGTGGGGAAGA	76725123	76725335	TCTAATAAAAGTT	TCTAATAAAAGTT	|||||||||||||	'============='	13	0	0	0	chr1:76725223-76725235	ST6GALNAC3	+	ST6GALNAC3	+	1	effective
chr1	-	77692717	77692729	AATTTGGCAACTAAAACCAAATATGAGTATTTGATTGATCAAAATTACACACACACACACACACACACACACACACACACGCATATATATTTCTGGCTTCTCTAATAAAAGTTTTTATAACTGACCCTCACAGTAAGTCATGCCACAAAGCCTATCCATGCTGTTTTTACTGTTGTTCTTCAATCGAATGACAACTTAAGATTGACCCTACAG	77692617	77692829	TCTAATAAAAGTT	TCTAATAAAAGTT	|||||||||||||	'============='	13	0	0	0	chr1:77692717-77692729
chr1	-	89162743	89162755	CTAATATTGCTTGTCTGTCTGAACAGCATTTGACAAATTGGACAATCCTTAAAATTCTGATAAGAAAATCATATTCATTGACTATATGAATATATTTATATCTAATAAAAGTTTTACTTAAGATATATTTTTGATTAATAAATTTAGGGAATTGGTCATGAAGCATTTTGATACATTTGCAAATTAGTCTCTGATTTTACAGCTCCTGTTATT	89162643	89162855	TCTAATAAAAGTT	TCTAATAAAAGTT	|||||||||||||	'============='	13	0	0	0	chr1:89162743-89162755	PKN2	+	PKN2	+	1	effective
chr1	-	89452876	89452888	TTGCCTGGGACATACATCAGAATCAGCTGGAAAGATTTTTCAAAATACATTCCAGATATGTAGAATTAGAATGCATAATGGTGAGCCCTGGCATACGTAGTCTAATAAAAGTTCCACAAATGAGGATTGTGCACACAAATGCCCTTTTAGTGCCATGGTTTCATATGTTCACCTTGGGGAAGCACAACCACTTCCCTGGCTTCAACCGACTTC	89452776	89452988	TCTAATAAAAGTT	TCTAATAAAAGTT	|||||||||||||	'============='	13	0	0	0	chr1:89452876-89452888	KYAT3,RBMXL1	-,-				non effective
chr1	-	177286916	177286928	TTGGTGTCCAAAGGGGTCCTGAAACCAATTCCACACAGATAATAAGGGCCAATTTCATATTCTCATCTATTTACTAGTTTATTGTATTCTATCTTCCCTCTCTAATAAAAGTTACATGGGGGCAAAGACTTCATCTTGTTCTTTATTTTATTTCCAGCACCTACCATAATGTCTTGCACATAGTAAGTATGCAATAAATATTTATCCACTCAA	177286816	177287028	TCTAATAAAAGTT	TCTAATAAAAGTT	|||||||||||||	'============='	13	0	0	0	chr1:177286916-177286928
chr1	-	179469604	179469616	GTGTGTGTGTGTGTATTGCCTGCCAGCATTAAGTAGTTATGAAACATGAAAAAGGTAATATTTATAATAATTTCAAAATTATAAAGTACTTAGGAATAAATCTAATAAAAGTTGATCAGTTTCTTTCTAGAGTATATTTCAAACTTTATTTGAGAAACATTAAAAGACCTAAGTGGAAGATACACCATGTTCATGAACTGAAAGATTCTATAT	179469504	179469716	TCTAATAAAAGTT	TCTAATAAAAGTT	|||||||||||||	'============='	13	0	0	0	chr1:179469604-179469616	AXDND1	+	AXDND1	+	1	effective
chr2	-	40047592	40047604	ACTGCAACTTCTTAATGTTATAGTCAATAGACCATTGAAAGACCACTTTGGAAGAAATATGAGTCCTGGTCTCTGTCTGAAAGTTTTCCAATTTTCTTGTTCTAATAAAAGTTAAGAAGGTTCTAATAACAAAACTAACATGACATGTGTCAGTATTTATTTTTATTTTTTTAAGAGACAGTGTCTCACTATATTGCCTGGGCTGGAGTGCAG	40047492	40047704	TCTAATAAAAGTT	TCTAATAAAAGTT	|||||||||||||	'============='	13	0	0	0	chr2:40047592-40047604
chr2	-	96614153	96614165	TTTTCAGATCACACCTCTCAAAGTATTTATCAACTATTTCTTATTTGCAAAGTAAAAAAAAATTAAAATTAACCCCCCCTATTTCTTTAAAATGGTTATCTCTAATAAAAGTTTTAATACTAACATAAAACAATGATAGGTAGACAATTGCTAAGTTTTAGAAGAAAATAATATAAAAAATGAGATTCGGAGTGAGAAAATTAATTTCACAAG	96614053	96614265	TCTAATAAAAGTT	TCTAATAAAAGTT	|||||||||||||	'============='	13	0	0	0	chr2:96614153-96614165	ANKRD36C	-				non effective
chr2	-	96619562	96619574	TTTTCAGATCACACCTCTCAAAGTATTTATCAACTATTTCTTATTTGCCAAAGTAAAAAAAATTAAAATTAACCCCTCTCATTTCTTTAAAATGGTTTTCTCTAATAAAAGTTTTAATACTAACATAAAACAATGATAGGTAGACAACTGCTAAGTTTTAGAAGAAAATAATATAAAAAAAGAGATTCAGAGTGAGAAAATTAATTTCACAAG	96619462	96619674	TCTAATAAAAGTT	TCTAATAAAAGTT	|||||||||||||	'============='	13	0	0	0	chr2:96619562-96619574	ANKRD36C	-				non effective
chr2	-	124170882	124170894	ATGTTAGGGAGAAAGTTTCCTCAACCACCTAAGGTTCTTTGCTAAGCTGGAAAATAAAACTGACAAAGACAGGTTAACAGAACAAAAGCATATGCATTTATCTAATAAAAGTTACATGACAGAAGAGCTTTCACAAGGAAATGGATATTGAGAGACCCAAGAAACATTGTATTTGTATGCTGAGTCTGGTGAAAGAAATGGATAGTTGTGAAG	124170782	124170994	TCTAATAAAAGTT	TCTAATAAAAGTT	|||||||||||||	'============='	13	0	0	0	chr2:124170882-124170894
chr2	-	132059260	132059272	GGTGAAATGAGATTCTGAAGAAAAACTAAATAATAAGGCCATTTTTCTAAGCCAAAAAAGTTTTTGTCATTAATTGTGGAATTTCACCAATCAATTTTTTTCTAATAAAAGTTTCTTAAACTTTTAGTGCCTACTATTGCTTGTAGGTTAATAAACCCTAGCAGAAAACAAAATCATTAATGAAATGGAAAACAAACATTAATGGGAAATTTG	132059160	132059372	TCTAATAAAAGTT	TCTAATAAAAGTT	|||||||||||||	'============='	13	0	0	0	chr2:132059260-132059272
chr2	-	136233695	136233707	CCAAGATTGCACCACTGTACTCCAGCCTGGACAACAGAACAAGACTCCATCTCAAAAGAAAAAAAAGAAAAAAAATTAAAATGTTTAGTGAGCTTGCTGATCTAATAAAAGTTAAAGAGTCAACTAAACTCAATGTATGGAGCTTATATGGATCTTCATATGAATAAACAAACGGCATGAAAACACTTTTGAAATAAGTGGGGACATTTTAAT	136233595	136233807	TCTAATAAAAGTT	TCTAATAAAAGTT	|||||||||||||	'============='	13	0	0	0	chr2:136233695-136233707	ZRANB3	-				non effective
chr2	-	138955799	138955811	AACACCAATATTGAATTCCGTTCAACTCTGGCAATAAGTAATATTTATTGATGAATAGATTAATTAAAAATAATACCACACATTTACATTGAGATGCACTTCTAATAAAAGTTTACTTGTTATGCTAAATAAATCTTTTTCTTTTTTTTTGAGATGGAGTCTCGCTCTGTCACCCAGGCTAGAGTGCAATGGCGATCTCAGTCACTGCAACCT	138955699	138955911	TCTAATAAAAGTT	TCTAATAAAAGTT	|||||||||||||	'============='	13	0	0	0	chr2:138955799-138955811
chr2	-	146711047	146711059	GTATTCTTGGTTTGTAGTCTCTTTTCTTTTAAAACTTTGAATGCATCATCCCATTGTCTCCTCAGCTTAAAGTTTTTTTAATCAATAAATTTGCTGATAGTCTAATAAAAGTTTTCTTGTATGTGACAAGTCTCTTCTCTTGCTACTTTCAAAATTCTCTTTGATTTTTGACTATTTGGTTATTATATGTTTCAGTGAAGTTTTATTTTTATT	146710947	146711159	TCTAATAAAAGTT	TCTAATAAAAGTT	|||||||||||||	'============='	13	0	0	0	chr2:146711047-146711059
chr2	-	155445910	155445922	GAAAGATAGAGCCAATATTTTATTTATTTTTATATTCCCAGGATATAACAGAGCTCCCAACATGTGGTTGATGCTCAGTACATGAATCTTAGGCAGGGGATCTAATAAAAGTTTTTGAACACAGGAGAAATGTGATCAAAACACTAGTTGGAGAAAATGACTTTGGCAGTGGTAGGACAGGTGAATTAAAGTGAGGAAGATTGAAGATCAGAA	155445810	155446022	TCTAATAAAAGTT	TCTAATAAAAGTT	|||||||||||||	'============='	13	0	0	0	chr2:155445910-155445922
chr2	-	169044976	169044988	TCAGAATTTTGCAGAAAGGCTGAAAATCCAGAATTCTGTGTGACATCTCCTAATACAATAAGGTTGACGATTAATTTTTTAATTATAAAAGCATTGTGAGTCTAATAAAAGTTCACCACAGACTGTTATTTTGCCTGAGTGTGTTACTGCTATTCGCCTTCAAAGGTACACCCTTCCTTACTTGATGGTCCCAATTTTAAGTTATTAGATTGC	169044876	169045088	TCTAATAAAAGTT	TCTAATAAAAGTT	|||||||||||||	'============='	13	0	0	0	chr2:169044976-169044988	STK39	-				non effective
chr2	-	170508265	170508277	ACAGAAAATATTTCAATATTTTATCAGACTACCCTGCTTACTCTATCATTGGAGGCTGAGGCTATAAAAGGCCTTTATTTAAATAAAATCAAGGAAATAATCTAATAAAAGTTATCAAAATCCTAAATATCCATCCCCTCACAATACTCTGTCTGGAATTTATTCACAGCACTTTTTTAACTTGATCTGTTTAAATTTCTCCCTTTACACTAT	170508165	170508377	TCTAATAAAAGTT	TCTAATAAAAGTT	|||||||||||||	'============='	13	0	0	0	chr2:170508265-170508277	CCDC173	-				non effective
chr2	-	171819490	171819502	CTCAACCTCAACCTCCCAGCACCACACATCATGCCAGGGGTTGGCTTACCAGAACTTGTAAACCCAGGTATGTTGCAGATCTCACCCTCCTAGGACTCTCTCTAATAAAAGTTTTATTCAGGAATGCCCATCCTCTTCAGTTTTTTCTGGAGAGAGCAAATCAGTTTAACAGATTTCAGCTACTTCAAATAAATATTCATCTTTTTTGTTTAA	171819390	171819602	TCTAATAAAAGTT	TCTAATAAAAGTT	|||||||||||||	'============='	13	0	0	0	chr2:171819490-171819502	GORASP2	+	GORASP2	+	1	effective
chr2	-	177886690	177886702	AAAATACAATACTCACAAACTGGAACATTCCACTTCCCACTGTCACATGACAAAAGCAGCCTCCTCCTGGTGAAGTCAGATATTTTCACATCTAATAAATTCTAATAAAAGTTCTTGAAGACTGCCTTCCGTACTCAGACTTGCTGGTTCGTTTACATAACAGTTCAATTTTGTTTTGCTTCTTAGGTTGGAAAGAGGATAAAAATCACAAAA	177886590	177886802	TCTAATAAAAGTT	TCTAATAAAAGTT	|||||||||||||	'============='	13	0	0	0	chr2:177886690-177886702
chr2	-	182881309	182881321	CAATTTCTTTATCTGGAATATAGTGTAGTATTATTCACTTTATGTAAATATTAATATGAAGATTAAATGAAATAATACAGTTATTGGTACATGGTAGTGGTCTAATAAAAGTTTTCTTTTTCCTTCCATTTTAAACATGAAAGTCCATTGAACTGGTATTTTTATACAAGTAGTTATGCATATATTTGAAAGAGAAACTGATTTCTAGTCTTT	182881209	182881421	TCTAATAAAAGTT	TCTAATAAAAGTT	|||||||||||||	'============='	13	0	0	0	chr2:182881309-182881321	PPP1R1C	+	PPP1R1C	+	1	effective
chr2	-	188608618	188608630	CAGTCATATTTTAATATACTGGGAACAAATAGATACTTATATTTTTAAAGTGATAGCTTTTACAATAGCATTGGAGAAAATCCAGAATTTACTAAAGTAATCTAATAAAAGTTATACAAGAGTTTATTACCAAAGGTGATTGGAATAACAGAATAGAGGATTGTGAAACACATCCACACATAAATGGTCACTTGAGATATGACAAAGGCAAGA	188608518	188608730	TCTAATAAAAGTT	TCTAATAAAAGTT	|||||||||||||	'============='	13	0	0	0	chr2:188608618-188608630
chr2	-	188611068	188611080	ATTTGAATGCTTTTAAGTATAGAATGAGGACTAACAATTTGTGAAATTATAGTTAGAGAAAGGATGATTTTTAACATGGTAGTGTCAGTAGAATCATATCTCTAATAAAAGTTGCAATGGAGAGTAGTGAATTTTTGTCAGAAAGTGATTTTATATTCAATTTTGGATAACTCAAAAAGGTTTAATAATGACACTGTATACAAAGGTGTGGAT	188610968	188611180	TCTAATAAAAGTT	TCTAATAAAAGTT	|||||||||||||	'============='	13	0	0	0	chr2:188611068-188611080
chr2	-	202887848	202887860	TTAAAAGCAAGGAGAGATTCCTCAACATATTAATGAGAAAGTTAGCTAAGAAATAAAGGGCTTCTCTGTTCCCATCCCAGAGGCTTCTGATAGGCAGCATTCTAATAAAAGTTGCTTTAACCGGCTTCACACTTTCAAAGCCAAAATTAACACCATACAACGGAAGGCCCCAAATAAATTCAGAAGGTAAGACCCGAGCCAGGGAGGGACTCG	202887748	202887960	TCTAATAAAAGTT	TCTAATAAAAGTT	|||||||||||||	'============='	13	0	0	0	chr2:202887848-202887860
chr2	-	212764169	212764181	GCCATATGAAAGTCACATTTATTTTATTTCAGTTCTAAAATCATATTTTAAATTCGGGCAATTCATCTACCAGTAACATTTTATATGACATTATATTTTTTCTAATAAAAGTTGAATTGAAGAGCAAGTTAACAGACTGTTACCCCTAAACAGAAATTACGAAACCAATCACAAAGTAATTTATTAAATTTTTAAAGTAATACTTTCTTGTCA	212764069	212764281	TCTAATAAAAGTT	TCTAATAAAAGTT	|||||||||||||	'============='	13	0	0	0	chr2:212764169-212764181	ERBB4	-				non effective
chr2	-	221855190	221855202	TCAGAGCTATTCATATGGCTAAAATGAAAACTAAAATTAGGACTTAAAATTACTTTGAAATGATTATGGCCAACATTTTAAAAGATCATTTTGATGGATCTCTAATAAAAGTTAGTTTTGATTGTACCAACAACTAGTTTTATTTCGTCTCTGAAAACGTCAATCGAGGTGTTGTTGCTATAAATTTCGCAGTCTAACGGTATAATTGCATTG	221855090	221855302	TCTAATAAAAGTT	TCTAATAAAAGTT	|||||||||||||	'============='	13	0	0	0	chr2:221855190-221855202
chr2	-	222491130	222491142	AAGACTTTAAAGTATATTTAAGATACTCAAAGACAGAAAAAATGACGTCCACTAAAAGTTCAGAATAAAGACATTTTAAATTAAAAATTTCTAGTATGCCTCTAATAAAAGTTCGGAAAGAAGAAAATGTACAAATATAAGAAATAAGAATTTTCCAGAATTTTAAAAAGAAACAAATCTCAGCACAAAAGTATACTTTGAATATTTAAGTAG	222491030	222491242	TCTAATAAAAGTT	TCTAATAAAAGTT	|||||||||||||	'============='	13	0	0	0	chr2:222491130-222491142
chr2	-	227123830	227123842	GATATCATGAACCTAATATTAGCTTTCTTTTAATCATGATGATGCCAGTTTCACATTGGTCACGTCTTCATAAAATTTCTGTGTCTTATTCATATGATGATCTAATAAAAGTTTCCATGGGGGAAGTTATAATTTATGAGTTGTACTTTGCATGAAATGTCTTTATTTAGTGATTTTACCTGCCTACTTTGGTGTTGTACAAAAGGAATCTAC	227123730	227123942	TCTAATAAAAGTT	TCTAATAAAAGTT	|||||||||||||	'============='	13	0	0	0	chr2:227123830-227123842
chr3	-	22058363	22058375	GGGTTGTTTCTGCAGCATAACCTAGTCTATCCTGACATCCATCCTTACAGTTCAAGCTCCTAGCCTGCCTCTATAAGTGGCAAATTGTAAAACGCTAAGATCTAATAAAAGTTTATTGAATTTATCTATCAATCTATCTATCTATCCTGTCCATCCATCCATCGGACACACACACACACACACACAAACACACACACACACTTTCTCATTTAA	22058263	22058475	TCTAATAAAAGTT	TCTAATAAAAGTT	|||||||||||||	'============='	13	0	0	0	chr3:22058363-22058375
chr3	-	32082327	32082339	GCTGAGGTGGGAAGATTGCTTGAGCCCAGGAGTTCAAGGCTGCAGTGAGCTATAATGGTGCCACTGCACTCCAGCCCTGGTGACAGAGTGAGACTCCATCTCTAATAAAAGTTAAAAATTGTTTTTAAGTGCAGTAGGGAACAGAGAAGAACTGAGATGACCTTACATTGTTCCTTGCAGCTCCAGAGAGGTACAGGAGATTATCTCTGTGTC	32082227	32082439	TCTAATAAAAGTT	TCTAATAAAAGTT	|||||||||||||	'============='	13	0	0	0	chr3:32082327-32082339
chr3	-	46618150	46618162	ATTCACACAGGTAGGCACTGACGCTGAAATGGCCTCAGATGCTACCAATTCTTTCTGCCGAGGCCTAAATCCAATAAACAGAGATGGATGGAAACAACTATCTAATAAAAGTTTCGCATTTGTGTGCCTGGCAACATTAAGTAACCGTCAGGCTTTCCTTTAGAAATTGGAATTAAATGCGATTTAGAAACTATTAACGACTTTGGGCGTATT	46618050	46618262	TCTAATAAAAGTT	TCTAATAAAAGTT	|||||||||||||	'============='	13	0	0	0	chr3:46618150-46618162	TDGF1	+	TDGF1	+	1	effective
chr3	-	49315041	49315053	TCTGTTCTCAAGCCAACATGGAAACAACTAGACGGGACACAGCACCGGGCAGTTTTATGTACTGACTTCCTTTAAGCGTTATCTAATAAAAAGTGTGTTATCTAATAAAAGTTCCACACAGTATTTAACCGTCTTAATTCATCTAGGGTAGCAGGGGATATAACAGAACTGCTGGGTTCCACAGGAGGTTGAGGGGCCAGGATCCCCAACACT	49314941	49315153	TCTAATAAAAGTT	TCTAATAAAAGTT	|||||||||||||	'============='	13	0	0	0	chr3:49315041-49315053	USP4	-				non effective
chr3	-	76556091	76556103	GGAATCAAAATAAAACTGAATGTGTTTGTTCCTTAAAATATACCTAAAAATAAAGAATCAGCTGGCTTATTTTTATTTTTGACAATCTTAGTCAAAATCTTCTAATAAAAGTTATGATGTTAAGTTTATGAACTTTCTATAAAAATATATGAATTTAAAATTGGAGTCTTCTCTCAGAAATATTAGTATCAATTGTAACAATTTAATAATGTT	76555991	76556203	TCTAATAAAAGTT	TCTAATAAAAGTT	|||||||||||||	'============='	13	0	0	0	chr3:76556091-76556103	ROBO2	+	ROBO2	+	1	effective
chr3	-	78013467	78013479	TTGGGATTCTATTTTTTTTACTTGAGCTAGTGAATTTATTCTGTAAAGCTTACATTTTCAAATTTGACCCTTAAACCTTATGAAATTATATATTCTTAATTCTAATAAAAGTTCTTGGTGAATAATTCCCTAAATGTTCAAAAATTCTACTAATTTGTTTTTCATTCCTTTCATCTTTTTTATGTAATGATATAATACCTTCTTAATTATCTT	78013367	78013579	TCTAATAAAAGTT	TCTAATAAAAGTT	|||||||||||||	'============='	13	0	0	0	chr3:78013467-78013479
chr3	-	79395833	79395845	ATATTTCTAGGAATTAATTTTTTCTATGTAGAGATCAATCTACTTTTCAGAATTTTACAATGATATATTAGTATCAACTTTTCAACTAAAGCTTGAATTTTCTAATAAAAGTTTCCTAAATTAAAAAGAAGACCTATTTCCTTAGGAGAGCTTCACAAATTTGTTCACCATCTCAGATCATCAAAGGACGTCATTTTTAAAACTGATCATGTT	79395733	79395945	TCTAATAAAAGTT	TCTAATAAAAGTT	|||||||||||||	'============='	13	0	0	0	chr3:79395833-79395845	ROBO1	-				non effective
chr3	-	83622743	83622755	TAAAAAGAAGGGAGAGGGAAGGAGGGCTGGTGCCAGAAGAAAGTTGGCTGGGGAATAAAGGATATTAGAAGCTGGCTGGTTAAAAACAAAATTGAGAGACTCTAATAAAAGTTTGAATTTATTGTGAAAAAAATTAGGTTATTAATTACCTTTGTTGTGAGGCCGAGGAAGGATACAGGCAGTGCTCAGAAATAGATATAATTATTGGAAATA	83622643	83622855	TCTAATAAAAGTT	TCTAATAAAAGTT	|||||||||||||	'============='	13	0	0	0	chr3:83622743-83622755
chr3	-	95872115	95872127	TACACAGATACTTATGATAAAGTTTAATTTATAAATTAGGCACAGTAAGAAATTAACAACAATAGCTAATAATAAAATAAAATAAATTATAAAAATATGCTCTAATAAAAGTTATGTGAATGTGATCTCTCTCTCTTCCTCTCTAGAAATACTGTAATATTCTCAGACTGTGGTTGACTGTGGAAAGCAAAATGTTGGGTAAGGTTGGACCAC	95872015	95872227	TCTAATAAAAGTT	TCTAATAAAAGTT	|||||||||||||	'============='	13	0	0	0	chr3:95872115-95872127
chr3	-	97598921	97598933	TGTTGCAGATGGTTATCTATGATCTCCATGAAAGTACATATAAACAAGAAGTCTACTGTAATATTCCTGATGCTACATCATGGTCTTTTCCAAATGGAGTTCTAATAAAAGTTGTAAGGGGCTGGTAAGAAGTTTCTTAAAATTTTATAGCATATTTTCTTAAATTAAATGTGTCTTCTTGCTGTTAATGCTTTTTTTTCTATTTTTTATTGA	97598821	97599033	TCTAATAAAAGTT	TCTAATAAAAGTT	|||||||||||||	'============='	13	0	0	0	chr3:97598921-97598933	CRYBG3	+	CRYBG3	+	1	effective
chr3	-	104562375	104562387	GCTTGTAGGAGGAAAGGGATTTCTTTCCTCATCAATTACAAGATTCACGGTGAAAACATATAACAAAGCACAGATAACAATAGAAAAGCATACAAATTTATCTAATAAAAGTTTTATATGACACAGGAGACTTCAGAAATGAATACTCAAAGAAACAAGGAAATCTGTGTGCTTTTATGCTTAGGTTTGATGAAAAGTGGCAGTGGCAGGGAA	104562275	104562487	TCTAATAAAAGTT	TCTAATAAAAGTT	|||||||||||||	'============='	13	0	0	0	chr3:104562375-104562387
chr3	-	113446346	113446358	AGGCTTCAAGCATACTTACAGTTTTCAAAGAATAATACCAGGTATTTCTTGACTTCATACAAGAAGAAAAAGTGGTTATAGTGCACTGTGCTACAATGAGTCTAATAAAAGTTAACTACTAAAAAAAGTTTCCATTAGGGTGGCCAGATAAAGCCTAAATAGAGAAAACAATATTGAACCATTAGGAAATAGGCAGCTTAATCTTCCCCTAAC	113446246	113446458	TCTAATAAAAGTT	TCTAATAAAAGTT	|||||||||||||	'============='	13	0	0	0	chr3:113446346-113446358	NAA50	-				non effective
chr3	-	135321557	135321569	CTTTTTATTATCTCATTACTTCTCTTTTTCTTGTATTTACTCTTTTGTTCTTTTTCGAAGTCCTTAGCTTTGACACCTAGCTCATTAAACTTCAGCCTGTTCTAATAAAAGTTGTTAAAAATACTTATAAAGGCTAGGTGTGGTGGCTCATGCCTGTAATCCCAACACTTTGGGCAGCCGAGGCGGGCAGATGTCTTGAGGCCAGGAGTTCAA	135321457	135321669	TCTAATAAAAGTT	TCTAATAAAAGTT	|||||||||||||	'============='	13	0	0	0	chr3:135321557-135321569
chr3	-	152531827	152531839	CTTCCTGAGATGTTAACTTGTCAGTACCTGGAGACCTTGTCTAAATTTCGTGATTTCTTTCACTTGGGACTTATAAGTGCAGTTTCATTATTCCTTTCTCTCTAATAAAAGTTTATGTTATAAATACAAACTTTAAATGATAAATGGAGAATCTCTGAATCACCAAAGAAATTTTTATAAAGACACAGTCTGTAAAATCTAATTCCCACATGA	152531727	152531939	TCTAATAAAAGTT	TCTAATAAAAGTT	|||||||||||||	'============='	13	0	0	0	chr3:152531827-152531839
chr3	-	152860784	152860796	TGTATGTGGGCTGTTGTATCTTTGTTGCCCCTACTCCACTCTACTGAAGAAGTCTAAAGGCAGCCATAGAGCCAATATACATGAATAGGCAGGGCTGTGTTCTAATAAAAGTTTATTTATTGACACTAACATTTGAATTTCTTACAATTTTCACGTCATTAAATATTATTTATTTTAACCATTTTTTTAAAAAAAGGTTAAAACCATTCCTAA	152860684	152860896	TCTAATAAAAGTT	TCTAATAAAAGTT	|||||||||||||	'============='	13	0	0	0	chr3:152860784-152860796
chr3	-	172062392	172062404	TTAATAAGGATATCACCCTGTAGATATTTTCGACAGTTTTTGGAAAATTTCCTATTCTATTGACTTTATCAGTTCAGGGAAATTAGGATTAGATAATAGTTCTAATAAAAGTTTTATACTGTCTTGTCTAAATGAACCAGCAACATCTTAGGTCAGTTTTTACAACTAGAGAAGGGTAGTGGCCAGGGACACCAGCTTGTTTTTGTTTTGTTT	172062292	172062504	TCTAATAAAAGTT	TCTAATAAAAGTT	|||||||||||||	'============='	13	0	0	0	chr3:172062392-172062404	FNDC3B	+	FNDC3B	+	1	effective
chr3	-	182674542	182674554	AAATATTTAACAAATAATGTTCAAATCATTTAAATCAATTGTAGAGGTATAAGATTCCAGCTGAACCACAACCTACAAGAAAGTGACTCATAGACTTTAGTCTAATAAAAGTTCAGTATGGCCCTAAAAATGATATGGCTGCTAAAGAACATATATAATCTTTGATCAAATTAACATAATGAATAGTCTCACAAAAATTAACAGACCCACGGT	182674442	182674654	TCTAATAAAAGTT	TCTAATAAAAGTT	|||||||||||||	'============='	13	0	0	0	chr3:182674542-182674554	DCUN1D1	-				non effective
chr3	-	191238778	191238790	ATTATGGCACTAATAAGTTCATTCAAAATAAAACTAAATACAAATAATAAAAAGACATTAAAAAAGTGACAGATGATAGATTGAGAGGATTCAATTTATGTCTAATAAAAGTTCTAGAAGAAGAAAATGGAAGGAATGCCAATGAAGCAATATTTGAAGAGAGAATGCGATATTGGCAGATAATTATTTAGAACTGAAGAAAGACATGAGTCA	191238678	191238890	TCTAATAAAAGTT	TCTAATAAAAGTT	|||||||||||||	'============='	13	0	0	0	chr3:191238778-191238790	LINCR-0002	+	LINCR-0002	+	1	effective
chr4	-	11121872	11121884	AATTCTGGGACTCATATTGCCAACCCTAAGGTGGACACAGTCTAGTTGGTGAGACAGAAGTATATACAAATCATGCTGAGGGCTTGTGCTAAAACAGAAATCTAATAAAAGTTATACAGGGTTAAGCAAGAGAGTGAAAGAGAGAGATTGATTGTGACCAGGCAATCAGGGCTGCCTTCCTGGAGGCAGTGGCATTTAGGAATGCCTAGATTC	11121772	11121984	TCTAATAAAAGTT	TCTAATAAAAGTT	|||||||||||||	'============='	13	0	0	0	chr4:11121872-11121884
chr4	-	23911104	23911116	AGGTTAGCATAGTACTGGCGAAACCTGCGTGGATGCCAATGTACAGATATAGGAAAATAGGAATGGTTTGGCAAGACCTTGCTTATTCATTCATAGCCCCTCTAATAAAAGTTCTGGGATCCAGAACAAATGGTTACAAGAGTCATACTTGGCTGGAGAAGAACACATGGATTCCTCTGGCTTTTGAGGGGTGCCTGCTGGGACCCCAGGAAA	23911004	23911216	TCTAATAAAAGTT	TCTAATAAAAGTT	|||||||||||||	'============='	13	0	0	0	chr4:23911104-23911116	PPARGC1A	-				non effective
chr4	-	63935446	63935458	ACTACTTGGATTACACAATGCTCTAAAAAACCCCAAATAACATTTTTATAAATGCAATTATACGTGAAATTTAAAAGTTTTAAGATTAAAATGTTATGGTTCTAATAAAAGTTAAATGAACCATTGATTATTAACAGAATAAAGAGCTTTGATTATTAAATGCTATTGCAATAAGGTAAAAATTATCTAACGGTATAATTTAATGCATTAGAG	63935346	63935558	TCTAATAAAAGTT	TCTAATAAAAGTT	|||||||||||||	'============='	13	0	0	0	chr4:63935446-63935458
chr4	-	68368092	68368104	TAAGTGTATATATATTAAACAATTTATTAAAGGAAAAAGTACTGACACAGCGAGTCAAAAACAATTCAATCATATGCTGTTTCTTAGCCACTTTTAATTCTCTAATAAAAGTTAAATAAAAAGATAAAGAAACAACAACCAACCAAAAGAAAGCAGAAGTCACAATACTAATATTAGACAAAACAAACTACAAAGTAAAAAGCATTTAACACA	68367992	68368204	TCTAATAAAAGTT	TCTAATAAAAGTT	|||||||||||||	'============='	13	0	0	0	chr4:68368092-68368104	CENPC	-				non effective
chr4	-	102862926	102862938	AAGTCTGATCTCTTACTATACATATATATGCATACCCACTATAAATATATATATATGCTTTCAGATGTGTGTGTACACACACACACACACACATATGCTTTCTAATAAAAGTTAGGAGGTTTGAATTGTATTCCATATTTTTCATTTTGACAATTGAGTACTGCTATAGTTTCCCCAGGGTTTCTTCACCATTGACTTTCCTCTTCATTTTGT	102862826	102863038	TCTAATAAAAGTT	TCTAATAAAAGTT	|||||||||||||	'============='	13	0	0	0	chr4:102862926-102862938	BANK1	+	BANK1	+	1	effective
chr4	-	107215132	107215144	TATTGGTTTAATACAACTTGATTTATACATTAAGAAAGATTTTTGATAATTTTAAGGTCACTTCGGGAAATCTGTGAAGAAGTTCATTTAATAGTATATTTCTAATAAAAGTTTAGACCACATACTTTCCTTGCCAAGAGAGTAAATTTATTGAGTCTTTGAAATAATTGCATTTAAACTGTATCATTAAATTCTATCCAAGCTATGATTAAT	107215032	107215244	TCTAATAAAAGTT	TCTAATAAAAGTT	|||||||||||||	'============='	13	0	0	0	chr4:107215132-107215144	TBCK	-				non effective
chr4	-	110810422	110810434	AACCACTAGGACCTTGGTATTGGGTTGATAAAATCTACACAATCTTCTGAGTGCATTTTAATCTACACAATGGATTTAAGAGAACTGAAGAACTGATCAGTCTAATAAAAGTTTTCAGCATAATTTCCCATGACAGTGAATTTATTAATTTGTTTTATAAGTATTACTTTCTACTATGATTTAATTGCACATTCAAAATGGAAAACTTTTGCA	110810322	110810534	TCTAATAAAAGTT	TCTAATAAAAGTT	|||||||||||||	'============='	13	0	0	0	chr4:110810422-110810434
chr4	-	118205281	118205293	CATTAATTTAACTCATTAGTTAGGTAACCAGCAGAATGATAAAGCTATTTCCCCAATAGAGTAATTTTCTAAAGTCTCCTTAGCTCAAGGAATTATAGAGTCTAATAAAAGTTGATATTCTCTGTTTTGATTAAGGTGAACTGTGAGCTATGTAACAAAGTGTGGTTCTAAAGGATACATGTTGATTGGCAATGTCATATATTCTAAATTTTA	118205181	118205393	TCTAATAAAAGTT	TCTAATAAAAGTT	|||||||||||||	'============='	13	0	0	0	chr4:118205281-118205293
chr4	-	167728141	167728153	TGTATACATACCTACCTATAATAAACTTTAATTTATAAATTAGGCACAGTAAGAGATTAACAACAATAACTAATATAAAAATAAAATTATTATAATATACTCTAATAAAAGTTGTTTGAATTTGATCTTTATCTCTCGAAATATTGTATCGTATTATAACTACTCATCTATTTTAGGACTGTAACTGAAACTGCAGATAAAGGGGGAATACTT	167728041	167728253	TCTAATAAAAGTT	TCTAATAAAAGTT	|||||||||||||	'============='	13	0	0	0	chr4:167728141-167728153	SPOCK3	-				non effective
chr4	-	175430438	175430450	ATTCCACACTTAACTACTCTGTTTAATTCTCTTGGATCTTGGAATATAGAATAATGCTTACTCTTGATTTCCTAGAGGTTTTATTTTCTCCTTTTTTCTTTCTAATAAAAGTTCTATTTTGCTCCTGTATCTACCTCCTCTCCATATAATACGAGGAAGGTGATCTCCCCAAATTTAATGTAGACACTGATTAATTAATTTAATTCAGTCATG	175430338	175430550	TCTAATAAAAGTT	TCTAATAAAAGTT	|||||||||||||	'============='	13	0	0	0	chr4:175430438-175430450	HPGD	-				non effective
chr4	-	177373738	177373750	CTGTCTTGGGGACTTGAGCTGTATTTTTACACACAGAACAAAAGGATTATTTTCTCTTACATTGTTCTCAGCTTTCTAAAGTCATCAGCTACTTTGAGAATCTAATAAAAGTTCTAGACACCTATGAGAAATACACATATGTATGCTGTACAAATTTCCTTGCAGTTTCAGATGATCCATGGACTACAGGTTAAGAAGATGTTGGTCAGGCCA	177373638	177373850	TCTAATAAAAGTT	TCTAATAAAAGTT	|||||||||||||	'============='	13	0	0	0	chr4:177373738-177373750
chr4	-	190877479	190877491	GCCCCCCATACCGTACAGGAAACAACACTACATTGATTTCATGACCCGCTAATGTGTTGCAACCCCTTTGAGATGATCCTACTAGTTAGGATGAGATACTTCTAATAAAAGTTACACCGGTAGAAAAGGCCAATATATCATAAGGCCTTAGATGATGACTTAGATAGTACTAATAATACAACACTTTAGGAAAGTTCGTTTCATTTTATTTTT	190877379	190877591	TCTAATAAAAGTT	TCTAATAAAAGTT	|||||||||||||	'============='	13	0	0	0	chr4:190877479-190877491	FRG1	+	FRG1	+	1	effective
chr5	-	27895659	27895671	TGGAAAAGCTCTATAAAAATCAAATAAAAGTAGTGATAATACACTTTAAAAATTGTTTACACACACAAATGATGGCAATTATAAATAGTATCACGTTTTATCTAATAAAAGTTGAAGTGTTTTAAAATATGTGTAAACTTAAAAAATCCTAAGGCCATTAAAATGGCATTCAAACATTAAATATATAGAAAGAATGTTTGGTTTAAATAAAAT	27895559	27895771	TCTAATAAAAGTT	TCTAATAAAAGTT	|||||||||||||	'============='	13	0	0	0	chr5:27895659-27895671
chr5	-	90209272	90209284	AGACTTTTTACTATAATTATCCTGTTATATCAATATTTATCATTTTCTTAGTGGGAAGTCTTATTTTTATAATTTGGTAGAAGTTATCTAACCAATTAGTTCTAATAAAAGTTTAACATTAAAAAGTGGTAGCATAAAAATAGTTTTAGATTTAATGATTCATATACACATCACATTATAAAATGTCTTTTGCAGTAAAGTTAAATAATAAAA	90209172	90209384	TCTAATAAAAGTT	TCTAATAAAAGTT	|||||||||||||	'============='	13	0	0	0	chr5:90209272-90209284	ADGRV1	+	ADGRV1	+	1	effective
chr5	-	95551297	95551309	TCTCCATTTAATCTGTTGGTGTATATTTTATTTAAAGTACAGTTAACCCTTGAAGAACGTGGGTCTGAACTGTGCAGGTCCACTTATACATGGATTTTTTTCTAATAAAAGTTGCAAATATGCCTGTCTCTCCTACCTCCTTATTCACCGCCTCTACTTCTTCTGCCTCAACCACTCATGAGTCAGCAAGACCAACCGTTCCTCTTCCTCCTT	95551197	95551409	TCTAATAAAAGTT	TCTAATAAAAGTT	|||||||||||||	'============='	13	0	0	0	chr5:95551297-95551309	LOC101929710	+	LOC101929710	+	1	effective
chr5	-	101207773	101207785	AATCTAAAATGTAAGAGACTGTTTTTACTTCAGGCAGAAATTGCTCTTTAGATTTAACTTAAATCTCTCAATAATTTTCCAGAGTTTGAGCAAATGTATGTCTAATAAAAGTTGCATATGTAGGCAGGGCGCGGTGGCTCACGCCTGTAATCCCAGCACTTTGGGAGGCCGAGGACGGCAGATGGCCAGGTCAGGAGACTGAGACCATCCTGG	101207673	101207885	TCTAATAAAAGTT	TCTAATAAAAGTT	|||||||||||||	'============='	13	0	0	0	chr5:101207773-101207785
chr5	-	107940145	107940157	AAAAGTAACGATCAAGTAAAAGTAACTTATCAGAGTTTATAATTTATTTCAGTTACAGATAGTACTTATGTAGTCATAATAAAATAAACCCTCATATTAATCTAATAAAAGTTATGCAGAGAATGAGGTAAAGGAAAGGAACTACATATGTGGTAGGAACAGGTGAGGCTTAGTATGGTATAGATGAGAAAATCCCCATCTTCTATAGTGTGA	107940045	107940257	TCTAATAAAAGTT	TCTAATAAAAGTT	|||||||||||||	'============='	13	0	0	0	chr5:107940145-107940157
chr5	-	108980076	108980088	AGCATATAAAACCAACCTTCCTTTCTGCAATTAAACCAGAACAAGATAGATGTTTCTCATTCCTTGACGTAATGGCCTTGAGGCATCTTAATGGAAACACTCTAATAAAAGTTTATCTCAAATACTGACCAATAGTTTATCTCTGGCTGCAGTGAGAATGGAGGGCAGCAGCCTTCAGCATTCAGCCCTATCGAAAAAGAAGCTTCAGTGTCA	108979976	108980188	TCTAATAAAAGTT	TCTAATAAAAGTT	|||||||||||||	'============='	13	0	0	0	chr5:108980076-108980088
chr5	-	120588048	120588060	TAGAGAAGGGCAAGAAGACTGGGAGACACTTCCCGCGTCCATTAATAATATTAATTTAGAGAGTTCTGGCAAGATATCAACCACATTATATGTCGTAGCTTCTAATAAAAGTTGTATCTTTTATTGCTCATGTTAGAAGTTACTAAACTAGAAAACTCCTAAATTATGTAAACTAATAGAAGCTTAGTTTTACAGTTACTATTTTCAAGTTAT	120587948	120588160	TCTAATAAAAGTT	TCTAATAAAAGTT	|||||||||||||	'============='	13	0	0	0	chr5:120588048-120588060
chr5	-	124955209	124955221	GCATCAAATAGCCTATATACTATGATATTGCATTAAAAACCTATGTACTATATATATAATATATACTCTATATATATAATGTTTTTTAACTACAATTACTTCTAATAAAAGTTAACCAACATTTAGTGATTATCTACTACGTGCCAGGCACCAGAGAAGAGTTTTTCTCTCATTATCATATTGACTCCACACAATGTGACTATCATTATCTTC	124955109	124955321	TCTAATAAAAGTT	TCTAATAAAAGTT	|||||||||||||	'============='	13	0	0	0	chr5:124955209-124955221
chr5	-	132422740	132422752	AATTTTTATTGTATGAACTAATTCAGTGGTATATATTAAACTTTTTTTCAACCTGTATCTTCCCCCTGCCCAAAGTAATCTTTTGAAATGTCTAGGGAAATCTAATAAAAGTTTCTCCAAGAAACTGAATTCAGACTGAAAGTTGGATATAAGCCTCACAATTATTTAATGGTGGTAAAAATTGTCTTTTGCGATGCTGATATGGTAGTCTTA	132422640	132422852	TCTAATAAAAGTT	TCTAATAAAAGTT	|||||||||||||	'============='	13	0	0	0	chr5:132422740-132422752	HSPA4	+	HSPA4	+	1	effective
chr5	-	157028748	157028760	CAGCCTGGGCAACAAGAGTAAAACTCCATCTCAAAAAAAAAAAAAAGTGTTTTTTTCCTTCTTTTTTTGTTTTCCTAGGCTCTTAAAAACCACCAAAATTTCTAATAAAAGTTTGATTAATAGACCATGATATATTTCGTCCACATGACAGAGTAATAGACAACCCATAAAAATTATGTGGAAAATATCTAGTAACATGAAAACGTTTTCACA	157028648	157028860	TCTAATAAAAGTT	TCTAATAAAAGTT	|||||||||||||	'============='	13	0	0	0	chr5:157028748-157028760
chr6	-	9299238	9299250	TTCCACATTCAGAAGCAGGGCAATAAATGATAAAAAGAAAAATTACTACTAGGAAACATTCAATCCAGAAGTTTGTTATATGTCTGAGAAGAACATTTTATCTAATAAAAGTTTTTGAACAAGACTAAAAAAATACCAGGAAAAAATTAGCAGAAAAAAACCTGTAGGAGTGGGACAAACTAGATGACTTTCTTGTGACTAATTTCTCTAAAA	9299138	9299350	TCTAATAAAAGTT	TCTAATAAAAGTT	|||||||||||||	'============='	13	0	0	0	chr6:9299238-9299250
chr6	-	9807611	9807623	GATTTAAAATATATAAAGCATTATCTGACAAAATTACAGGAAGGAATGGATAGATCCATTCATAATTTTCTCTAATCTACAATGTGTAGATTTTCTATGATCTAATAAAAGTTAAGATACATAAAAAAGTTAAGAGGATAAATACATAGAAAATAAACAATCAGTGGAGAACTTGAATGAAGGTAAAAGTCAGTTGTATACTGAAAAAAATAA	9807511	9807723	TCTAATAAAAGTT	TCTAATAAAAGTT	|||||||||||||	'============='	13	0	0	0	chr6:9807611-9807623
chr6	-	16213668	16213680	AGATGCACCCAATAAAAGGTGCCTCTTAAAGAAATTTTACTTCTGATGTTTAATAATTATGTATATCCGTAATTTACTTAAGTCGTTTTGATCAGTTGTCTCTAATAAAAGTTGTAACTATTAGCAACCCCCAAAAAAAGTTTTTAACAATTAAATCATTATAGTCACAGGAAATAATGAAACATTAATTTCAATTTATAGGATTCTTTTTTT	16213568	16213780	TCTAATAAAAGTT	TCTAATAAAAGTT	|||||||||||||	'============='	13	0	0	0	chr6:16213668-16213680
chr6	-	46233504	46233516	GTGGAACCTGTCAAAATATGCAGGCCTTCTCTGCAGTTCTCAGCAGCAAATTATGCTCATTCCATAAATGTGCTTTCTACCAAGGGCTGCTTATTTGTGATCTAATAAAAGTTACGGAATAAATTTTTATTCCATAAAATTTCATAAACGAGTTTACAAAATGATTCTAGTTATTCAGCTTAAAAATATGGCTATTGCTGCACAACTCTTGGT	46233404	46233616	TCTAATAAAAGTT	TCTAATAAAAGTT	|||||||||||||	'============='	13	0	0	0	chr6:46233504-46233516	RCAN2	-				non effective
chr6	-	54508239	54508251	CTTAAATGAAATTCAATTTCCATTCTCTTTCATTTGTAAGTGTCTTTAAGTAAGACATTAGATTGTTTTCTTCTCTTAAATTTATTTATCTTAAAATTATTCTAATAAAAGTTCTTCAAGGGTTAGCCTCTTTATATACTCTTGGTGATTTTATTTCTTTGTTATAAATACTCACTTTTAGACTACAAAATATGTAATAGTTTAAGAAGATAA	54508139	54508351	TCTAATAAAAGTT	TCTAATAAAAGTT	|||||||||||||	'============='	13	0	0	0	chr6:54508239-54508251
chr6	-	72360569	72360581	ATTCTTTTTTTTTTTCTTTGTAAAATGAGGCTGACTGTCCTTAATTTTCTCAATATAAAATCTTTTTTTTACTACAGTAAATTTTTAAAATTCCTATAATTCTAATAAAAGTTTTAAAATTGTTCCAGATTCCCAAATCCAGGCATAAAAAATATATTTTATCTTGGTATATTTCATTACATTATTTTTCAAATTACTTAATATTTTTAAAAT	72360469	72360681	TCTAATAAAAGTT	TCTAATAAAAGTT	|||||||||||||	'============='	13	0	0	0	chr6:72360569-72360581
chr6	-	75867800	75867812	TCCAAGTAACTTAACTGTATTCCAGAATAAAACTTAAGAGTATTTATAAGAACATAAAAATATCTAGCACCCAAGCAAATAAAATTCACAAAATCTGACATCTAATAAAAGTTACAAGACATGCCAAAAAGGAAAAACTTATGACTTGTATCATGGATTGAAGGTCTCCCACCACTAAATTCATATATTGAAGTCTCAACCTTCAATGTGATG	75867700	75867912	TCTAATAAAAGTT	TCTAATAAAAGTT	|||||||||||||	'============='	13	0	0	0	chr6:75867800-75867812	COL12A1	-				non effective
chr6	-	89135493	89135505	TAAAGGAATTTTTCTCTCTTTTATCCCTTTTTTTAAAATCTGGGTCTTTCTGATTAAGTTCTCTTAGCTGGTGAGATTTAAATATAGTCATCTAATTGTCTCTAATAAAAGTTGGAAAACGAGACTACATTCTCTTGGCGTATCTGCCCCAGCAACTGACCTTAGAAGCAATTGAATTTCTGCAGCTGAGCTGTAAAGCAGGCACTGGAGTTG	89135393	89135605	TCTAATAAAAGTT	TCTAATAAAAGTT	|||||||||||||	'============='	13	0	0	0	chr6:89135493-89135505
chr6	-	91723192	91723204	ACACAAATAAAAAATAAAGAATGCCACTAGACAGCACAAATAATCAACTGTTACCAACTGTGAAACTCTAAAGGGGTGAGGAGGAGGATGGGAAGCAAAATCTAATAAAAGTTATGTATAAACTGTTCCATGAAAGTCATTTTTTATTACAAAAGCAATAACACCTTTCCATCAACTTTGTACAACAATTTTAATAACTTTTAGTGAATGTTA	91723092	91723304	TCTAATAAAAGTT	TCTAATAAAAGTT	|||||||||||||	'============='	13	0	0	0	chr6:91723192-91723204
chr6	-	97588234	97588246	TTTAGTGAAAAATGACATTTAAAGCTAAAAAATAATTTAGTTGTACTAATTATGGTACCATAAAGTGCTTTGACATAAATTTGAACCTAGAATTGGCAGTTCTAATAAAAGTTTTTCCACTTTGTTAAAGGTTATGTCAATCTTGAGTGCTTGTGGAATTCTTCACCACCAATACATATTTTATTACTATCTCTTTTAATAATGCATAGGAAT	97588134	97588346	TCTAATAAAAGTT	TCTAATAAAAGTT	|||||||||||||	'============='	13	0	0	0	chr6:97588234-97588246	KLHL32	+	KLHL32	+	1	effective
chr6	-	104592567	104592579	TACATAAAATTAAGATGCTACAATCAAATATATATATGTGTATATATATATGTGTGTGTGTGTGTATATATAGAGAGAGACTTATTGGCTATTTTTAGAATCTAATAAAAGTTATACATCTTTTCCCAAAGAAAACATAGGTATACACAGAAGATTGAATATAAAGTAGATTGTCCACAGGGTCCCTAGAGATTCCAGGTTAAGAACCCATAA	104592467	104592679	TCTAATAAAAGTT	TCTAATAAAAGTT	|||||||||||||	'============='	13	0	0	0	chr6:104592567-104592579
chr6	-	131650999	131651011	TTAATTTCAGTGTGGAAAATATTCACCTATTGTCTTGCACAAATAACCCAGAGATTATCCAATTTTAACTAATATAACTTTCTTTATATAAATATATTTTTCTAATAAAAGTTAAAACTTATTTTCTAAAGTTACAAAAGAAAAAAAGCTCAGTGAATTGAAAAATATTTTAGCAAATACATGTTTTGAAAAAGATATAACATGGTAATTTCC	131650899	131651111	TCTAATAAAAGTT	TCTAATAAAAGTT	|||||||||||||	'============='	13	0	0	0	chr6:131650999-131651011
chr6	-	140095332	140095344	TTTCTTATACATATATACCTATGATGATAATTTATAAATTAGGCATAGTAAGAGATTAACAACAATAAGTAATAATAAAACAACAATTATAACAATATATTCTAATAAAAGTTATGTGAATGTGGTCTCTGTCTCTCAAAATATCTTCTTGTACTTTAGGTAACTGAAAACCATGAAAAGCAAAATGCGGATAAGGGTTCGGGGTGGGGTGAT	140095232	140095444	TCTAATAAAAGTT	TCTAATAAAAGTT	|||||||||||||	'============='	13	0	0	0	chr6:140095332-140095344	FILNC1	+	FILNC1	+	1	effective
chr6	-	143854824	143854836	TGGGAAAATGAATGGAGGAATATTGGGCTGAGAGGTTCCTTGACGATATGGAGAGCCTAGCACAGTGCCTGGCCCAAAAAGGCACTCAAATATGTAATTATCTAATAAAAGTTGAAATGATGAATTGCTAAATAACTGAAAAATGAGTCAGAGAAGACTTCTTGTATTTGAAAGCATTTAATTCCTCATTTAATTCCTCTCTTCACAAGAGAG	143854724	143854936	TCTAATAAAAGTT	TCTAATAAAAGTT	|||||||||||||	'============='	13	0	0	0	chr6:143854824-143854836
chr6	-	153994905	153994917	AGGTACCTTTAAAAGCAGAAAAACCTTTAAAAGTAGAAAATACCTTTAAAAGTAGAAAAAACAAAAATTATAATTAATGCAAATTGTGGCATCTGAGCTTTCTAATAAAAGTTGCCTATCAAACCTTCAGTCCTTACATAAAAAAGCTGATGAGGTGCTAATACATGCTTTAGGATTTAATAAGTTTAAACTCGATCAACATTAACCAGTTTC	153994805	153995017	TCTAATAAAAGTT	TCTAATAAAAGTT	|||||||||||||	'============='	13	0	0	0	chr6:153994905-153994917
chr6	-	162152613	162152625	TTAACATAAAGCATAAAAGATTTAAAAGTAAAAGTATGTATTTTGAGTAGGTATTTCCTTACATTGTGTACACCGTGTATGCATTTTGAATGTTTGTTTATCTAATAAAAGTTGTAAAGGCTTTTGGAAATATAAAACTGAATGATCCCCCACATTTCTGAAGAAATGTGAATGGCAAATTATAGGATGAATGGGATGGATTACAAGTCAGAA	162152513	162152725	TCTAATAAAAGTT	TCTAATAAAAGTT	|||||||||||||	'============='	13	0	0	0	chr6:162152613-162152625	PRKN	-				non effective
chr7	-	15501964	15501976	GCTCAAGAACTGTCAGTTGAGAGTGATATAAAATTTTTGTAAAGTGAAATTATCACCTTCTAATTTACTTGCTGCAGAGACAGATTCAAGCTTAGAAAAATCTAATAAAAGTTATTTATTGTTTGATTGCATATAAATCATCAAATTTATTATTTTGCTGGAAAATCAGTTCTACTATTGCCAGAGACTTTTTTCCCTGTCGTACACAACATT	15501864	15502076	TCTAATAAAAGTT	TCTAATAAAAGTT	|||||||||||||	'============='	13	0	0	0	chr7:15501964-15501976	AGMO	-				non effective
chr7	-	42510169	42510181	CCTATATATACATGTTTATGATAAGATTTAATTTATAAATTAGTTACAGTAAGATAATTACAATAACTAATAACAAAATAGAACAGCCATAAGAATGTACTCTAATAAAAGTTATGTGAATGTGATTCCCTTGCTCTCAAAGAAACTTATAGTACTGTTCACATCCTTCTTCTTGTGATGATATGAGATTACAAAATGCCTATGTGATGAGAT	42510069	42510281	TCTAATAAAAGTT	TCTAATAAAAGTT	|||||||||||||	'============='	13	0	0	0	chr7:42510169-42510181
chr7	-	121896546	121896558	TTGTTTTATACATTTTTGTACATATTTTTTAAATTATGCAATAATCTAGTCTTTGGGTTTCTTCTTGAGGAAAGTTAGAAACTTTGCCTGTATTGTCCTGTCTAATAAAAGTTATCCAAATAAAATAACTGCTGGTAGACTACCAGGTTACATAAAGCATTTGCTTGAATTAGGCAGCCCAAGGAAAGTTAACAAAAAGAGGTCATAAATCAC	121896446	121896658	TCTAATAAAAGTT	TCTAATAAAAGTT	|||||||||||||	'============='	13	0	0	0	chr7:121896546-121896558
chr7	-	124147003	124147015	GTATTATATAAAGATTTTACCATCTAGAGCTCTGCAAAACACAGATTTTTAAAATTTTAAAAAGTTTTGAAAAACGTATCTTTTATAATATTCAAAATAATCTAATAAAAGTTTCCTATACATGTAAAACTCAATGATACATGAAATGTGCACTCCATGTCAAGTGTTGTTACAGACATGAAAACAAAATAGCAGCAAAATTGTGAACAGAAT	124146903	124147115	TCTAATAAAAGTT	TCTAATAAAAGTT	|||||||||||||	'============='	13	0	0	0	chr7:124147003-124147015
chr7	-	137568364	137568376	TTTTCCTATACATATGTACTTATGATAAAGTTTGATTTAGAAATTAGGCCCAGTAAGAAATTAACAATAATAATAAAATAGAACAATTCTAACCATATCTTCTAATAAAAGTTACATGAATGTGGCCTCTCTCTCTCAAAATTTCTTATGGTGGTGTACTCAGCTATTTTCAGATAACTGCAGGTATTTTTATTGGCTGCAGGTAGTGTTTCT	137568264	137568476	TCTAATAAAAGTT	TCTAATAAAAGTT	|||||||||||||	'============='	13	0	0	0	chr7:137568364-137568376	CREB3L2	-				non effective
chr7	-	144434030	144434042	ATTAAAAAGCTATGTTCTCACTGGTAAAAGACAAGAATTGATGCTATATGAGACTTTAGTAGGGCTGAAGTCTAAATCTATGAAGGCCATTATCTCAGAATCTAATAAAAGTTGTGCTAAAACAAAAATGTTCCCCTAAGACCTAAGCCACTGGTTATCAAACCAGACCAGAGGGAGGCAAAGGAGGGAGGAGAGAAAGAAAAGAAAAAAGAG	144433930	144434142	TCTAATAAAAGTT	TCTAATAAAAGTT	|||||||||||||	'============='	13	0	0	0	chr7:144434030-144434042	TPK1	-				non effective
chr7	-	147227009	147227021	CTGACTATTTCCATAATGTTCCATTATGTTTTTAAACATGAAAAATTTATTCCAAAGGCCAGGAAATCACAGGACTCCACCAGGTGTGATAAGGTCCCAATCTAATAAAAGTTTAACTATCTCTCTGGCTATTAGTGTTTATTTATTCAAGAAAGGTCCAGAATGTTATTTTGAATATTCAGTGTATTATCAATAATCGTGGGGATTGTGATG	147226909	147227121	TCTAATAAAAGTT	TCTAATAAAAGTT	|||||||||||||	'============='	13	0	0	0	chr7:147227009-147227021	CNTNAP2	+	CNTNAP2	+	1	effective
chr8	-	4288066	4288078	AATTTCATTTGGTTATGGTGATTTAATAGACATGGTATATCATAATTTGCACTAAACAAAAATTTCCTCCTAAGAAATTACACTCTGATAGACACTACTCTCTAATAAAAGTTACTCTGGGGAAGAAAATAAATTTTCCCCAAATTGCATTCTAGACAAGTTTGTCAAGAATTCAACTGATCCTCTTTTTTTTAATCAATGCACCAAGTTATT	4287966	4288178	TCTAATAAAAGTT	TCTAATAAAAGTT	|||||||||||||	'============='	13	0	0	0	chr8:4288066-4288078	CSMD1	-				non effective
chr8	-	7318650	7318662	AGTACTTAGAATAGAATGGACTCCATTGCACAGTACCTAGAATAGAAGTAGGTATTCAAAAAATAGTTTTTAAATAAAAGAACAAATTATTTTAATTCTTTCTAATAAAAGTTTATGATATCCACATTTACTAGCACAAATTGTGTGATTTTGAAAATTCTGTTCATGTCAAGCTAAGTCATCTTCTGTAAGATCACAGGTAGCATTTTTGTC	7318550	7318762	TCTAATAAAAGTT	TCTAATAAAAGTT	|||||||||||||	'============='	13	0	0	0	chr8:7318650-7318662	SPAG11B	-				non effective
chr8	-	15743903	15743915	AAACAGTCTGGACAAGTGGCGCTAACTGACAAAGCCTGTGTTAAATTATCTTTGCTGACCTATGCTTTTGTATGATGTCATCCACGCTATTCAAAGATCCTCTAATAAAAGTTCTAAGAAATTAATCTCTTTTTTCCTTTTTCTTCTTTGAGATGGAGAGGTGCTCTGTTGCCCAGGCTGGAGAGCAGCGGCACGATCTCGGCTAACTGCAAC	15743803	15744015	TCTAATAAAAGTT	TCTAATAAAAGTT	|||||||||||||	'============='	13	0	0	0	chr8:15743903-15743915
chr8	-	33093409	33093421	CTGGCCTCGAACTCCTGGCCTCAGGTGATCTACCCACCTTGGCCTCCCAAAGTGCTGGGATTACAGGCATGAGCCACCACACCCTGCCTAAAGCTGCATTTCTAATAAAAGTTTCATTTTTTGTGTTGTATAAAAATTGTGCTTTTTAATTAACCTCACCATGCATCTGAGCAAACAAGATGGAAGAAAAAACCTCTAAGTTCCTTCCCCTGT	33093309	33093521	TCTAATAAAAGTT	TCTAATAAAAGTT	|||||||||||||	'============='	13	0	0	0	chr8:33093409-33093421
chr8	-	38158796	38158808	CCAGGCTGGTCTTGAATTCCTGGGCTCAAGCAATCCTCCCACCTCAGCATCTCAAAATGCTGGAATTACAGGCATGAGCCATGGTGCTCAGCCAGAGTCTTCTAATAAAAGTTATATGGGCTGGGCATGGTGGCTCACGCCTGTAATCCCAGCACTTTGGGAGGCCGAGACAGGCGGATCAGCTGAGGTCGGGAGTTTGAGACTAGCCTGACC	38158696	38158908	TCTAATAAAAGTT	TCTAATAAAAGTT	|||||||||||||	'============='	13	0	0	0	chr8:38158796-38158808	NSD3	-				non effective
chr8	-	103229624	103229636	CTATAAAGAAATACTTCAACAAAACAGTAAATGTAGTTCTCTCTGTGTTGAGATTAATTTTTTATTCTCTCAATTCTCTATAACAATCCTATATGACATTTCTAATAAAAGTTATTAAAAATTTAAAGCCATGAAAAAGCAAAAAGTAATTATATGAAGCATTTTATGGCATTTAAAAAAATACTTTCACATACACTATTTCATTGCATTCTA	103229524	103229736	TCTAATAAAAGTT	TCTAATAAAAGTT	|||||||||||||	'============='	13	0	0	0	chr8:103229624-103229636	RRM2B	-				non effective
chr8	-	116380729	116380741	AGTGTAATGATGAACTGATGAGTGTTTGCATTTAAAGGCAAATCCATGTTCTTCAGTAAGATTAGAGAAAACACAGGGTCAAGTAGAGATAGTGACTTTCTCTAATAAAAGTTATGATATTTATTATTAAACATTATCATAACAATAAAACAAGGCTAACAATTCAGAATACTTAGTATCTGCCAATAATTTTACATTATTCAGTTACTCCTC	116380629	116380841	TCTAATAAAAGTT	TCTAATAAAAGTT	|||||||||||||	'============='	13	0	0	0	chr8:116380729-116380741
chr8	-	141543603	141543615	AAAAGATATAAAGCAATATTGAAAGTGGACGTAACAAGGACAGTGCCATTTGTGTATCTTACATTTTATATAATTGATTTATAATGGCAAGAAAAAGACCTCTAATAAAAGTTACACATTAGGCCAGGTGCAGTGGATCATGCCTGTAATCCCAGCATTTTGGGAGGCCGAGGCGGGCAGAACACCTGAGGTCAGGAGTTTGAGACCAGCCTG	141543503	141543715	TCTAATAAAAGTT	TCTAATAAAAGTT	|||||||||||||	'============='	13	0	0	0	chr8:141543603-141543615	AGO2	-				non effective
chr9	-	18455726	18455738	CTTCTTCAGACCAAAGTGCTCTTCAGCTGATCTAAACAGATGAGAATATAATCCGTTTTTTAAAAGCAGTGGTTTTTAAACATTTTGGGCATGGACCCAATCTAATAAAAGTTGCCAATCTCTTCCCACCCCCACCCCCAAAATGTACATACATACACATATACCCACACAATTTTGCATTGAACTTGGCAAGAATCACTATCCCCATCTATG	18455626	18455838	TCTAATAAAAGTT	TCTAATAAAAGTT	|||||||||||||	'============='	13	0	0	0	chr9:18455726-18455738
chr9	-	68747146	68747158	CACCCACCCGATACCGTTCAGGAAACACTACGTTGATTTCATTACCTGCTAATGTGTTGCAACCCCTTTGAGATGATCCTACTAGTTATGATGAGATGCTTCTAATAAAAGTTACACCAGTAGAAAATGCCAATATTTCATAAGGCCAGGATGATGACTTAGATAGTACTAATATTACTACACTTTAGGAAAGTTCATTTCATTTTATTTTTA	68747046	68747258	TCTAATAAAAGTT	TCTAATAAAAGTT	|||||||||||||	'============='	13	0	0	0	chr9:68747146-68747158	FRG1HP	+	FRG1HP	+	1	effective
chr9	-	69086138	69086150	CACCCACCCGATACCGTTCAGGAAACACTACGTTGATTTCATTACCTGCTAATGTGTTGCAACCCCTTTGAGATGATCCTACTAGTTATGATGAGATGCTTCTAATAAAAGTTACACCAGTAGAAAATGCCAATATTTCATAAGGCCAGGATGATGACTTAGATAGTACTAATATTACAACACTTTAGGAAAGTTCATTTCATTTTATTTTTA	69086038	69086250	TCTAATAAAAGTT	TCTAATAAAAGTT	|||||||||||||	'============='	13	0	0	0	chr9:69086138-69086150	FRG1HP,PGM5P2	+,-	FRG1HP	+	1	effective
chr9	-	85298424	85298436	AATAAGACCTCTTCTTAGGTAAATATCACTCACTTTCCCCGTGTCAACTTCTCAGCTGTACTAGGCTTACTCCCTTTTACTGCCTGCCTTGAGGGAAAAGTCTAATAAAAGTTTATATGTAGCAAATCAAAATGGAAAAAGTTCATAGGATATGGAGAAAGCCCAACTCCACAGCACTAAAGAAAGAGGTAACACTTGTGCAAATACAGTGCG	85298324	85298536	TCTAATAAAAGTT	TCTAATAAAAGTT	|||||||||||||	'============='	13	0	0	0	chr9:85298424-85298436
chr9	-	104152342	104152354	CACAATACACTTTAACAAATCTACTTTAATTCTAAAAGAAATTAATCTAGAACTGTCAGTAATACACAACATACTTTTATGTTTCTTTTATAGGTATCTATCTAATAAAAGTTTATTTGTGTATGTGCAATGCATAACTCTATCTTAGATATGAATCCTAACAGGATGAAAATACTTTCTTGCAACTACTTTATGCTTATGAAAGGTGTGAAC	104152242	104152454	TCTAATAAAAGTT	TCTAATAAAAGTT	|||||||||||||	'============='	13	0	0	0	chr9:104152342-104152354	MRPL50	-				non effective
chr9	-	114587477	114587489	AACACTGGGGAACTCTCAGTATGCCATGCAGAGAGATCATGAGATTAAACATGATAGAGCATTAAAAGACAGAGAATAGATTTTGAGGCTCCAACAATTATCTAATAAAAGTTCCAGAGAAAGAGAATGGAAGTTGTTTAGAGAAGCAACATTTGAAGTGGAGATTGCTAAGGATTTCTAAAAAACGGAAGAAACACTAATTTATTTATGAAA	114587377	114587589	TCTAATAAAAGTT	TCTAATAAAAGTT	|||||||||||||	'============='	13	0	0	0	chr9:114587477-114587489
chr9	-	121597780	121597792	AGAGGATAACAGTGCAGTAGCATTAACTTTAAGGAGTTATTATAATCAATTACATAATTCATCAGTAATGCATGGACATATATTGAGTATACATTAAGCATCTAATAAAAGTTAGCTTTTTTGTTAATATTATTCTGTTTTCAAAGATGAAATCAAAACCATGCATACAGGATTTGAATAGCTACAAAGAAAATGCACTTTAGTATTCTTCAG	121597680	121597892	TCTAATAAAAGTT	TCTAATAAAAGTT	|||||||||||||	'============='	13	0	0	0	chr9:121597780-121597792
chr10	-	29227887	29227899	TTAAATTTAGCTCTGTGTCTGAAATAGCAAAAGAACTTAATATAAATACCAGTATCTGGGCACCACTCCAGATCTGTGATGTGGTCTGGGCATCTGTATGTCTAATAAAAGTTTCTCAGGTGATTCGGAGCACAAAACTCCAAATGAGTACACAGCCCATAATACTGCTTTAGTTAAGCAGAGCTGAATAAAGTACCACTAAAGATACATTTA	29227787	29227999	TCTAATAAAAGTT	TCTAATAAAAGTT	|||||||||||||	'============='	13	0	0	0	chr10:29227887-29227899
chr10	-	32574150	32574162	TTTTACCCCCAACTGCCAAAAGGCCAACTCATACTGAATATTTAAAAGCTTTAAAGTTGATTATTTTAGTGTTTGGTTTTTATAGGCTACAACCTCAATTTCTAATAAAAGTTCTTTTAACAAATTGTTTTTCAACTAAAGATTTTCACTTCCATTACAAAGCACCAAAATGAATGCTTTATAAAATGTTGCGAACACATTTATTCTATATTT	32574050	32574262	TCTAATAAAAGTT	TCTAATAAAAGTT	|||||||||||||	'============='	13	0	0	0	chr10:32574150-32574162	EPC1	-				non effective
chr10	-	95302073	95302085	TCCCAGGGCGCTCTGAGTCCAGTGTAACTGATCTTTTTAGATTTTCCAAGAGAAATCTGGAATTTTGTTTGTTTGTTTGTTGGAATTTTAAAATATGAAATCTAATAAAAGTTTTAACACTGTGGGACAAACTCATTTTTCGGTTCGTAACGTTTGTTTGGAGCATCTGAATGGGGCAAAAGAAGAGTGATTCGCTCAGGCTGGGGTGGGAGG	95301973	95302185	TCTAATAAAAGTT	TCTAATAAAAGTT	|||||||||||||	'============='	13	0	0	0	chr10:95302073-95302085
chr10	-	102196547	102196559	AAAGCAAGCCATCATATTTTTAAACACTACACTCCTATTTCCTAAAATTTCAGGAAGCCAACCTCATAGAAATAAGCAACAGAAAAGTATCAAGATTAAATCTAATAAAAGTTATTATGAGGAAAAGGAGAATAAGAGGCAGAATAGTTTCTACAGGCAATGAAAGCATATTAGAAACAGAGTAAAACTCTACAATTTCTTGCTTTGAAACCA	102196447	102196659	TCTAATAAAAGTT	TCTAATAAAAGTT	|||||||||||||	'============='	13	0	0	0	chr10:102196547-102196559
chr10	-	113514431	113514443	TGATCAAATTGACTCTTTATGAAGATGAATTTGACTATGTCTTCAAAATGGACTAGGAGATGTAGATCAGAGGGGCAGGAAATAAAGCCAAAATTTTCTGTCTAATAAAAGTTCCGACATGGAAAAAAAAAAAGCATGGAGAAAAAACAATAATGTACATTTTTCTCTCCAACGAGAACACTGTTTTTCTACCTGAGGTTTTGTCCTGGTTGA	113514331	113514543	TCTAATAAAAGTT	TCTAATAAAAGTT	|||||||||||||	'============='	13	0	0	0	chr10:113514431-113514443
chr11	-	8324558	8324570	GAGTTATACACACATACATACACACACACACACACACACACACACACACACGCATGCAACTGAAAAACATGGAAGCTAGATTGAAGAGCGCCAACAAGCATCTAATAAAAGTTTCATAAGAAGCAAATGAAAGAAATAGTAGAGAAGCAATATATAAAGAGATAATTGTCAAGAATTATTGAAAATTGAATCAAGATGTAAGTTTTCATATTC	8324458	8324670	TCTAATAAAAGTT	TCTAATAAAAGTT	|||||||||||||	'============='	13	0	0	0	chr11:8324558-8324570
chr11	-	19991569	19991581	GTGACAGAGCAAGACTCTGTCTCAAAAAAAAAAAGAAAAAAAGAAAAAAGAAATTAACAACAGTAACTAACAATAAAATATAACTATTGTTACAATATGCTCTAATAAAAGTTATGTGAATGTGGTCTCTCTCTCTCTCAAAATATCTTATTGTACCATACTCACCCAATGTGAGACCACAGTTGACTGTGGATGACTAAAACCATGGAAGGT	19991469	19991681	TCTAATAAAAGTT	TCTAATAAAAGTT	|||||||||||||	'============='	13	0	0	0	chr11:19991569-19991581	NAV2	+	NAV2	+	1	effective
chr11	-	125581255	125581267	TTCAGTATAACAAACTATCAATATAATTAATTACATTAATACATTTACACATAGCATGTCATAACGTGAATAGTTGTTGAAAATACATTTTATAAATATTTCTAATAAAAGTTTAAGTAAATTATAAGTAAATGTGAATAGAATAAAGCTATTTTAATATGAAACTGTGTTACCAAAATCCAACAGCATAAGTTTTTTAAAAATTTTTATTTT	125581155	125581367	TCTAATAAAAGTT	TCTAATAAAAGTT	|||||||||||||	'============='	13	0	0	0	chr11:125581255-125581267
chr11	-	131049172	131049184	TCTATACTTACATACCTGTGATAAAGTTTAATTTATCAATTAGGCATGGTAAGAAACTAACAATAACTAATAATCGAACAGAACAATTGTTCCAATATACTCTAATAAAAGTTATGTGAATATAGTGCCTCTCTCACTCTCTCTCTCTCAAAGTATCTTACTGTGTTGTACTCACCGATTTTCAGACCGCAGTTGATCTCAGGAAACTGTAAC	131049072	131049284	TCTAATAAAAGTT	TCTAATAAAAGTT	|||||||||||||	'============='	13	0	0	0	chr11:131049172-131049184
chr11	-	132837430	132837442	TATTTATAGAGTTGATGGTATTAACCATCTTATTTGCCATTTCTTGTTTTCTTTATTTGACCCTGTGGAATCAAGTTACCATCTGGTGTTATTTCATTACTCTAATAAAAGTTGGCACCCACCCACCACTTTTACTGTTGTTATTGTCAGATAAATTACATTTCTATATATTATAAGCACAACAATACAATTATGTACACATTGCTTTCTACA	132837330	132837542	TCTAATAAAAGTT	TCTAATAAAAGTT	|||||||||||||	'============='	13	0	0	0	chr11:132837430-132837442	OPCML	-				non effective
chr12	-	23539445	23539457	TAACACTATTTCTATATATCAGCAACCAAACATTAGAAAATGCAATCTGTAAACCAGACACCACTTGGAAAAAACATTAAAAAATCTTTCTCAGAATCCATCTAATAAAAGTTGCACAGTTTTAAAATATGATTGCAAAATTGACAACCTTCCCATCCTGAAGTGGGATCTATGCCCCCTTCCTTGAATCTGGGCTCTGCAACTGCTTGACCA	23539345	23539557	TCTAATAAAAGTT	TCTAATAAAAGTT	|||||||||||||	'============='	13	0	0	0	chr12:23539445-23539457
chr12	-	33273237	33273249	AGCATACAGACACACACAGAAAGTGTATGTGGTAAGTCCAGAAGAAGTGTGTATGGGTTTTCATTGTACCATTCTTTCAAATTTTATAAAATTTAAAACTTCTAATAAAAGTTGGGAAGAGATAAAGAATTCTGTGTATTCTTTAAGTTTACCCTATTAAGGGTATTAGCAGATGCTATTAGCACCAGTGTTTAAATGCTTAGGATGGCTTCT	33273137	33273349	TCTAATAAAAGTT	TCTAATAAAAGTT	|||||||||||||	'============='	13	0	0	0	chr12:33273237-33273249
chr12	-	69780742	69780754	TCCTATACATATATACCTATGATAAAGTTTAATTTATAAATTAGGCACAATAAAAGATTAACAACACTAATTAATAAAATAGAACATTATAACAATGAACTCTAATAAAAGTTATGTAAATGTGTGCTCTTTCCCCACCCCACCCCCCAAAAAAATCTTATTCTACTTTTTACTCACCTATTTTCAGACCGCTATTGACAGTGGCTAACTGTA	69780642	69780854	TCTAATAAAAGTT	TCTAATAAAAGTT	|||||||||||||	'============='	13	0	0	0	chr12:69780742-69780754	YEATS4	+	YEATS4	+	1	effective
chr12	-	74791370	74791382	TTGATCATGAAAGCCACAGACCAAAGTTCTTGGTTTCGGGAGATGATAAAGTAGCCTAGAAAAAGCCTATAATAGAGATCTAGAATGTCCCTAGCAAGTTTCTAATAAAAGTTCAAATTAATTAATGTATTTTCCTGAACTTAGTTTTTAATAGATAATTTAAAATGTCAAAAGAAACAAAAAAATATGATTGGGACATGTCCACCCAAGTAA	74791270	74791482	TCTAATAAAAGTT	TCTAATAAAAGTT	|||||||||||||	'============='	13	0	0	0	chr12:74791370-74791382
chr12	-	81913755	81913767	GTCTTTCCCTGTATATATGTACATGTAATAAAGTTTAATTTGTAAATTAGACACAGTAGGAGATTAACAAAAATAAAATAGGACAATTATAACAACATACTCTAATAAAAGTTATGTGGATGTGGTCTCTCTCTCAAAAATTATCTTACTGCACTGTTTTCACACTTCTCCTTGTGATGATGTGAGATGATATAATGTCTATGTGATAAGATG	81913655	81913867	TCTAATAAAAGTT	TCTAATAAAAGTT	|||||||||||||	'============='	13	0	0	0	chr12:81913755-81913767	PPFIA2	-				non effective
chr12	-	85018956	85018968	TCTTTTTACAATGTAATTTGTATCTATTTCTCATATGTTTGAATCATAACTGCCTTATAGAAAAATCTTAACACTTTGTATTAGCCTGTACAAGCAGAGTTCTAATAAAAGTTAATAGAATGAGACATAAAAACAATATACAAGTGAGGTAGTAACAAATATTGTCAGTTTAAAATAAATATTTCATATTCTGCTTTGAATAGTTTGAAACTT	85018856	85019068	TCTAATAAAAGTT	TCTAATAAAAGTT	|||||||||||||	'============='	13	0	0	0	chr12:85018956-85018968
chr13	-	35535427	35535439	AATAAAATTTAATAATTAGATGTGTCACACTTGTGGCATGTTATTAGTTGTTAAAGAGGGACTCTATTAATGTAGCTTATTCCTGAGAAAAAACCACAAGTCTAATAAAAGTTTTGCTTTATATTATTATCAGGATATGATCAGATATTAATGTTTAACATACACTCATAAGTTATTAAATTATATCATTGTCCAGTTTTGACTCAGTTATTC	35535327	35535539	TCTAATAAAAGTT	TCTAATAAAAGTT	|||||||||||||	'============='	13	0	0	0	chr13:35535427-35535439	NBEA	+	NBEA	+	1	effective
chr13	-	55828967	55828979	ATACACATATACTTTATGTCTTACTGTGTCATTTTGGCCACATGGTAGCCAAAACGTAACCTTGTTCATAGACTACCACAAAGACCATGGGTGGCATCAGTCTAATAAAAGTTATTGTATTTAATGTTTTTTGTAGTCAGCAGCAGCAATAGCAGAAACTTTGGCAAACGTCAGCAGGGGTGTCTAAATTTCAGCATCATCAACATTGGGATA	55828867	55829079	TCTAATAAAAGTT	TCTAATAAAAGTT	|||||||||||||	'============='	13	0	0	0	chr13:55828967-55828979
chr13	-	62280465	62280477	GTTAAAACCAGGAAATGTGGGAAGACTGTCGTGAACCCAGGGACCTTGAGTTTCTAAATTCTGATGAGTCTTCCTTGCCAGCAAAATCAGCCTCTCTACCTCTAATAAAAGTTGCCTCTCAGTCTTCTGAGTGGATTAACCCCGCATTGTCTGAGGAAACTCTAAGTGCCTCCCCTGATACAGTTGCCTTGTAAGACAATGCTGATTCTCCTT	62280365	62280577	TCTAATAAAAGTT	TCTAATAAAAGTT	|||||||||||||	'============='	13	0	0	0	chr13:62280465-62280477
chr13	-	97114168	97114180	TTATATGGGGCAAGCACAACCTTGATACAAAAACCTGATAAGGAGATTAGAAAAAAATAAAAATTATAGTCTGCTTTCTTCATGAATGGGGATATGGATATCTAATAAAAGTTCTAAGCACATGAAATCCAGATACATCTAACAAGAGAGTGTATAATGATCAAGTTGTGTTATCTCAGGAATGTTAAGTTGATTTAAAATTAAGAAATTGAT	97114068	97114280	TCTAATAAAAGTT	TCTAATAAAAGTT	|||||||||||||	'============='	13	0	0	0	chr13:97114168-97114180	HS6ST3	+	HS6ST3	+	1	effective
chr13	-	99696212	99696224	CCTACATATGCCACTACTGTAGGCAGGACAATACTGGTGTGACCATCCCTCCACACCAGCCTCAGAAGAGCACCTCATACACTGCCTGGCACCAGAGGCCTCTAATAAAAGTTTGCTGAATGAATGAATAAATGTGACTCACTCACTTACCATTTATATTTAATTACCATGTAACCCAATTGTGATTCTTATTTATATGACAGATTAGCTCTG	99696112	99696324	TCTAATAAAAGTT	TCTAATAAAAGTT	|||||||||||||	'============='	13	0	0	0	chr13:99696212-99696224	DOCK9	-				non effective
chr14	-	45387918	45387930	ATATTAAGTGAAAAAAAGTGTTTTTGTAGTATGCTATCCTTTTTGTAAGAAAATGGAGAAAATGGTATTTTATTTTAAAAATGAAACAATGAAACCAACATCTAATAAAAGTTATTACCTATAGAGAAATAAACTGAACATGGTGGAAAAGATGAAAATGCAGAAAAAATTTCTGTGAATGCATCTTGTCATATAGTTTCTACTCTAGAGTCA	45387818	45388030	TCTAATAAAAGTT	TCTAATAAAAGTT	|||||||||||||	'============='	13	0	0	0	chr14:45387918-45387930
chr14	-	50135510	50135522	GGGCATCTCAGTTGCCAGAGAAAACCTAATATAGAAAACATATAGATGATCTTTGGTAGGGAAATATAAGTAATGTCAATTTCTAAAATCTAATTTATACTCTAATAAAAGTTTTGTTTGTTTGTTTGAGAGGGGTCCTTACACTGTCACCCAGGCTGGAGTACAGTGGCATGATCTCAGCTCACTGCAGCCTCAACCTCCCAAGCTCAAGTA	50135410	50135622	TCTAATAAAAGTT	TCTAATAAAAGTT	|||||||||||||	'============='	13	0	0	0	chr14:50135510-50135522	POLE2	-				non effective
chr14	-	87446881	87446893	TTGGGTAGATTATTTTGTTGGGTAACAAAATAATTTGTATACCAAACCCCCATGACATGCAATTTACCCATGTAACAAACCTGCACACCTACCCCCTGAATCTAATAAAAGTTGGGAGTAAAAACTAATTAAGTGAAGAGTTCTTGTCTTTTAGTAATAGATACTGAAATATTATTTAGATGGAATGTCAGAATATCTAGGATTTGCTTCAAA	87446781	87446993	TCTAATAAAAGTT	TCTAATAAAAGTT	|||||||||||||	'============='	13	0	0	0	chr14:87446881-87446893
chr14	-	88470528	88470540	AAACACAGATTCAAAATGTCCTGATTACATCTTTAAAATTAAGTCAAATGTTTTCATCCCAAATAAATTCTGTTCTTTCAAATAATATTTTCCCTTCATTTCTAATAAAAGTTTATGAGGGCAAGATTCAAAAGTGATATTTCTGACTTTTTTATATATCAATAGTAAGAAAGTTATAGGAGCTAATTTCACTTCATATTAAACCACTTATAG	88470428	88470640	TCTAATAAAAGTT	TCTAATAAAAGTT	|||||||||||||	'============='	13	0	0	0	chr14:88470528-88470540
chr15	-	54239185	54239197	TTGGTTTGCAAGTATTTTGTTGAGGATTTTTGCATTAATGTTCATCAAGGATATTGTTGGCTCACTTTTTAAAAAGTCATTAACACAGAGTCTAGCGGGTTCTAATAAAAGTTCTATTAATAGCTTGTTATGCTTGGAATGTAAGCAAACAAATGAAACTTTCAATTTTTTATCTTTTGTTCCCAATATTTCCAAATATAAGTATAAAACTTG	54239085	54239297	TCTAATAAAAGTT	TCTAATAAAAGTT	|||||||||||||	'============='	13	0	0	0	chr15:54239185-54239197
chr15	-	60441840	60441852	GGAGTCCACATTCCCAACCACCACTGCACAGAGAAGTAAACCATTTATATGTTGTTCCAGAATGTCCATGAGAACAATGAATTAGATGTTCAATATAAGATCTAATAAAAGTTTCTCACATCTTCATAAAGAGCCCACTGTGTGTAAAAGGAGATGCACGGTGTGATTCTCAAGTAAACCTTTGAAAACCTTCAAAGCAATATTACATGTTGT	60441740	60441952	TCTAATAAAAGTT	TCTAATAAAAGTT	|||||||||||||	'============='	13	0	0	0	chr15:60441840-60441852
chr15	-	68226907	68226919	CAAACTATATCAAAGATCATACAAGGTTTCCAGTGAGGCAGGTGCCCTACATGAGAATGCTTGTCCTCCTCAGAACCCAACTTTACTTCCTTCCTGGCGATCTAATAAAAGTTAAATCCCAGCTGTGCTGAGCATGCTAAGGGAGGAGAGGCACTATATGCTGCAGGAGCCACAGGATCTAGCTAATACATTTAAGCAAGCACTGTGCACAGA	68226807	68227019	TCTAATAAAAGTT	TCTAATAAAAGTT	|||||||||||||	'============='	13	0	0	0	chr15:68226907-68226919
chr16	-	2316850	2316862	GAAATTCCTTAGTAGCCACGTCACAAAAATGGGTGAAATTAATTTTTAACGTTTGACACATCCAAAATATTATCTTTCCAACATATAATCAACATAAACATCTAATAAAAGTTTGCTTTTTTCCTAGTCTTCTAAAACTGGTGTGTGTTTTAATATTTCAGTCTTGATTAGCTGTATTTCACATGCTTAGCAGCCACATGTGGCCAATGGCTA	2316750	2316962	TCTAATAAAAGTT	TCTAATAAAAGTT	|||||||||||||	'============='	13	0	0	0	chr16:2316850-2316862	RNPS1	-				non effective
chr16	-	33537132	33537144	TTTTTTCAGATCACACCTCTCAAAGTATTTATCAACTATTTCTTATTTACAAAGTAAAAAAATTAAAATTAACCCCTCCTATTTCTTTAAAATAGTTATCTCTAATAAAAGTTTTAATACTAACATAAAACAATGATAGGTAGACAATTGCTAAGTTTTAGAAGAAAATAATACAAAAAATGAGATTCAGAGTGAGAAAATTAATTTCACAAG	33537032	33537244	TCTAATAAAAGTT	TCTAATAAAAGTT	|||||||||||||	'============='	13	0	0	0	chr16:33537132-33537144
chr16	-	33539462	33539474	TTTCAGATCACACCTCTCAAAGAATTTATCAACTATTTATTATTTGCCAAAGTAAAAAAAAATTAAAATTAACCCCTCCCATTTCTTTAAAATGGTTATCTCTAATAAAAGTTGTAATACTAACATAAAACAATGATAGGTAGACAACTGCTAAGTTTTAGAAGAAAATAATATAAAAAATGAGATTCAGAGTGAGAAAATTAATTTCACAAG	33539362	33539574	TCTAATAAAAGTT	TCTAATAAAAGTT	|||||||||||||	'============='	13	0	0	0	chr16:33539462-33539474
chr16	-	53498501	53498513	ATTTGTGGAGTAGAAAAGAAATAGAATCTTAAGACCTATGTAAATTCTTTTAATATTGTATGAAAGATCTATTTTGGGTAAAAGCTTTGATTCCTCTCTATCTAATAAAAGTTTTTAGAATACTGTGATTTTTATGAGCTGAGAAGGCTTAAAAAAAGTAGCACACATGTCACTAGCTAATCTTGTATAGCAGCCTTTTTTTATTTTATGAAA	53498401	53498613	TCTAATAAAAGTT	TCTAATAAAAGTT	|||||||||||||	'============='	13	0	0	0	chr16:53498501-53498513	RBL2	+	RBL2	+	1	effective
chr16	-	59622364	59622376	AAGAACATTTTTAATAATTATCATCTGTCATCATGAAGAATATGCAAATTAACCACATAAAGAAAATGCTTGTAAAGCATGATGCAGTTCTTTAATAAAATCTAATAAAAGTTTATCTTTATAGGAACTCACAAATATGAAGTAAGTGAAATAACTTCCTGATACTGGTTTTTAAATCTAAAACATAGAAATAATTAAATGGGCTTAAATTCA	59622264	59622476	TCTAATAAAAGTT	TCTAATAAAAGTT	|||||||||||||	'============='	13	0	0	0	chr16:59622364-59622376
chr17	-	3511157	3511169	CTGATGTCAGGTGATCCACCCGCCTCGGCCTCCCAAAGTGCTGGGATTACAGGTGTGAGCCCCCACACCCAGCCAAAGTAGAACGGTTTTAACAATACACTCTAATAAAAGTTATCACACACTGTGACCATACTTTTGCAGTTTGAGGTGTGACAGCAAAACTGGCATGAGGCTGGGGTCAGTGGCTCCCGCCTGCAATCCTAGTACTTTGGG	3511057	3511269	TCTAATAAAAGTT	TCTAATAAAAGTT	|||||||||||||	'============='	13	0	0	0	chr17:3511157-3511169	TRPV1	-				non effective
chr17	-	15452217	15452229	TATTTTTTCCTATAAGTACATACCTATGATAATGCTTAATTTATAAATAATGCACAGTAAGAGAATAAGAAATAAAAATAGAACAATTATAACAACATAATCTAATAAAAGTTATGTGAATGTAGTTCTCTCTCCTCACACAGTATCTTACTGTTTAGCGTAGCATATAGCAGTACTGAAACCGCAGAAAGCGAAACCTCAGATAATGGGGGA	15452117	15452329	TCTAATAAAAGTT	TCTAATAAAAGTT	|||||||||||||	'============='	13	0	0	0	chr17:15452217-15452229	TVP23C-CDRT4,TVP23C	-,-				non effective
chr17	-	53244658	53244670	GGCATGTGTCATCTCTCCTAGTAGACTGTGAGTCCTTTATTACTGACTCAGAGTCCATATATTATTTTTTATTTCTCATGCAAGACATGACACAGTAAAATCTAATAAAAGTTTACAAAATAAATTTAAAATGTAACATTAACATAAAAAACTCTTTTAGCTGTTTCCTGCTTCTGGCAGGGAAACAAAGATTGAATTAAGAAGGAAATGAGG	53244558	53244770	TCTAATAAAAGTT	TCTAATAAAAGTT	|||||||||||||	'============='	13	0	0	0	chr17:53244658-53244670	STXBP4	+	STXBP4	+	1	effective
chr17	-	70480032	70480044	GTCTGGTCAGCCACACGATCTCAGTCGAAACTACTCAACTTTGCTGCCGTAACTCAAAAGTAGCCACAGAGAGTATGCAAATGAATGTAAGTGGCTGTGTTCTAATAAAAGTTTATTTACAAAAGGTGGCAGGCTGGATTTGGTTCATGAGTTGTAGTTTGCCAACCCCTGTATTAGACTGTAAGCACTCTGAGGTGAGGGACTCCGTCCTTC	70479932	70480144	TCTAATAAAAGTT	TCTAATAAAAGTT	|||||||||||||	'============='	13	0	0	0	chr17:70480032-70480044	LINC00673	-				non effective
chr17	-	75697470	75697482	CATCTTTCACTCCTCGCCTTCCTGATTGGCCAGGAAATCCTTGTGGCTGGACCTTCAAATTAAATTCAGAAGCCAACATTAGTGGAGAAACTGGGGAAATTCTAATAAAAGTTTAGCGAATGGGATTGCGCCAGTGATAATTCCTCAGTTTTGCTAAGTGTGTGGTGGCTGTGTGAGATAACAGGGAAAGCCAGGGGAACACAGTGAAGGCAA	75697370	75697582	TCTAATAAAAGTT	TCTAATAAAAGTT	|||||||||||||	'============='	13	0	0	0	chr17:75697470-75697482
chr18	-	19417494	19417506	AGGAGGCAGAGCTTGCAGTGAGCTGAGATCGTGCCACTGCACTCCAGCCTGGTCGACAGAGCGAGACTCCGTCTCAGGAAAACAAACAGACAAACAAAAGTCTAATAAAAGTTTCCAAATGATTTAAGTGTAATTTTAGAGGTTCTTCAATCCTCCACAACCCATTCTCAGACTTCTTGAACTTAGTTCTGCTCTTCGGTGGTTGGAGTTTAA	19417394	19417606	TCTAATAAAAGTT	TCTAATAAAAGTT	|||||||||||||	'============='	13	0	0	0	chr18:19417494-19417506	MIB1	+	MIB1	+	1	effective
chr18	-	35877527	35877539	AATAGGGTTTTCTGTCCCTGACCTCTCTGCATGTGCTGAATATACAGCAGTCTTCAGAGCTTATTGACAAGATATCAGAAAAAGGTGAGCTGTAGACAGATCTAATAAAAGTTGGACAGCCCTGTGCACAAATAACTCCCACTGCAGACCAGAATAATGAATAATATCTCTATGTGTGTGCTTGCATGTGTGTGTCCTGTAAACAAATTTTGC	35877427	35877639	TCTAATAAAAGTT	TCTAATAAAAGTT	|||||||||||||	'============='	13	0	0	0	chr18:35877527-35877539
chr18	-	50722309	50722321	TTGGTTGTCCAGATAATTTTTAGCCTTGATTATATATGATATATTGTTCATTTCTAGGTGTTTTCTGTGCATTTTGTCCTTCCTAAGTTCCTTGAAAATTTCTAATAAAAGTTCATAGTTCTAGAGAAAGCACTGTATGCTGAACACATAGAAATTATTATTAGACTTTAAAATCACGTGGTACTTTTATCTAAACATTTCAATCACAATGGG	50722209	50722421	TCTAATAAAAGTT	TCTAATAAAAGTT	|||||||||||||	'============='	13	0	0	0	chr18:50722309-50722321	DCC	+	DCC	+	1	effective
chr18	-	63891973	63891985	CTGGGTTAGTCGCATGAATACAGGATACTTCTTTAAATGTCATTTAAAGTTTAAATTAAATAATTAAATTAATATCTTTCAGAATATAAAAATAATGCTATCTAATAAAAGTTCTATCAATTGACACATGTATTCTTCTATTATTCATTTTAAGAGGTAACACAAAAGTAATATTCAAATCCATCAAAGTAATGTGTTAAATAAGTCAAGTGG	63891873	63892085	TCTAATAAAAGTT	TCTAATAAAAGTT	|||||||||||||	'============='	13	0	0	0	chr18:63891973-63891985
chr18	-	64942135	64942147	GATACATTTATAACTGTTGATACTAACAAGAGCCTGGTGAAATAACCTTCGATGTTAAGACTGAATAAAAAGGCTTTTTTATTCTAGCGAAGTTCTTTGTTCTAATAAAAGTTATTTGTTCTAATATTACATCTTTAAAGTATTAGTATCAAAAAATAACCGTGAAATGGGGTAAAGTTATCAAATATTACACATTTCCCTTTATCTCACTTA	64942035	64942247	TCTAATAAAAGTT	TCTAATAAAAGTT	|||||||||||||	'============='	13	0	0	0	chr18:64942135-64942147
chr19	-	13562313	13562325	GTCTTAGAATAGAAGAGCCCAGACTTAGCTGAGAGGAGAGTAGAGAGTGGGAAGAGGAGGAACCAGCCATTGGTACCAGATACTAATGTCCCTACTGGAATCTAATAAAAGTTTTTAAGGTCCCTGACAGACTAGTAGGTCATTCTCCAAATCCATTTCCCTTTTCTTCTAAGCACAATCTGATACTTCCCAGCTTCCCTTGCAGTGATGTGT	13562213	13562425	TCTAATAAAAGTT	TCTAATAAAAGTT	|||||||||||||	'============='	13	0	0	0	chr19:13562313-13562325	CACNA1A	-				non effective
chr20	-	12957818	12957830	AGCTATTGAGGGCCTGCTATGAGCAGGGAAGAAATGGAGTGTTATCCTCACCAACTAGCTTACAGCTAGGAAGAGACCTAAAGGCATAGAGAAAATGAACTCTAATAAAAGTTGAAGGTGAAACGGCCTAACACAAAGGCAAAAATTCAGTTCTATAGGGATTCTGAAGCTTGATTTTTCTGTTTGGAGCAGTGAGCATCATAGCAAGTTACA	12957718	12957930	TCTAATAAAAGTT	TCTAATAAAAGTT	|||||||||||||	'============='	13	0	0	0	chr20:12957818-12957830
chr20	-	29627172	29627184	AACCCACCCAATACCGTTCAGGAAACATTACATTGATTTCATTACCTGCTAATGTGTTGCAACCCCTTTGAGATGATCCTACTAGTTATGATGAGATGCTTCTAATAAAAGTTACACCAGTAGAAAATGCCAATATTTCATAAGGCCAGGATGATCGCTTAGATAGTACTAATAATACAACACTTTAGGAAAGTTCATTTCATTTTATTTTTA	29627072	29627284	TCTAATAAAAGTT	TCTAATAAAAGTT	|||||||||||||	'============='	13	0	0	0	chr20:29627172-29627184	FRG1BP,FRG1DP	+,+	FRG1BP,FRG1DP	+,+	2	effective
chr20	-	54120492	54120504	TTTTAAGCACTGGATAGTAAATAGTTTAGGCCTGCAGTACATGATGTTGTAGCACAAAAGCAGAAATAGGCAATATTTACATGAATGAACATGGCCATTTTCTAATAAAAGTTGATTTGCCAAAGGAGGCAGTGGTCCAGATTTGGCCAATTAGTTGGAGTTGCAGAATTCTACCTTAGAGTAAGATACTCTCCTCTCAAACACCTGGTATTC	54120392	54120604	TCTAATAAAAGTT	TCTAATAAAAGTT	|||||||||||||	'============='	13	0	0	0	chr20:54120492-54120504
chr20	-	59179719	59179731	GAACAAAGGAAAACATGAATGCTTTAAATTTTCTTATTCAAATTGCTCACCCTGTTTTCCAACGTCTACTAAGATTTTCACACGTACCATTTTTTTCAAATCTAATAAAAGTTCTTATTTATGGTTTGAGTCACTCTGTCTTTGCAAAAGTGAGATCTGTTGGTATCTTAAAGAAACATATATGCTCCTTGGAAACAAAATGAATCTCTTAAT	59179619	59179831	TCTAATAAAAGTT	TCTAATAAAAGTT	|||||||||||||	'============='	13	0	0	0	chr20:59179719-59179731
chr22	-	30531887	30531899	ATGCCTCAAAAGGATCAAGCTTATCTGCCTGCCAAAACAATTTTTAAGAAAGATAACAAAATTCAAACATTCAACAATGTAACATTCTTATTGTTCAGAATCTAATAAAAGTTTCTTGATATGTAAAGCAGCAGGAAAACTGATCCATAACCTGAGGGACACCAGTCAGTAGAGGCAAGCCCAGAAATTTCAGCAATGATAAAATTAGTAGAT	30531787	30531999	TCTAATAAAAGTT	TCTAATAAAAGTT	|||||||||||||	'============='	13	0	0	0	chr22:30531887-30531899	HORMAD2	+	HORMAD2	+	1	effective
chrX	-	12188022	12188034	AAGCTGTTTGTAAGATTTTAAAACACATGACATATAGAACTTGACCCATATGAATCACTTTTCAGTGGATGCAAACACAAATGGGTGGGAGTGGTTGTGTTCTAATAAAAGTTTACTTATAAAAACAGGCAGTGGGCCAGATTTGGCCTGCAGGCCAATTTGTCAACCTGTGATCTAAGTGATAAACCATTTCAGATTTAAATCTGAAATCAG	12187922	12188134	TCTAATAAAAGTT	TCTAATAAAAGTT	|||||||||||||	'============='	13	0	0	0	chrX:12188022-12188034	FRMPD4	+	FRMPD4	+	1	effective
chrX	-	31342972	31342984	ATTAGTCTCACAGTAAATTCACTCCGCAGTGTATTGAGATGTAAGAAAACGTCAAAGCTAATATATCCTCGACTACACTGTATAATATGAAAGAACAGCTTCTAATAAAAGTTAACTTCACCCACTGCCAGACAATTTAAGCGTAATGAAACTCCAGCTTCTTTGTTTTATATAGAGTAATAGAGGGATCAAATCACCCAACCTTTAACCAGA	31342872	31343084	TCTAATAAAAGTT	TCTAATAAAAGTT	|||||||||||||	'============='	13	0	0	0	chrX:31342972-31342984	DMD	-				non effective
chrX	-	33821188	33821200	TCATTTATTTTTGTCTAGATCTAGATGATATGTCATATGCTGAGATTGGGATGTTGAAGTGTCCCTCTATTTTCATATTGGAGTTTCCTCTCACATTTGATCTAATAAAAGTTGCTTTATATATTTGGGTGTTCTGGTGTTCAGTGAATATATATTTACAATCATTATATACTCTTGCTGAAGTGATCCCTTTATCGTTATATAGTAACCACC	33821088	33821300	TCTAATAAAAGTT	TCTAATAAAAGTT	|||||||||||||	'============='	13	0	0	0	chrX:33821188-33821200
chrX	-	36122586	36122598	GAATCCATTTAACCAGAAAATACTAGTGCCCTCTTTAATCTCCTGTCATGTTTTTTAAAATTTTCTCTTCAAATATTAATTTGCTATTTTTCCATTTGCATCTAATAAAAGTTATCTCTCCCAATTTCAGGTTTTGGTTCTATCCCGTGTAGTGCCATACTGCAGCAATAATATGCCCCCCATATGTGTGCAAAATACACCAAAAGTCAATCC	36122486	36122698	TCTAATAAAAGTT	TCTAATAAAAGTT	|||||||||||||	'============='	13	0	0	0	chrX:36122586-36122598	CFAP47	+	CFAP47	+	1	effective
chrX	-	71815142	71815154	CATCATCTTAATAGATACAGAAAAAAACACATAACAAAATTCGACACACCTTCATGATAAAAACACTCAACAAACTAGGAACAGAAGGGAACCTCCTCAATCTAATAAAAGTTTAGATTTTTTTCCTACAACAACCCACAGCTAACATCATAATGAGTGGTTGAAGACTGAAGGCTTCCCCCCGAAGATCAGAACAAGACAAGAATGTCCACT	71815042	71815254	TCTAATAAAAGTT	TCTAATAAAAGTT	|||||||||||||	'============='	13	0	0	0	chrX:71815142-71815154	PHKA1	-				non effective
chrX	-	88846233	88846245	CTGACCTCATGATCTGCCTGCCTTGGCCTCCCAAAGTGCTGGGATTATAGGCATGAGCCAACGTGCCCAGCCTTACAGAGAAATTTTAACTGAAATTTGATCTAATAAAAGTTTAACATCACGTTAAATTTTTGATATGTGATGCATAAATTTAAATGAAATCAATGGCTTCTGGCAAACACAAATCTTTCTTTCACTACAGGTTTGTTTTAT	88846133	88846345	TCTAATAAAAGTT	TCTAATAAAAGTT	|||||||||||||	'============='	13	0	0	0	chrX:88846233-88846245
chrX	-	100059565	100059577	TCATTGGTTTCTTGTTACACATTTTGTTAGTCTGTTTTTTTTGCTTATTGGGTTTAATATTGTTCTTGAAAATAGTTGATGCTATGTTATGTATAACTCTTCTAATAAAAGTTGTGTTATAAGTTGAAACAAATTATAGTATTACAGACTGGCTACAATAACTTTATAGGAAGTCTGAAAAATACTCAAAGTTCTATAGCAACCAAGCAAACA	100059465	100059677	TCTAATAAAAGTT	TCTAATAAAAGTT	|||||||||||||	'============='	13	0	0	0	chrX:100059565-100059577
chrX	-	104465896	104465908	ATAGCAGGCATTTGAGGCTTTGTGGGCAAAAGATTATCCCAACTACTTGTAGCACAAAAGCAGCCATAAATAATACCTGAAGAAATGACCATGGCCATGTTCTAATAAAAGTTCATTTATAAAACCAGGCAGTTGGCATGATTTGGCCTGTAGATGTCAAACTCCCAATCTAGATTCACATTTCATACATGTCCTACAGACACATACAATCAG	104465796	104466008	TCTAATAAAAGTT	TCTAATAAAAGTT	|||||||||||||	'============='	13	0	0	0	chrX:104465896-104465908	IL1RAPL2	+	IL1RAPL2	+	1	effective
chrX	-	106519764	106519776	AAGGGTCTGATTTATTTTGAAAAGCACGTTTACCTGAAATTTTGTATTTAGTTTTGATTTCTGATTGCCTGATTGTAAAATGTTGCCTTTTGGGACATCTTCTAATAAAAGTTTCATCAAACATGTTTTTTTTTAAAAAAGAAGTAAACATCTTTATGACCTTGAATGTGGTAATGGATTTTTTTTTTTTTTTGACAAGGTCTTGTTCTGTTT	106519664	106519876	TCTAATAAAAGTT	TCTAATAAAAGTT	|||||||||||||	'============='	13	0	0	0	chrX:106519764-106519776
chrX	-	107934695	107934707	CCATAATTTTGCACAAATAAAAAATTAATGGTTTTGTTAAAGTCTCCATTAACTCAAGCTCTGTAATTCACTTTTAATCCAACCTTCTAAGAAATACGTTTCTAATAAAAGTTTTTTTGTAATAATTATATAAAAATTTATAATACATATATTTTTATCAGTTGTGAATTAATAATAACAATGACAGGTCAAAATAAAACATTTAACACGTAA	107934595	107934807	TCTAATAAAAGTT	TCTAATAAAAGTT	|||||||||||||	'============='	13	0	0	0	chrX:107934695-107934707	COL4A5	+	COL4A5	+	1	effective
chrX	-	124968595	124968607	ATAATTTCCACTTGACCTTTATGTAGCTGCAGGCCCAAATTGTAGCATCTTCCACATTGCCTAATCCATGCCTATTATTTCTTTGAACCAGAAAGCTTTCTCTAATAAAAGTTAATGCTCAAGGATTTGCTTTATATTTCCTCTCACTTATGAATACTTTGTTCTATTTTTTCATACGTTAAAATTATTTTTAAATGCGTATGCATTTTCACA	124968495	124968707	TCTAATAAAAGTT	TCTAATAAAAGTT	|||||||||||||	'============='	13	0	0	0	chrX:124968595-124968607
chrX	-	145089972	145089984	ATTACTGTAAAAATAAAAGTACATGCATCATTAAAAATCCAATATGAAAAAAAGAAAAACAATGGTTACTTTCTCTGGTGTCCTAAACTAGTCACTTTAATCTAATAAAAGTTTTCTTTTTTTCTTTTTTTTCTTTTTTTTTTTTTTTGAGACGGAATTTCGCTCTGTCGCCCAGACTGGAGTGCAGTGGCTCCATCTTGGCTCACTGCAAGC	145089872	145090084	TCTAATAAAAGTT	TCTAATAAAAGTT	|||||||||||||	'============='	13	0	0	0	chrX:145089972-145089984
chrY	-	3115310	3115322	CTGACCTCATGATCTGCCTGCCTTGGCCTCCCAAAGTGCTGGGATTATAGGCATGAGCCAACGTGCCCAGCCTTACAGAGAAATTTTAACTGAAATTTGATCTAATAAAAGTTTAACATCACGTTAAATTTTTGATATGTGATGCATAAATTTAAATGAAATCAATGGCCTCTGGCAAACACAAATCTTTCTTTCACTACAGGTTTGTTTTAT	3115210	3115422	TCTAATAAAAGTT	TCTAATAAAAGTT	|||||||||||||	'============='	13	0	0	0	chrY:3115310-3115322
chrY	-	8080981	8080993	GCATTTTAGATATAATAAACACCAAGCTCTTTGCTATTTTCACAGCTTTTGTCTTTCTTCAAAATTTCCACTATTTTAAAATTGATCAAAGTAAACAAATTCTAATAAAAGTTTTAGAACCCAATTCTAAAGTAGTGTTTGCTAAATAAATTCTCCCACAAAATTATTTGCATCAGCTAAACTTAATTTTATCTAAATTAAAGGCTATACAAA	8080881	8081093	TCTAATAAAAGTT	TCTAATAAAAGTT	|||||||||||||	'============='	13	0	0	0	chrY:8080981-8080993
chrY	-	18907729	18907741	TTTATATATACAGTTTTTTCCTATACATATGTACTTATGGTAAAGTCTAATTTATAAATTAACAACAAATAATATTAAAATAGAACAATTATAAATATGCTCTAATAAAAGTTATGTGAATATGCACTCACTGCTGCATATCTTATGCACTTTACCATGAGTAACTGAAACTGCAGAAAGTGAAATCATAAATAAGGGGGAACTACTGTATAG	18907629	18907841	TCTAATAAAAGTT	TCTAATAAAAGTT	|||||||||||||	'============='	13	0	0	0	chrY:18907729-18907741
chrY	-	28416498	28416510	GTATTTTTTAGCTTTAAATTTAGTCTATAACTGTCATTCTAGCCACCCCAGAGAAATCAAATTTTAATATACAGTAACACATTTTAGGTGTTGTTTTATTTCTAATAAAAGTTTTTCCAAGAGTCTTCTTTTTTTTGGGGGGATAGGGTCTTGCTCTGTTGCCCAGGCTGATGTGCAGTGGTGCGATCTTGGCTCACTGCAACCTCCGCCTCC	28416398	28416610	TCTAATAAAAGTT	TCTAATAAAAGTT	|||||||||||||	'============='	13	0	0	0	chrY:28416498-28416510

## Sheet: LNA-RNA-i8-2
# database: Human genome, GRCh37/hg19 (Feb, 2009)
# query: UUAUUAGAAAUUA
# count: 323
# query: UAAUUUCUAAUAA
# count: 357
# name	strand	start	end	snippet	snippet_pos	snippet_end	query	sbjct	align	edit	match	mis	del	ins	intervals	RefSeq_Gene_Symbol	RefSeq_Gene_Strand	Off-Target_Gene_Symbol	Off-Target_Gene_Strand	Off-Target_Gene_Counts	Off-Target_Effect
chr1	+	7789150	7789162	CTGTGTCTGTCCATCCATAGTTGTGCAATTGGAAGGAAGACGTTATTTTTCGCTTTAAAAGAGGAAGTATCTTTCTTGCATTGTTGTTCCTGGAAGTAGTTTATTAGAAATTAATATGAGGAATCTTTTTTTTTCTTTTTTTTTTGAGACAGAGTCTCACTCTGTCACCCAGGCTGGAGTGCAGTGGTGCCATCTCGGCTCACTGTAACCTCC	7789050	7789262	TTATTAGAAATTA	TTATTAGAAATTA	|||||||||||||	'============='	13	0	0	0	chr1:7789150-7789162	CAMTA1	+				non effective
chr1	+	40170324	40170336	TAAAAATTGTTGTAATAACTATGTTTCCACTTTATGTATGCATCATAGTTTATTTAATCAATCTACTCATGTTGGATTTTGAATTGTTAACAGTTCTCTATTATTAGAAATTATGTCATGGAGAATATCCTTGCGGATAAGCCTTAGCTCAGATTTATGATTTACTCCTAGGATAAATTGTAGAAGGATAAACTGCTGGATTGGGGGATATGA	40170224	40170436	TTATTAGAAATTA	TTATTAGAAATTA	|||||||||||||	'============='	13	0	0	0	chr1:40170324-40170336
chr1	+	44165274	44165286	ATTATCTCTAACTTACAGTGGTTTCAGGACTCCATTTTCTACAAGTTAGAGACCCCAAAGAGCCTGTGTTTCTCTGGGTTACATCTAAACGTATTTATTCTTATTAGAAATTAAAGCAGATTGATTTAAAATAATCAATTTTTTTAGATTAAAAATAACTTTTCTAAAACAAAAACAAAAGATTGCCATTTCCCTGCAATTTTGCAAATCTCT	44165174	44165386	TTATTAGAAATTA	TTATTAGAAATTA	|||||||||||||	'============='	13	0	0	0	chr1:44165274-44165286	KDM4A	+				non effective
chr1	+	64561392	64561404	ACTTTGCAAAAATTAATTGAATTCTATAGTTATCATTTGTGCAGAATTATGTATGTATATTATACTTCAATTGTAAAAGCTTACCCCAAAAATATCTGAATTATTAGAAATTAGACATAAAACTTACTTCCTCTAGGTCATGGTCTCCCATTATATAAAACAAGAAATTAAACTCAACATTCTTAAAACTGGAAGTGATCTAAGGAAGAGTAT	64561292	64561504	TTATTAGAAATTA	TTATTAGAAATTA	|||||||||||||	'============='	13	0	0	0	chr1:64561392-64561404	ROR1,ROR1-AS1	+,-	ROR1-AS1	-	1	effective
chr1	+	81675213	81675225	GGTCAAAATTAAAACTCTGGGGAAGAGTTCCCTTTTTTTTTTTCATGTATGGGAAATGAAACAGCATCAGGTAAAATGGGGTTTACTATGTTTGCAAACTTTATTAGAAATTAGCTGTTTCTAGGGAGCTAAAACATTTCAACCGGTGCCAAGAGAGAAGGAAGGAGCCTTTGTATTTTGAAAGAATAATGAAACTAAAGAGTTGCAGCCAAA	81675113	81675325	TTATTAGAAATTA	TTATTAGAAATTA	|||||||||||||	'============='	13	0	0	0	chr1:81675213-81675225
chr1	+	96487138	96487150	TGGATAACATCTATAATTAATAAATGAGTTCATAAATATCACATGGAAGTTCACTAAAAAAAATCCATTAGATCTATTTGATATAATTTACCTTATTTTCTTATTAGAAATTACCTTGCTTTCAAACAACAGAAATAAACTCAGATTAATTTAATTAAAATATTGAATTGTTGGCTTTGTCTGAATTGGACTCCAAAATGTATGTCTTTCTTC	96487038	96487250	TTATTAGAAATTA	TTATTAGAAATTA	|||||||||||||	'============='	13	0	0	0	chr1:96487138-96487150	LINC02790	+				non effective
chr1	+	102655245	102655257	GATCTTTGCCAACTCACATTGCTTCTTCTTGGAATCAGTCAATGTAGTGCTATAAGTATTAAAGTAATAATTTATGTAGACCCATAAACTTATAAAAATGTTATTAGAAATTATGTGTTCAGTCCACTTAATTGATAAACAGAACATCAAATAAGCAGTAAAATAGTGAGGCAATTTATTAACAAGACCATGTTATTACTTAGTAACACTGAC	102655145	102655357	TTATTAGAAATTA	TTATTAGAAATTA	|||||||||||||	'============='	13	0	0	0	chr1:102655245-102655257
chr1	+	103364881	103364893	CAATATAAGAAAGCAGTAAAAATAAAGTTTTTAAAGAAATGCTGATGAATTAAAATCGCCACCCTGAGTGTGTTAAATACTGATATATCATTTATGTTTATTATTAGAAATTAATTTAATATATCTACTTGTATTCTACTTTTATTCTCATATGTGTTTTAAGAATGGCCCCTTCCTTAATCTTAGAATATGTATATGTTCATGCATTCTTAC	103364781	103364993	TTATTAGAAATTA	TTATTAGAAATTA	|||||||||||||	'============='	13	0	0	0	chr1:103364881-103364893	COL11A1	-	COL11A1	-	1	effective
chr1	+	104781442	104781454	AAATCCTGACTAATCAGAATGTTATAGTTTTATTTTGTCTCAGGGTGTGTGGTCCTTAGTATGAATTCACACCCATTTGTTAAAATCAAATACAAAATGGTTATTAGAAATTAATTACTAATTTCTGTATTATGTATTCAATAAAAATTATTTATTGAAAGAAATGAATAATACACTACACAATATAGAAGTTCTGTAAAGTTATAAATAATA	104781342	104781554	TTATTAGAAATTA	TTATTAGAAATTA	|||||||||||||	'============='	13	0	0	0	chr1:104781442-104781454
chr1	+	104858158	104858170	TCCCCTCAATTTGAATTTCAGAAAAGCAACACATATGAGTGTGTGTGTACATGTGTATAATCCCAAATATTGTATGGGTCAGTTATACTAAATAAGTTGTTTATTAGAAATTAAAATTTAGCAAGGTCTTCTCCATTTCTATGTTAAACCTGGCAATTCTACTTGAATTAGGGGCATGGAGCACAGTTGCTCTAAATTGAGAACTACTTATTT	104858058	104858270	TTATTAGAAATTA	TTATTAGAAATTA	|||||||||||||	'============='	13	0	0	0	chr1:104858158-104858170
chr1	+	105883777	105883789	CTGACCTCCAGAACTGTGATAAATGAATTTCTATTCTTTATAAATTGCTCAGTCTTAGGTATTTTGTTCAATCAGCACAAATGGACTAAGACAGTTGATCTTATTAGAAATTATGGACAGTAGAAGACAATGCAATGTCTTTACAGCACTGAAAGATAACTGGAAAATTAGAATTCTATTCCGAGGGGAAAAAAATGATAACAAGAACAAAGG	105883677	105883889	TTATTAGAAATTA	TTATTAGAAATTA	|||||||||||||	'============='	13	0	0	0	chr1:105883777-105883789
chr1	+	106031630	106031642	TATCTGGACTGAATCTTAAACTTTTAATTCCCTAAAATATATGACTATGACTCTCCAGACTCACATCTCCAATTATTTTTCCCACTCTTTTCATTTAAAATTATTAGAAATTAAATGTGCTTTTCTTAAGATTCTACAAACTGAAGCTAGAAAACTTGATATAAACATGGAGAGAAATCACTATAGCAACTTCTATATGAAGAGCCTGTTGAT	106031530	106031742	TTATTAGAAATTA	TTATTAGAAATTA	|||||||||||||	'============='	13	0	0	0	chr1:106031630-106031642
chr1	+	149581363	149581375	TTTCTTTCCTTTAGAAAAGACATGAGACTAAAGAATGTTTATTGAGTTGAGAGTTTCCCAATCAAGGAGTATGACTCTGTATAATAATAAATCTAATGTTTTATTAGAAATTATAATAAAATTAGAAATTTAATATTTGGCAGGATGTGAGTTGCCTGCATATGTACACCCTTTATTATATGACTAGACACTCTTTTGTGTGGTCATGGATAT	149581263	149581475	TTATTAGAAATTA	TTATTAGAAATTA	|||||||||||||	'============='	13	0	0	0	chr1:149581363-149581375	H3P4,LINC00623,LINC00869,LINC01145	-,+,+,+	H3P4	-	1	effective
chr1	+	152956649	152956661	GCCTTCACACCAAACCCAAGGGACCACACAGCCCATTCTGCTCCGTATACCAGGTAAGTCTCTGATTGCAACAAACTGGCAATTCTAGTGTACTTTTTCATTATTAGAAATTAGCTAAAGGCAAATATGTGTAAGCAGGTTAATCCAGGGTTTCAATGGGAGATAGAGAATAGTGGAATATCTTTATTTTAAGTTAAATTACAGTCTGGATTT	152956549	152956761	TTATTAGAAATTA	TTATTAGAAATTA	|||||||||||||	'============='	13	0	0	0	chr1:152956649-152956661	SPRR1A	+				non effective
chr1	+	169045187	169045199	TCGCAGTAAGACAAGCTTTAAGAGATAATGCTGAAGGAAATTTGGAAGATGAGCATGCTTTAAAACTGAATTGTGGTGATGGTTACACAACTGTATGCATTTATTAGAAATTATTGAATTGTTTACTTGCAATGAGTGAATTTTATAATTTGTCAATTGTATCTCAAAAGTGAAAAGATAATGCACATGGCTATTGGAATGTGGAGAAAGACA	169045087	169045299	TTATTAGAAATTA	TTATTAGAAATTA	|||||||||||||	'============='	13	0	0	0	chr1:169045187-169045199	LINC00970	-	LINC00970	-	1	effective
chr1	+	170026924	170026936	AGTAGCATTCACAATGATGTCAGATATTTAACTACTGGGAGGATTAATTTCCAAACGTTCTACTTGAATTCCATTAATTAGATGAAAAAAATTTGAGCCATTATTAGAAATTAATGAATTTCTATTTGAAGCATACTATGACACTGATATTAAATTGATATCTTTTAGCTGGTTGCAAATTTCTTCTACTAATAGAGCCTTCTCAATAACAGC	170026824	170027036	TTATTAGAAATTA	TTATTAGAAATTA	|||||||||||||	'============='	13	0	0	0	chr1:170026924-170026936	KIFAP3	-	KIFAP3	-	1	effective
chr1	+	181545126	181545138	CTCTTTATCTCGCTCTTTCTCTTTTTCTATTTCTGTCATATTTTTCAGTTCTATTTTCTATGTTGCTTCTCGTTCTTTTTTCTCTTTAGTCCTTCCCTACTTATTAGAAATTATATGACCCCCTCCTTAATGTCTTTCCTTGGCCTTGGAAGATAGAGTCAAAAGGAGTGTGGAAGACTCCACTGCCCCAAGTCCCCCCGTTTCTGACGACGG	181545026	181545238	TTATTAGAAATTA	TTATTAGAAATTA	|||||||||||||	'============='	13	0	0	0	chr1:181545126-181545138	CACNA1E	+				non effective
chr1	+	183019323	183019335	AAGTTGGTGTTGGTTATATTGTGTACTCTCCATGTGAGCTTTTATTATGTTGTTTAGTCATCTTTTGAAAGATAGTGTTGTCTCTATTTAACCCTATCTCTTATTAGAAATTACTTCTACATTGTGACTGTTGTAATAGTTCTTTGATATATTTACCTCACTTTATCAATGTTTCTGCTTGTTTTCTCAGATTCTTTTTTTTTTTTTTTTTTT	183019223	183019435	TTATTAGAAATTA	TTATTAGAAATTA	|||||||||||||	'============='	13	0	0	0	chr1:183019323-183019335	LAMC1	+				non effective
chr1	+	186205133	186205145	CCAGAGATTCCACAAATGCTTAAAAGAGTGTGAAAGACAGAAATCAGTCCTTCTTAGATCTCTCTTGATATACACAATGACGGCAGAGGGTCACCGGTTTTTATTAGAAATTAGCCTTTGTGAATCACATCTTAAAGTTTAGAAAGCCATGCAAAGCCCCCAACCCTGATAAAAGCCACAGCCATTGGAATAGCATAGTCATCTACAGAAGCC	186205033	186205245	TTATTAGAAATTA	TTATTAGAAATTA	|||||||||||||	'============='	13	0	0	0	chr1:186205133-186205145
chr1	+	194979029	194979041	TTTGTTTGCAGATTCTGGTTTGTTATTCATAATGTATACATAATGGTAACTAGGAAGCACTGAGACATAAAAAGAATACTTAGATTTACACAATTAACAGTTATTAGAAATTATTTAAGACTTCATATTTGTAGATATCTTTAATGAGACTAATTCACCAAGGAACACACCCTTATCATTTTGATTGTGCTGTTAATTTAGGGTGTCTCTATA	194978929	194979141	TTATTAGAAATTA	TTATTAGAAATTA	|||||||||||||	'============='	13	0	0	0	chr1:194979029-194979041
chr1	+	206775056	206775068	ATCTCAGGGTAAAAATCAATAAGCAAACCTCCTGACATGATAGTATTTACTGAATGCTTATTATGGTTCAGGCTATGTAATCTTTACAGCAATCCCATGATTATTAGAAATTAGGACTCAGAGAAGCCCAGTAACAAGCTAAAATGCACATTGCTTGAACACCCTGGAGACCTAGCAGTTGAGTACAGACAGCTCTGTCTTCAAAATCCAGGT	206774956	206775168	TTATTAGAAATTA	TTATTAGAAATTA	|||||||||||||	'============='	13	0	0	0	chr1:206775056-206775068	EIF2D	-	EIF2D	-	1	effective
chr1	+	207576709	207576721	TGATATATATTTCATAATAGATAAGCCAAGAGTGAAATAATACAAAAACAGATACAGTGCTATATGAAAACTTAATCTAGGATGAACATAATATCTCAATTTATTAGAAATTAATGTTGTATTTTAAAAATGAGGCCAGCATAAATGTATACAGTTTTGGAAGAAAGATTGCTGCACACACCATTTGTATAAGGAAAATTCAGGTGGACTATA	207576609	207576821	TTATTAGAAATTA	TTATTAGAAATTA	|||||||||||||	'============='	13	0	0	0	chr1:207576709-207576721
chr1	+	220043468	220043480	TCTTTTTCAGGTTTCTCAAACTTTTCAGGTATCAGAACTCTCTTTACACACAAAAATGACTAAAAACACCCAAGATTTTCTGTTCTTGTAGGTATTTACCTTATTAGAAATTAAATTAAGGTAATTTAAAATATTTTTTAAATTCTTTAGATATAATAAACCCAATACATGTTAGCATAAACATATTTTAAGAGAAATGATCATATTTACAAA	220043368	220043580	TTATTAGAAATTA	TTATTAGAAATTA	|||||||||||||	'============='	13	0	0	0	chr1:220043468-220043480
chr1	+	224315629	224315641	AACCTGGTAGAGGGAGGTTGCAGTGAACCAAGATCACGCCACTGCACTTCAACCTGGGTGACAGCGAAACTCTGTCTGAAAACAAACAAACAAACATTATTTATTAGAAATTACTTCGTACTTAAAGTTTATTGTGCTTTAATTTTGAAATTGAAAAGAACAGTTTTCCTTAATACCCTTTTAGGAAGTTATCTGGTTTTTAATATTAGAATA	224315529	224315741	TTATTAGAAATTA	TTATTAGAAATTA	|||||||||||||	'============='	13	0	0	0	chr1:224315629-224315641	FBXO28	+				non effective
chr1	+	231168407	231168419	TTAGCAGCATTTAATTTGGATATTTTATATCCAATTTTAATTGCAATTGAGAGTCCCAAAGAGCTTTTGTTTATGTGAGCTATACCTGTCAATATTTACCTTATTAGAAATTAAAGCTGAGAAACTTTATTAATCCATTTAGGTTAACCAAATCACCCACCTAAGAATACACTCGCTTTCACCTGCATCTCAGTCACCTTCTTCCTCAGCCTA	231168307	231168519	TTATTAGAAATTA	TTATTAGAAATTA	|||||||||||||	'============='	13	0	0	0	chr1:231168407-231168419	FAM89A	-	FAM89A	-	1	effective
chr1	+	242777177	242777189	GGCATTTTATTCCCTGGTACTTGACTATTCTGTCTACTACTATATATAGGCAAAGGTGTTTTCACTTCTAGGCTTTCTAGTTTTTTAGATTAAGAAAAATTTATTAGAAATTAAATATTAAAACAAAAAATAAATGGTTTGATTTTTTTGCCATATTCTAAAGTGGGCTCCTGCCCTAGGAGAGTTGCTCTGAAGCAATAGTTTTCACACGGT	242777077	242777289	TTATTAGAAATTA	TTATTAGAAATTA	|||||||||||||	'============='	13	0	0	0	chr1:242777177-242777189
chr2	+	1829263	1829275	CATTGGTAGAATTTACATGTTATAACATAATTCCATTAAAAAGTTGGCATACTCCTGAAAACCTACTTACTCTTCCCTTAAGAATCAAGTAATATTATGTTTATTAGAAATTATTTGGAGAAATCAAAAGATTGGAATTACAGTCTTAGCTTCACACTAATTATGAGAACGTCAAAGTTTTTTGTTTGTTTAATTGAGATTAATTCACATATG	1829163	1829375	TTATTAGAAATTA	TTATTAGAAATTA	|||||||||||||	'============='	13	0	0	0	chr2:1829263-1829275	MYT1L	-	MYT1L	-	1	effective
chr2	+	4943501	4943513	ATGATTTGGTAAGAACAACATACATTTACCTGTATGAGCTATGGAGTGTAAATCAAGTCATTTTGGTGATTCTATATGCAAGTTAAATGCTCTGGTATTTTTATTAGAAATTAGTTTTGCGAATGATAAAACATAAAAATTATTAAGTTTTTTTGCTGAGAAAAACATTAAATAGCAAATTTTTAAACACCACAAGTTAGAAAACAGACCAAT	4943401	4943613	TTATTAGAAATTA	TTATTAGAAATTA	|||||||||||||	'============='	13	0	0	0	chr2:4943501-4943513
chr2	+	13974834	13974846	CAATTTCAACAGCCTGTAACATTGTGTGTAATGTTGTTGGACATATACATTTCTATAGAAATTTATCTCTTACTTTATTTATTGAAAGCAGTTTGCCATCTTATTAGAAATTATGATAAATGCTAATAATAACTCACATTGCCAGAAATCTATCTTTTTCTTACAACCTAGTTTTTCATTTTAACTAAGGTGGTTTTATTAAATATATAGATA	13974734	13974946	TTATTAGAAATTA	TTATTAGAAATTA	|||||||||||||	'============='	13	0	0	0	chr2:13974834-13974846
chr2	+	28492910	28492922	GAAAATGCTGGAAGGCATATTGTCTTGACATTATTTATAGCCTGTGTTCTATTTCCTTTACTCTATGCTGAGAAACAGGGTTAAGCCTATTATTATAATTTTATTAGAAATTATTTTATTGAACACCTGTTGGGCCAAACACTGTATCAGGTACTTGAATAAGATATGGTCCCTCCCTCATGAAATTTTTTTTTTAAGAGACAGGGTCTTGCT	28492810	28493022	TTATTAGAAATTA	TTATTAGAAATTA	|||||||||||||	'============='	13	0	0	0	chr2:28492910-28492922	BABAM2	+				non effective
chr2	+	29763639	29763651	ATTATTTTCTCACAATGTAGACTGAATCCTGACTTCTTTCTTGGCTACAAGTCTCCAAAAATAACATTTTCAAATTTTCTTCCATTTTTCTAACTTGAAATTATTAGAAATTAAAACTGTGCTTTTCTTATAACCCTGCAAACTAAAGATAGGCCACTTAAATAACCTTCAAGAAAAATTACCACAGCAAATTATATATAAACAGCCAGTAAT	29763539	29763751	TTATTAGAAATTA	TTATTAGAAATTA	|||||||||||||	'============='	13	0	0	0	chr2:29763639-29763651	ALK	-	ALK	-	1	effective
chr2	+	39289255	39289267	TCCCCACATACTTTGGTATGTGTGGGAGAAATTTGTTTTTGTTTAGAAAGGTAGAAAATATGGATAAATTATTTGGGGAATCTAAATGTTAATGGAAAGCTTATTAGAAATTATAGGGACTTGGCTGGGCGTGGTGGCTCATGCCTGTAATCCCAGCACTTTGGGAGGCGGAGGTGGGCGGACTGCTTGAGGTCAGGAGTTCAAGACCAGCCT	39289155	39289367	TTATTAGAAATTA	TTATTAGAAATTA	|||||||||||||	'============='	13	0	0	0	chr2:39289255-39289267	SOS1	-	SOS1	-	1	effective
chr2	+	40652354	40652366	CATTGATTGAGTTTATAAAAAAGCATGTGCTAGCTGTTAATTATATCTATTTAATGGGATTTTGCTTTGTAATTTTAAAATGTTTTGCTGAGAATATATTTTATTAGAAATTACAAGCATCACTTATCACTTATCAAATTGAAATAAATCAACTCATTTATGTGAGAATATGAATAAATATTTATAGACATTTTTATATTATAAATTTAAATG	40652254	40652466	TTATTAGAAATTA	TTATTAGAAATTA	|||||||||||||	'============='	13	0	0	0	chr2:40652354-40652366	SLC8A1	-	SLC8A1	-	1	effective
chr2	+	51300818	51300830	GTCTTGCCTTGGCCTCCCAAAGCACTGGGATTACAGGTGTGAGCCACTGTACCCAGCTATTTTCATTTTAATCAACTTAACCTAGGATGTGAAACTTTTTTTATTAGAAATTAGTGTTGTTGTTCTATACACTATTCAACAGTATCATCACAGCTTTTTAAAAGCGGCTTTGGTTGTCCCAAACAATCCAAATTTTCAACTTAAGCCGAAATA	51300718	51300930	TTATTAGAAATTA	TTATTAGAAATTA	|||||||||||||	'============='	13	0	0	0	chr2:51300818-51300830	LOC730100	+				non effective
chr2	+	55282267	55282279	AAATGTTAAGTCCCAAAAAGAAATCCCATAATAAGCAAGTGAAAGTCATAATTAAAACTGAACCAAATCTTTCTCCTTTAACTGTTTTCGGTCCCCTGCATTATTAGAAATTAGGCTATTTGAATATGCATTGTTTCCCTGGAGAAATTTATTTTGATCTAGCAAAAAAATTATTTCAGATACGAGAAAGTTAATTTTGATCTACTAGTACAA	55282167	55282379	TTATTAGAAATTA	TTATTAGAAATTA	|||||||||||||	'============='	13	0	0	0	chr2:55282267-55282279	RTN4	-	RTN4	-	1	effective
chr2	+	130078776	130078788	TTGTATTTAGTCCAAGCCCAGGATCACTCAGGGTCCAAGGGACAGCTGCCATGTTTCTGGATTTCCATGTGAAAAAACATGTATTTTGACCCTTTGACCATTATTAGAAATTAATTTGAAATATATTATAGAGCTACATGTGAGAGTTAAAGCAATAAATTTCTAGAGGAAGAAATTTTTTAAATGTCTTCATAGTCTTGGGGAAGGAGAAGA	130078676	130078888	TTATTAGAAATTA	TTATTAGAAATTA	|||||||||||||	'============='	13	0	0	0	chr2:130078776-130078788
chr2	+	139284021	139284033	TCTTCACTTCCATGTTTTCTTCATTTGGTTAGAGCTGTGGTCTTTAAAATGAGACATTCGTGTAAAAGGCACACAAAATAATTTAGGGGAGTATCAGGATTTATTAGAAATTAAATTGTGTGTTAATTTTTATCTGTAATTTTTAATTTTTTAGTATGTTTTACAATACATATATTAATATAGTGATGTATATATTTTATAAAACTATACTGA	139283921	139284133	TTATTAGAAATTA	TTATTAGAAATTA	|||||||||||||	'============='	13	0	0	0	chr2:139284021-139284033	SPOPL	+				non effective
chr2	+	152624856	152624868	AATTAAATAATGCATGGAATGCACTTACACTATCAGACACACAATAAATACTAAAAAAAGAGGTTAGCTACCGTTATTATTAACATCATCAGCATCATCCTTATTAGAAATTACTACTGTAAAGAGAGTACAGTACTTATGAATACAACCAGGTCTCTATTCTGGATTTGCCACTCGTAGCATTAGAATAGCACAAACATGTCAGGTTCATCA	152624756	152624968	TTATTAGAAATTA	TTATTAGAAATTA	|||||||||||||	'============='	13	0	0	0	chr2:152624856-152624868
chr2	+	163097955	163097967	TGGAAAGAGGGTAGGGATTGAGATTATATGTGATCACACAAATATCTGTGTATGTGTATCTCTATACATCATTTGTAAATATGTAAATATAATGCATTTCTTATTAGAAATTATAGCTTGAATTCCATAGTGAAATTCATCCTTCCCTATGGACATGGAGGCAAGTGCCCTATAAAATTAACAAACTTTTGTTCCAAGAACATTTATTTCTGA	163097855	163098067	TTATTAGAAATTA	TTATTAGAAATTA	|||||||||||||	'============='	13	0	0	0	chr2:163097955-163097967	FAP	-	FAP	-	1	effective
chr2	+	178399214	178399226	GAAAGTTTTCATATTCTCTGTTCCAAAAGTAAAGTTTTAAAAATGTACTATGTGTTGTGGAAGAATACACACAACTTGTTTGATCCAGTCTCTATATACATTATTAGAAATTAAATTGTAAAACAGTGAACTCCATTTTTAATTTAAGCACAGCCCCCCACCCCCCGCCCCATTAGTTTTCTTTCTTTTCTTTTCTTTTTTGTTTCTTTTTTT	178399114	178399326	TTATTAGAAATTA	TTATTAGAAATTA	|||||||||||||	'============='	13	0	0	0	chr2:178399214-178399226	AGPS	+				non effective
chr2	+	180007988	180008000	TATTATAAAAAATTTGATATTAGAATCATTTGCATTACATGTGTTATTTTGTTAGGATAGAAATACTCTTTGTAATACCTAAATTAACCAAAAAACTAAGTTATTAGAAATTAAGAATAAATCAAGTATCAATAATGAAATGTTATTTATTGCAAGAATACACTGAGACCACTGATGACGTTTCCAAGAACCAGTTATTTTTGAAGTTCATTG	180007888	180008100	TTATTAGAAATTA	TTATTAGAAATTA	|||||||||||||	'============='	13	0	0	0	chr2:180007988-180008000	SESTD1	-	SESTD1	-	1	effective
chr2	+	186935885	186935897	ATCAAATGTACTGGCAAAATAAACAATAACTTTAAAACATATGAACAAAGCATGTGCTCATATTAAAGAAATGTCTCTTGGGAATACAAACAAAATTACATTATTAGAAATTATCTCCTGTTGCTGTTCCCTAATTTCTAGGTAACATTCCTCAGACCCTGAATCTCTCCTCAAGCTTAGCTCAACTTTGGACCTTAAACCAGCTTGGTTCAA	186935785	186935997	TTATTAGAAATTA	TTATTAGAAATTA	|||||||||||||	'============='	13	0	0	0	chr2:186935885-186935897	LINC01473	-	LINC01473	-	1	effective
chr2	+	192442626	192442638	AGAGACATGAGTCAGAGACACTTCAGCAAGTTTTCTTCTTAAGTTTTGATCAACACCAGAGATTTTGTTAATGGCTAAATTATTAGAAATATGTTTATGTTTATTAGAAATTATTTCTGTATTGATAAAATTAGTAATGATAAAGAAATGTGGATTTTCTGAAAATATTACACAGAAATTCCTGTCTTTGCGTGCACAGGACATAATATTTTT	192442526	192442738	TTATTAGAAATTA	TTATTAGAAATTA	|||||||||||||	'============='	13	0	0	0	chr2:192442626-192442638
chr2	+	201490005	201490017	ACACTCTGTTCCCTTCTCAGGCCCTTTTCATTTACATGTTGCATGCTGCTCTTGCTTCATATATTCTGTCCCCTGAAGTTTGCTGGAGAGTTAGAATTACTTATTAGAAATTATTTACGTAACACTTCATCAATATTTTGTTTATAAATCTTTGCCCAATATCAGGGGCTAAATATCTACTCTCCACTCCCCCTACCTTCCAGCCAAATAAAA	201489905	201490117	TTATTAGAAATTA	TTATTAGAAATTA	|||||||||||||	'============='	13	0	0	0	chr2:201490005-201490017	AOX1	+				non effective
chr2	+	201861361	201861373	ATCACTTGAACCTGAGAGGCAAAGGTTGAATGAGCCAATATGGCACCACTGCACTCCAGTCTGGGTGACAGAACAAGATTTAAGCCTAGGTCTGTCCAAATTATTAGAAATTATGATTTAGTAAAGATTATAATCCATGAGATACAGAATATCCACCCCCTACATACAAATGAGACACACACATCATTGGTACTATTGCTAATCACTTTCTCC	201861261	201861473	TTATTAGAAATTA	TTATTAGAAATTA	|||||||||||||	'============='	13	0	0	0	chr2:201861361-201861373	FAM126B	-	FAM126B	-	1	effective
chr2	+	216459793	216459805	CAACTTCCAGTTTTGGAAGCTCCATTCATGATACGTGCCTTACAAACAAGGACAACTATTTTAACTCATAAAGTTACAAAACAGGTAATATAAAAGGCTGTTATTAGAAATTACTATGGGGAAAAAATTTGTATTCTAAATAAGATTATAGAATAGCCAGAACATTCTTTTCATCTCTATCTAATAACTCCATCATTCCACCACAGTTACGTG	216459693	216459905	TTATTAGAAATTA	TTATTAGAAATTA	|||||||||||||	'============='	13	0	0	0	chr2:216459793-216459805
chr2	+	221544551	221544563	TGGTGAGAAAAAAAAGGAAGAAAATAGGAACTTGAAAGGTTAGGTTCTGGAAACTTAATTCTCTGAGTGAGTAGTGTGGGTTTGTGGAAAAGGTAAATTATTATTAGAAATTATTGGAAATTAGAATATTATTATAGAATTATTAGAAATTATTAGAAAACTATGAGTTGGGTAAGTGCCAAGCTTCAGGGGGGGAAAAAATACAAAAAAACC	221544451	221544663	TTATTAGAAATTA	TTATTAGAAATTA	|||||||||||||	'============='	13	0	0	0	chr2:221544551-221544563
chr2	+	221544590	221544602	TTAGGTTCTGGAAACTTAATTCTCTGAGTGAGTAGTGTGGGTTTGTGGAAAAGGTAAATTATTATTAGAAATTATTGGAAATTAGAATATTATTATAGAATTATTAGAAATTATTAGAAAACTATGAGTTGGGTAAGTGCCAAGCTTCAGGGGGGGAAAAAATACAAAAAAACCCTAGAGATTTAAAGAAGTAGGGTTCCTAAGTCAAACTAG	221544490	221544702	TTATTAGAAATTA	TTATTAGAAATTA	|||||||||||||	'============='	13	0	0	0	chr2:221544590-221544602
chr3	+	1914369	1914381	AAAGTCAGATAATATTCCAGATTTAAAATAAAATTTAAAAAAATTATTAGATGGACTTGGTCCACATAAAAAAGAAAGAATTAGTAAACTTTAAGACAAGTTATTAGAAATTAAACCCAGAAAGATTGAAAGAAAATCAACGGGACCTGTGAAATGTAAAATAATATCAAACAACCTAACATGTGTGATTGGAGTAGCGGAAGAAGAGAAAAG	1914269	1914481	TTATTAGAAATTA	TTATTAGAAATTA	|||||||||||||	'============='	13	0	0	0	chr3:1914369-1914381
chr3	+	4187103	4187115	GTAAATATTTGCTGAATGAATGAATAAATCTCTAGCAAATTTTCTTCCAGCTCTTGAACTATGAACTCAGAGACCCCATTACTTTGTGGGAAAGATCTCCTTATTAGAAATTATTTGTTAATACTCTGCTAAATCCTACCTCTCTGCAATTCATATCTTGTCCCTCTTGTTCTGGCCAAACCAAATCTGCTTTCTTCTCCTACATGACCTCCC	4187003	4187215	TTATTAGAAATTA	TTATTAGAAATTA	|||||||||||||	'============='	13	0	0	0	chr3:4187103-4187115
chr3	+	14020045	14020057	AGAGACACCAGAGCTTTGTAATTATTCTCAGCTTAGACATTGTCAGAGGATTGCCAGCTAAGAGTCCCACTCATTTTTAGGTACAAAACTTTTTGTGGTTTTATTAGAAATTAATCATTTGATGGCGTTGCTACAGCCAGAAATAAGAACAGATGAGAGCAGCAATCAGAATTTTCAGGCTGAAAGCACAGATCAGTGATTCTCTTTCAGTGG	14019945	14020157	TTATTAGAAATTA	TTATTAGAAATTA	|||||||||||||	'============='	13	0	0	0	chr3:14020045-14020057	TPRXL	+				non effective
chr3	+	21978346	21978358	AAAAATCTTACAGACTCAAAAACTGAAGCAATACCTGGAGGATTTTATTTACCTCATTGTGCTGAAAAATAAAATAAAAGTCTGTAAACTTCCTGGGCTTTTATTAGAAATTAAAGGTTAGGAATAGTTGTAACTAGGTTAGCAGTGAATTGCTAAATTTAAACACTTCCCTTCCAAGTGGTTCAACTTTGTTAACATCTCAACTGTTCAGGT	21978246	21978458	TTATTAGAAATTA	TTATTAGAAATTA	|||||||||||||	'============='	13	0	0	0	chr3:21978346-21978358
chr3	+	53397001	53397013	TTTAAACCAAAAACATAGTCAATATGCTTTTGAGGACTCAGTAGTGTTTCTTCCAATAAACATTTATGCATTTCAATTTTTGATCACATCCATGGTAGATTTATTAGAAATTATTGTGATTCTTTGGAAAAGCATTTATAGAAGTATGGAAGTATGGAAGTGTAGAAGTATAAAGAGGCCAAAGTTTACATGATGAACACATTAGGTAGTTCA	53396901	53397113	TTATTAGAAATTA	TTATTAGAAATTA	|||||||||||||	'============='	13	0	0	0	chr3:53397001-53397013
chr3	+	60131141	60131153	ATTATATGTAAATTATGTACAAGCTTCACCACTTGGGCTTGTACATTATTCTACTGATTTTCTACAGTGGCGTGGGGGGCACATAATAGCCAGCAACAAATTATTAGAAATTAAATTCAAACCCAGTGTATGCTGGATATGAGCATTTCCAATGCATTTTGCCTCCAATTTAGTTCAGATGACTAAAAACAGACCTGTGGGACTGTTTAAAGG	60131041	60131253	TTATTAGAAATTA	TTATTAGAAATTA	|||||||||||||	'============='	13	0	0	0	chr3:60131141-60131153	FHIT	-	FHIT	-	1	effective
chr3	+	67269745	67269757	AGTGAGATGCCCACAGAATCTGCTGCTGGTTCATGTAGAAAAATAATAGTGAGGAAACACTTTGAACTATCTATGCAATAAGAAGTTTATTCTAGTTTACTTATTAGAAATTACTGATTAACTAAAATTGGTAGTTTTCAGTATGTTGTTCCTTGCCAATTCTTTGTTCTCAGAGAGTTCTCTTTCCATTAAAAAATGGGATTGGGCAAGAAA	67269645	67269857	TTATTAGAAATTA	TTATTAGAAATTA	|||||||||||||	'============='	13	0	0	0	chr3:67269745-67269757
chr3	+	69977081	69977093	GGCTCCAGTGTCAATAGTGCTGAGGCTGAAAGCCTGAACTATATGGCTTCCTTATAATTAATTGAATCCATGGCCTATGAGATATTTGTTTTCAATTTTTTTATTAGAAATTAATGGCTGAAAAACTTTATCTATAAAAAACAGAGTGTTTTAGACTTTTGGGGCCGTCGGGTCCATTACTCAACTATGCTCTTGTACTGTTATAGCTTGAAA	69976981	69977193	TTATTAGAAATTA	TTATTAGAAATTA	|||||||||||||	'============='	13	0	0	0	chr3:69977081-69977093	MITF	+				non effective
chr3	+	79518379	79518391	TCTTGGAAAATAATGGGGCATACATCTAGTTGAGGGAGAAAGAATGGTTTATAAAGAATTTAGAAAGACTAAAGAGTGAGTATGTAAGTTATCAAGAAAGTTATTAGAAATTATAGAATCAGAAAATTAATTAGCAAAAAATCAATATGTAGGTTAATCTGGAAGCAATACACAGAATGAATTGAGATTAGTATAAACTGAAATAATGAGAAG	79518279	79518491	TTATTAGAAATTA	TTATTAGAAATTA	|||||||||||||	'============='	13	0	0	0	chr3:79518379-79518391	ROBO1	-	ROBO1	-	1	effective
chr3	+	83304311	83304323	CTATATTTGTGAAAGTGTGTCTTAAAAAGCACCTAAAAACCAATTGTCTAAAATTGGCTAGGCTAATGATAATGTATAAGTAATCTTCATTTTTGAAGTTTTATTAGAAATTAAAAGTTAATTACAATATCTTAATATTTGCAATGAGTTACTTGTGAGTTTTTATGCATATTTTCTCTTTCACTATACGGATCTTAATCATACACTGTATTT	83304211	83304423	TTATTAGAAATTA	TTATTAGAAATTA	|||||||||||||	'============='	13	0	0	0	chr3:83304311-83304323
chr3	+	87363215	87363227	CATACTATTCTCAATCTCTAACTTTCTATTTATAGCAGATAAAAATTCACAGATTCATATTTTCCACAAAGTTTTTCTTCTCACTATTTGAAATTCTTACTTATTAGAAATTATGTTGAATTGACAAACATTTTGTAAGTCAGATATCATCTAGAAAGTTACAAGCAGTGGTGTGTTGGTATTTAAACACTGATTTTCTCAAGGGGAAGAAGA	87363115	87363327	TTATTAGAAATTA	TTATTAGAAATTA	|||||||||||||	'============='	13	0	0	0	chr3:87363215-87363227
chr3	+	94622893	94622905	GTTACAAAATCTCTTTAGTGTTATTATTATATAGGTATCAGATCAATCTGTTTAAAAGTTTGAACCTAAGACTTCCTTTCATTGAGTCACATACTGAGAATTATTAGAAATTAAAACAACTCTTGGTGCCTCTGTGACATTAGAGATGTCATCTAACCTTCCAGAGGCTTAAATTTATTTCCATAAAATTAAAGTAAACTCAGATAATGTCCA	94622793	94623005	TTATTAGAAATTA	TTATTAGAAATTA	|||||||||||||	'============='	13	0	0	0	chr3:94622893-94622905
chr3	+	101977645	101977657	TGAAAAAGCAATGTCTGAGAATTATTATCAGTAACATGCCACTAAAACAAAAGGCTTGACTGATTAGAATCAGTGGGAGTTTGGCTACATAAAAATTCTTTTATTAGAAATTATGCAAAGAAGGGAGACAGGAAGTAACTGTGGTGTTAAGGTAAGCTGTGCTGATTGGTAAGGAACACATTCCAAGGAAATAATGAAAGGGTGAAAAAGCAT	101977545	101977757	TTATTAGAAATTA	TTATTAGAAATTA	|||||||||||||	'============='	13	0	0	0	chr3:101977645-101977657
chr3	+	105946839	105946851	AAAACAACCTATTGGGTACTATGTTCATTACCTGAATGATGGGATAATTTGTATAACAAACCTACCCGTGTACTCCCTGAATCTAAAATAAAAGTTGAAATTATTAGAAATTAAAAAAAATAAATGAATACAATATTTTCTGAACATGATTTAAGTTTGCAAAGTTAAATTTGTATCTGTGTTTATGACATAATTTGTTTGTAGTTTTATTTT	105946739	105946951	TTATTAGAAATTA	TTATTAGAAATTA	|||||||||||||	'============='	13	0	0	0	chr3:105946839-105946851
chr3	+	108939948	108939960	TAAATAATAAAGTTGATTTCTAGTTTAAAAAAAAGTGTTTGGAAGAGCCTCTGGTACACGGTCAGTGCTCAGTAAATACTAACCATGATTATTATTGTTATTATTAGAAATTATTTCAAGGAGGAGCCCCAGACCCTGAAGAGTAGTAATAACTGCCATTTATTGAGCACTTACTACATGCCAGGGAGTCTGCTAAAGGTTCCATATGTGTTT	108939848	108940060	TTATTAGAAATTA	TTATTAGAAATTA	|||||||||||||	'============='	13	0	0	0	chr3:108939948-108939960
chr3	+	115782536	115782548	AGAGATATTTACCAATATAATTTTGAATACTGAAAACTGTTCCAAGGCATTTATGTGTATTTAAAATTGTTAACTACTTGATCATGATGAGGTACAAAGATTATTAGAAATTATTATGAAATAAAAATAAACTAGGAAATAAAACATTTTAAAATAATGACAGTTTATCAAAAATAAAGATTAAGTTTAGTATAGACTGTAAAGTAGGTATCT	115782436	115782648	TTATTAGAAATTA	TTATTAGAAATTA	|||||||||||||	'============='	13	0	0	0	chr3:115782536-115782548	LSAMP	-	LSAMP	-	1	effective
chr3	+	119435172	119435184	CTTTCAGGCTCAGAAATTAACTCTTAGAATGTAATAAAATCTGGCCTAGGCCTATATTATGTGAACCTATAAAATTAATAAGTGAGACTACCTTTAGAAATTATTAGAAATTAGCTTATGTAACTCACTTAGTTGTATTAATAGCTGGGAAACTGAGAACCAGAGAGGTTAACTAATTCCTCCAAGGACATAGAGATAGTTGGTTCATGGTAA	119435072	119435284	TTATTAGAAATTA	TTATTAGAAATTA	|||||||||||||	'============='	13	0	0	0	chr3:119435172-119435184	CFAP91	+				non effective
chr3	+	147415156	147415168	ATGCAGTGAAGACAAAAACTTAAATGAAGTGAGTTCAAGCAACAATAAGCAAGCTGAAGGAGAATTAAAGTTTTGGTTCTCTTTTTTTTTTGGATGGGCATTATTAGAAATTATTTTTGATGGCAATTAATAAAGGAATTATTATTAGCTCTTGATTTTTATGCTAATTAAAAAACAATCTAATAGTGAGGAAATGCAAATGATTTGGGAAAA	147415056	147415268	TTATTAGAAATTA	TTATTAGAAATTA	|||||||||||||	'============='	13	0	0	0	chr3:147415156-147415168
chr3	+	157148604	157148616	GTTAGTTAAGTGGCAAAGCACTGAGTATGTCCCTAGGAGTTGACTTTGTAGATGTTCCAAAATTTCTTTGTGAAGCAGTTGTATTCATTTTCTATAGCTGTTATTAGAAATTATCTCAAAATTAGTGGCCTAAAATAACACAAATTTATTATCTTATATTTCTGTAGTTCAGAAGTCTGACATAAGTCTCCCTAAGTTAAAATCAATGTGTGC	157148504	157148716	TTATTAGAAATTA	TTATTAGAAATTA	|||||||||||||	'============='	13	0	0	0	chr3:157148604-157148616	VEPH1	-	VEPH1	-	1	effective
chr3	+	162169279	162169291	TATTCAACTTTTGCCTGATTCTAAAAATAAATAGTATCAATAGATATAACAAAAGTTATTTTGCTAGAAATTCTGAAAAAAAGAAGTATCATTAAAAACTTTATTAGAAATTAGCATAAAAAATCTCTTTGTGTGTAGTAATGAAGTTATAGCCCTACCCTGTTTAAGAAGCAAACAAAACAAAACAAAACAAAAAAACAAATTTCAGGGATT	162169179	162169391	TTATTAGAAATTA	TTATTAGAAATTA	|||||||||||||	'============='	13	0	0	0	chr3:162169279-162169291
chr3	+	162876876	162876888	AGCAAAAATATTACTACTGACATGGAGAGAAAATTTTGGCTCTAAGAAATTGTCATACCTTGTAATTCATTTCAGTAAACCTTATTATAGTATACAAAATTTATTAGAAATTAAAACTGAATAGAATGATGTTTGTGAAAACAATTATTTAATATTTCTGAATATAAACAGTAAAGTAATATAACAAGATATAACACTCTGATTTCATTTTTA	162876776	162876988	TTATTAGAAATTA	TTATTAGAAATTA	|||||||||||||	'============='	13	0	0	0	chr3:162876876-162876888
chr3	+	165058452	165058464	TTTTACAGGTAAAACATAAATAAAATACAGTTTAATTTTAAAATGTCACTCTGGAAAAACATAGTATATGTATCATAATTAATACCATAATTAAAGGTATTTATTAGAAATTAGAGTCCTCATATTCCTTCTTTACATTTTTTATGAATGTTTGTTTTTCTCATAATTTCTTATGTTATTTAATGCTAATATTTAAAAATAATACTGATTTGT	165058352	165058564	TTATTAGAAATTA	TTATTAGAAATTA	|||||||||||||	'============='	13	0	0	0	chr3:165058452-165058464	LINC01322	+				non effective
chr3	+	169385466	169385478	GCTTTCAAAATACACACTTTATTATACGCTGACCTCGGTGGCGTGGAGTGGCAATAAAAGAAAGAGGCAGGGAGATCTATCTAGCCCCCTTGGGCTATAATTATTAGAAATTAATTGGGTTCAGGACCCTGGGTAGCCTAGCTAAATTAATAGCTTGTCTAGTGGTTTAAATCCGAATTTTCAGTCCACAGGAGAGAAAGGGAGAGAGTCACA	169385366	169385578	TTATTAGAAATTA	TTATTAGAAATTA	|||||||||||||	'============='	13	0	0	0	chr3:169385466-169385478
chr3	+	176412494	176412506	TAAAAAAAAAAATTACTTTTCCCAAAAAGATACTGAGTTCTCCTAAGGAATTATTTAATAGATTAATGCTAGATCTAAGATTCAGATTAAAGTCTTTCTGTTATTAGAAATTACCTTGCATTTTCCCTTAAGCAATATGGAGAGGGTACATCGTCCCCTCTCTGGGGCCTGATTTGCACAGGATTCCTATGTAGTTCTTTCTATGGGTCCTGC	176412394	176412606	TTATTAGAAATTA	TTATTAGAAATTA	|||||||||||||	'============='	13	0	0	0	chr3:176412494-176412506
chr3	+	179272754	179272766	TCAAGTAGGCACGATAGGCTGATTATGGCCTAATTTAATGCTCAAATTCTTCAATAATTTAGTTTTTCCTTCTGGATTATGACCATTTGGGGAGCAGGTTTTATTAGAAATTAACAAACACAATAGTAAGCTTAAATATAGGCTTTCGTCCAGTCAGTTTAGGTAGAGCTGGTAACTGGCATTTATTTGAATAATTTTGCAAAGACCAATGAT	179272654	179272866	TTATTAGAAATTA	TTATTAGAAATTA	|||||||||||||	'============='	13	0	0	0	chr3:179272754-179272766
chr3	+	193391482	193391494	AACAGATATATTAATAAAATCTGTGGAATCTTTAATTGAGCATAATGGTGGCTGTTATTTTAACTTGAGGCTTTTTGTTGAGCTGGATTGGAAGTGCAACTTATTAGAAATTACAGTGTATTTATTCCTATTTCTTGTTCTTTATGTGAGAGAAGATATACTTTAGTAGACTGAATACTTCAGAGCTGTATCTCATTTACCAATAAAATGTGA	193391382	193391594	TTATTAGAAATTA	TTATTAGAAATTA	|||||||||||||	'============='	13	0	0	0	chr3:193391482-193391494	OPA1	+				non effective
chr4	+	3261889	3261901	AAATAAATAAAAATAAAATAAAATAAAATTCATTAAAAGTGCCAAAGAACTTTTGCTTATGTGAGTTCTAATGACCAATATTAATACACATTAGAATATCTTATTAGAAATTAAACCTGAGACCTTTAGAAAACATGTATTCATTTCAAAATAGCAATAAACCCATGACATATTAACATAAATAACAATTGTATGAAAAATATATTTTCCAAA	3261789	3262001	TTATTAGAAATTA	TTATTAGAAATTA	|||||||||||||	'============='	13	0	0	0	chr4:3261889-3261901
chr4	+	11230573	11230585	CCATAGTTTGCTTACCTCTGCTTTAGATTAAAAAGTAAATAAAACTAAAACTAAATCCACTATGGTTCAGCAAGTTTAAATAACTTGTCCATGATCACATTTATTAGAAATTACTTGCAAAGCCAATACTAAAATCGGGGTTTTCCTCCCAGAGTATGAGGATTTCACTGCACCAAACTTTTCATCTAGGATTTTCAATTCTGTGGTAGGAAA	11230473	11230685	TTATTAGAAATTA	TTATTAGAAATTA	|||||||||||||	'============='	13	0	0	0	chr4:11230573-11230585
chr4	+	16320964	16320976	CAGCCACAAATCCTTTCTTAAAGCAAATTTTTATTTTTGAGGAAAAAGAAAATGAACACATCATTGGGTACCTTTTATTTCTGCTACATGGTATGTATTATTATTAGAAATTACAGTCATTTTCTAGCAAGATTATGAGCTTTAATCAGTGATGACCCAAACTTCTTCAGCTTTGGCAATCACTCACCCAACTTTGTGCCATTTCTACAGAGA	16320864	16321076	TTATTAGAAATTA	TTATTAGAAATTA	|||||||||||||	'============='	13	0	0	0	chr4:16320964-16320976
chr4	+	23500250	23500262	ATGTTCATACACAAGCCACATTTTCTTCAAAAATACCCACAATTCTGTGGTTGCTGGATTATTAGAAATGGATTATTAGAAATGGATTATTAGAAATGGATTATTAGAAATTAGAAATGGTAAAGGCAAATTAGAAAAGTTCCAGCAGAGTGAAACAGTAAATAGTATGTACAAATCCTTGTAACTGAACCTGATACCACACGTTCAAGTTGT	23500150	23500362	TTATTAGAAATTA	TTATTAGAAATTA	|||||||||||||	'============='	13	0	0	0	chr4:23500250-23500262
chr4	+	29798522	29798534	AATAATACGTTTTTATTCTTAGTTAAAAACAGACACCTACTTTTTTCCAAATTCTGTCATAGATTACTGAAAGTAAAAAAGATAAAAGAGACTTCTGGCCTTATTAGAAATTAAGAGTTTAATATACATCCTTAAATTCAATCACTTCCATGGCCAGTGAAGAATGAGTGGCCTTCATCATTATAGACAATGGACATGATAATAAAATAAATC	29798422	29798634	TTATTAGAAATTA	TTATTAGAAATTA	|||||||||||||	'============='	13	0	0	0	chr4:29798522-29798534
chr4	+	35735900	35735912	TCACATGCAGAAACGAATTTTTAAATTTATGCAGTAGGATTGTTCCTGAGCTGAATGATGTGCTTTGTTATTCCTGATGTCTCAGTTTTGATATATCTTATTATTAGAAATTATTTCATTTACGCTATTATTATTTTATATTGGAATTTATTTTTCCTATTCAAAATTGCAATATCCTGGTACATTTTATTATTTAGAAACATTATTCTCATA	35735800	35736012	TTATTAGAAATTA	TTATTAGAAATTA	|||||||||||||	'============='	13	0	0	0	chr4:35735900-35735912
chr4	+	57381790	57381802	AAGAAATAAAAGGCGTAAGAATTAGAGAGGAAGAAATAAAACAGTACTTATTTACAAATGATATAATTGTCTTCAAAGAAAGCCTAAAACACCCTTCAAATTATTAGAAATTATAACAGCTTGGCAAGACAACTGTATATAAAAATATAAAATTAATTGTATTTCTGTTATGCAGCAGCATGTAGCCATTTTCAATAGCAACAAAAGATAGGA	57381690	57381902	TTATTAGAAATTA	TTATTAGAAATTA	|||||||||||||	'============='	13	0	0	0	chr4:57381790-57381802	ARL9	+				non effective
chr4	+	60433461	60433473	CATTTGCTTCAGTATAGTAACATTGTTTACTATCTATATTCATCCGGAAACATTATACTGTATACCTAAACACACATAATAAACTTTATTTTTAAACAAATTATTAGAAATTACCTTTATTTTCTATTGTTTTCTCAATCAACATCTAACCTTCCAGTTAATCCTACAGGCTCTGCTTCCAAGCTGTATCCCTAATTTGACCACATTTAATTA	60433361	60433573	TTATTAGAAATTA	TTATTAGAAATTA	|||||||||||||	'============='	13	0	0	0	chr4:60433461-60433473
chr4	+	65631133	65631145	TTTGCTTGCATTTAAGATTTTCTGTTTGTTAAGATTTGGTGTAGATTGCTATATGTTTTTTTTTCTTCCTTTGGGTTTATTGAGCTTCTTGGGTAAGTCATTATTAGAAATTAAATTTTTGTGTATCAGCAAAATTAACATTTTGAAATCTAATCCCCATTGTGATGGTGTTTAGAGGTGAGGTGTTTGGGAGGTAATGAAGTCATGGTGGTG	65631033	65631245	TTATTAGAAATTA	TTATTAGAAATTA	|||||||||||||	'============='	13	0	0	0	chr4:65631133-65631145
chr4	+	80882347	80882359	CAAAAAAGATGCACTGTATCCCCCCTTGGACTGGGTCTTCTGAGCTCTAAATTTAAAAATGAGTATTTAACACATGTAGAATAATGTAGATTTCTGTAAATTATTAGAAATTATAGTAATTTATTTAAATATATATTTAAGCCTCTGTAATAAAAAGTATATAAAAACCATACATAAAGTAACCAAAAAATGGAAAATAAAGCTTAAAATTGT	80882247	80882459	TTATTAGAAATTA	TTATTAGAAATTA	|||||||||||||	'============='	13	0	0	0	chr4:80882347-80882359	ANTXR2	-	ANTXR2	-	1	effective
chr4	+	81866271	81866283	AATATTTGACACTCTTAAGTTGTTAAATTTAGAAAGGAAATAACATTTTGAAACTTAGAGCATGTACTACCTTTTAAAAAACACTGCATAGCTTCATAAATTATTAGAAATTAATAAGAAAGAGTTTAGGGGGAATTTAAACAGAACTCACAAGTGGAAACACTTCTCCATGCCTAGCACAGAATTGCACCAGGGAGCCAGTAGGCCACGCAT	81866171	81866383	TTATTAGAAATTA	TTATTAGAAATTA	|||||||||||||	'============='	13	0	0	0	chr4:81866271-81866283	CFAP299	+				non effective
chr4	+	83980627	83980639	TACTTTAGGTTCTCAAATTTCTTGGTGTCAGGACCCCTTTACACTCTGAAAAAGTATTGAGAACCGGAAAGCTCCTGTTTATGTAGATTCTATCTACTGATTATTAGAAATTAAATGAGTAATTTAAGACAATTTATTAATTTATTTTAAAGTAGCAATAATAGACCCATTACATATAAACATAAATGACATACTTTTATGAAAAACAATTAT	83980527	83980739	TTATTAGAAATTA	TTATTAGAAATTA	|||||||||||||	'============='	13	0	0	0	chr4:83980627-83980639	COPS4	+				non effective
chr4	+	84985086	84985098	ACACTGGTCTTCAGTGAATTATCCCCAATGTTCCAGATGGCATGGGCAGCAGGATTACATGATAACATGGGGGTAAGTATCAGAGGCTTTCAAAAGGCATTTATTAGAAATTATTTCTGACAAAAGGTTAGCAAATCCCGTCCTTTCAAATTTATCAGTACTCTTTTTATCTATACTTATCACAGTGCTGGGTACACAGTAAGAAATCAATAA	84984986	84985198	TTATTAGAAATTA	TTATTAGAAATTA	|||||||||||||	'============='	13	0	0	0	chr4:84985086-84985098	LOC101928978	-	LOC101928978	-	1	effective
chr4	+	86065453	86065465	AATTGCACCTAATCCATAGGTGTTCCACAAATGATTGCCGTATTTGACAATTCAGCAATTTGACTGTTCAATTGTTGATTTATTGCTTATTTCTATCCATTTATTAGAAATTAATGTTTAGTTCTGGCTCACTAATGTTTTCACGATATAGGTGTCATGAATTTCTTTACTGTGTTTGAAAGAACGTATGACACTGAGTTTCACTTTAGAACT	86065353	86065565	TTATTAGAAATTA	TTATTAGAAATTA	|||||||||||||	'============='	13	0	0	0	chr4:86065453-86065465
chr4	+	89902379	89902391	AATTAATTTACCTATCTATAGACGAAAGGCACAAGACGCAGAGATATGAAGCAAAATTTGACCAAAATGACTTACTCATCAGTAGCAATAGCAAATTTAATTATTAGAAATTAAAGACATACATGTTATCAAATTGTACAAACTAAGTGTGCACAATGAGTTTAATGCAAAGTGCCAAGAATACTAACAGACAAACAAAAAACCCAGAACCAA	89902279	89902491	TTATTAGAAATTA	TTATTAGAAATTA	|||||||||||||	'============='	13	0	0	0	chr4:89902379-89902391	FAM13A	-	FAM13A	-	1	effective
chr4	+	91909098	91909110	AAATAGAGTAAAATTTATTGACATAAACCCTATAAGGTTTAATATCCCCTAATGTTTGAAATATTCAGGTTTTATAATTTTCACAGATCTAGCCAATATTTTATTAGAAATTATGAGAAAGAGGATATGCTGCATAAAGTCAGAACTAAAATCCGCAATATTGTAAGTTGGAGTAAAGAATGATAAACTACCAGGCATGGTGGCTCATGCCTG	91908998	91909210	TTATTAGAAATTA	TTATTAGAAATTA	|||||||||||||	'============='	13	0	0	0	chr4:91909098-91909110	CCSER1	+				non effective
chr4	+	103929125	103929137	TATTGGGCATAGTACTATCTGTTTTTCTTCATATTCACAGCTAGGGAAAGCAGAATCACATTTGAGGACAGACACCCAAATATGAGTTGACTGGATAAGTTTATTAGAAATTATGGCCTGCTTTTTGTACTAACAAAAATAAGACTTCTTACTGGTTTATATTCCAGTGTCTTACATATAAATGATCAGCTCAGTTTAAAAAATTTTTATGCT	103929025	103929237	TTATTAGAAATTA	TTATTAGAAATTA	|||||||||||||	'============='	13	0	0	0	chr4:103929125-103929137	SLC9B1	-	SLC9B1	-	1	effective
chr4	+	118330458	118330470	TCTTTGGAGTAATGCAATAGACTCATTGTCACAAAATGGGCTCTCCTTTTCAGTTTAGTACCACTTCAATCTCTAAGAGATAGCCACACCATCAATTCTGTTATTAGAAATTAATCACAGGAATGGTCTATGAGACGGTAATACATGACATAAAGTGCTGCTCAGGGAGAAAAATGTTTTTCCAATCTATAATATTTTTTGAGAGTTTGAGGA	118330358	118330570	TTATTAGAAATTA	TTATTAGAAATTA	|||||||||||||	'============='	13	0	0	0	chr4:118330458-118330470
chr4	+	128343789	128343801	TATATAAGCATTCACTGCACTATTATTTCAACTTTTCAGTATATTTTAAATTTTTATAAACAAAAAGCTAGGAGGGTGGTCAAGATATCTCAATTGGACATTATTAGAAATTAGAATCTCTACAGAGAGCCAAAGCAGAACTAGGTAGCAAAACATCACCACAAAAACAAATTTACTTAACATCTAAATACATATGATACACTGTATCAGATG	128343689	128343901	TTATTAGAAATTA	TTATTAGAAATTA	|||||||||||||	'============='	13	0	0	0	chr4:128343789-128343801
chr4	+	132863606	132863618	ACCCATGCACATCATTCATCTAAAAAACCCATTTAACATAATCATCTAGTTATGTAAAGATATACCCAATAGCTACTTAAAATAGAAATATTCTATTTCATTATTAGAAATTATTATTTTAAAAGGTTGTTAAAACATCAAAAATTTGCTTATTTCTAGTAACCAGAGGACACAGCAGGGTTATGAAACCTTGGATTCCTGTTTGGTTTGGCA	132863506	132863718	TTATTAGAAATTA	TTATTAGAAATTA	|||||||||||||	'============='	13	0	0	0	chr4:132863606-132863618
chr4	+	135458087	135458099	GTCTGTACTACATCAATTAGGAAGAGAAATATAACAGCTAAGGAAAAACTTCACTCAAACCCCCTTAATCTTTAGTTTTTCCTTTCTCAGAATATGAGATTTATTAGAAATTACTTTTAACTAGAATGCTGGGTTTTAATCTAAATAGAGAAAGATATTCGCCAAGACGATTAAGCATCTACATCCAGCAATCACCTTATTCTTTCCTGTTCT	135457987	135458199	TTATTAGAAATTA	TTATTAGAAATTA	|||||||||||||	'============='	13	0	0	0	chr4:135458087-135458099	LINC02462	+				non effective
chr4	+	164946673	164946685	TACTATCAAGAAGGTCTCCCAAAACTACACAAGCACATAGAAGTTAAACAACTTGCTCCTGAATAATTCCTGAATGAACAACAAAATTAAGGCCAAAAAATTATTAGAAATTAATAAAATTGGGGACACAACTTACCAACATTTCTGGGACGCAGATTAAGCATGTTAAAAGTTTATAGCACTAAATGCTTTCATCAATAAGTTAGAAACAAA	164946573	164946785	TTATTAGAAATTA	TTATTAGAAATTA	|||||||||||||	'============='	13	0	0	0	chr4:164946673-164946685	MARCHF1	-	MARCHF1	-	1	effective
chr4	+	165103914	165103926	CAATCATATATTTTAAATTAAATAAATGATTCTAAATTAAAAAAAGAAGAAGCTTCCCAAGTCAGCTACACAGTGATGCTCAATATATGCAAGACTCCTGTTATTAGAAATTAGTAATTTGATATTCTTTATACTTTTCCAACCTCATATTTTTCCTCTGAAAATTTAAGTTCACATTTTTGTGCTATACTTAATGGAGATATAAAATATCTA	165103814	165104026	TTATTAGAAATTA	TTATTAGAAATTA	|||||||||||||	'============='	13	0	0	0	chr4:165103914-165103926	MARCHF1	-	MARCHF1	-	1	effective
chr4	+	176825425	176825437	AAAAGTTTAATTATCCATGAAAGACACTATTTACAACCCATATTTATTATTCTGCCTAAGATAGCAAATGTGTTTTTCAGTTTATGACAGGCAACCGATATTATTAGAAATTATAAAGAAGACAAAAGTCAAATTTCATTTAAAATATCTGCTTTCAGTAAAGTGTCAAGCATTCTTAGACTTGAGCTAACATAAAAGATATTTGACTTTGAG	176825325	176825537	TTATTAGAAATTA	TTATTAGAAATTA	|||||||||||||	'============='	13	0	0	0	chr4:176825425-176825437	GPM6A	-	GPM6A	-	1	effective
chr4	+	178888934	178888946	GTAAAATTATATTGAATGTTTCTTCCTAGTTTAAAATAATTTTTCAGTAAAACAGGATCTCTTAAAATTATTTCTCATTAAACATTGAGCTATTTTTCTTTTATTAGAAATTACCTATCAAAATAGTGGCTGTCTCTCTTAATTAAAAGTGGATTGGTATAATGATATACTATTGGATCTGTACCCTTTCTATTCTGTTTTTTTATTCTAATT	178888834	178889046	TTATTAGAAATTA	TTATTAGAAATTA	|||||||||||||	'============='	13	0	0	0	chr4:178888934-178888946	LINC01098	+				non effective
chr5	+	2668416	2668428	CGAGGCTTCACCTGCATGGCCCGCAGACCTGCATGACCCAAGGGGTTCGTGGATCATGTGAGGCTGCCACGAATTAACAATGAACCAAATTCCAGCTTTCTTATTAGAAATTAGATTGCATTTTATCTTAACTTTGAAGCTGTTTGGAGGCATTAATGAGTCTAGTACCCCAAAGATTGGATTGCCCACTGTGGTCAGGAAATGGGTAGTTTA	2668316	2668528	TTATTAGAAATTA	TTATTAGAAATTA	|||||||||||||	'============='	13	0	0	0	chr5:2668416-2668428
chr5	+	9308090	9308102	AAACTAAATGATATACATGACTAACAAATATATTCATGCATCTTCAATTTAGTTTTTGAGGCCACAAGCAAAGCAACAATTTAGAAATGGATAAAGAGAGTTATTAGAAATTAAGATATGCACAACACAAAAGAATGAATTCAATAATAAAGTATGTACTTTTTTGTCAAAGACATAAAAACACTTCATTTCAGTGGCAGAGACTAGTGTCTG	9307990	9308202	TTATTAGAAATTA	TTATTAGAAATTA	|||||||||||||	'============='	13	0	0	0	chr5:9308090-9308102	SEMA5A	-	SEMA5A	-	1	effective
chr5	+	13034606	13034618	AAGAAAAAATAATAAAAAAGTCATCTGGCAGAAAATATATATTTTTCTTTCTGTCTAAATCAAAATTTAAAAATCACCAATGCTTTATAACATTTCTTTTTTATTAGAAATTACTTTAAAGACATAGTCCAAATAAATAATTGCTTAAAGATAATTTACGTTAAAGACAGATCAATATTAATTTCAGTAGGATTTATAACCGTTATGTTGGTA	13034506	13034718	TTATTAGAAATTA	TTATTAGAAATTA	|||||||||||||	'============='	13	0	0	0	chr5:13034606-13034618
chr5	+	13209111	13209123	GTAGCATCCTGAATTCTATATCCTTACCCTCTTGGCATGGAATGAACCAACAATTAAGGACCACTGTGTCTAGATGCAGATAATACATTACCTCAGGGTATTATTAGAAATTACACATAAAATAATAACATTAAACAAAAAAGTTATAAAGAAAATCCGAGCATATTATATATGTTAATCAATCCTCACAATACAGCCAGAGATACATATAGT	13209011	13209223	TTATTAGAAATTA	TTATTAGAAATTA	|||||||||||||	'============='	13	0	0	0	chr5:13209111-13209123
chr5	+	34630582	34630594	TCAGCTCAAGTGTCACCTCTTCAGAGAACCCTTTCACGACACTCTTTCTAATGTTGTTCCATTACATTAAACTGTTTTATTTTATTCACAGCACTTATCATTATTAGAAATTATCTTGTCTATTTCTTTATTGTATCTCTCTGTACTTTTCTCTAAATCGCACGACAGCATTGACCTTGTGCTATGATTTGAATGTTTGTGTCCCTCCAAAAT	34630482	34630694	TTATTAGAAATTA	TTATTAGAAATTA	|||||||||||||	'============='	13	0	0	0	chr5:34630582-34630594
chr5	+	36847816	36847828	CTTTTCATAAAACAATGTTCATGGGGGTTTTATCTAAAACAGTGGTAGTTGATAGTGACTATTATCATCCTAAGGCAATAAGTCACATACTTGGTAATAGTTATTAGAAATTAATGTTTGTCAGGAAAGGTTCTAGAGCCTGATGTATTCTTTTCTGGTATTCTAGGCTTCAAGGTGAGATGCCTTCCTTGGGCAGTCTAGAATCTGTGTGAA	36847716	36847928	TTATTAGAAATTA	TTATTAGAAATTA	|||||||||||||	'============='	13	0	0	0	chr5:36847816-36847828
chr5	+	45286325	45286337	ACAAGACATGGGAGTATTATTTTGTGTCTTCTCTCAGTGGCAAATCGATAATGATAATAATGTTATCTTTACCTACTTATATGGTTTAAAAATATATACCTTATTAGAAATTATAAGTGCAAACATTATATCCTTTCTGTTCTCCAAGTTATAATAGTACATGCACAACTATGAATATTATTATGTAAAAATGATTTCAGTATTTAAGAAGTA	45286225	45286437	TTATTAGAAATTA	TTATTAGAAATTA	|||||||||||||	'============='	13	0	0	0	chr5:45286325-45286337	HCN1	-	HCN1	-	1	effective
chr5	+	49967651	49967663	TTTCTTTCCTTTAGAAAAGACATGAGACTAAAGAATGTTTATTAAGTTGAGAGTTTCCCAATTAAGGAGTATGACTCTGTATAATAATAAAGCTAATGTTTTATTAGAAATTATAATAAAATTAGAAATTTAATATTTGGCAGGATGTGTGTTGCCTGCATATGTACACCCTTTATTATATGACTGGACACTCTTTTGTGTGGTCATGGATAT	49967551	49967763	TTATTAGAAATTA	TTATTAGAAATTA	|||||||||||||	'============='	13	0	0	0	chr5:49967651-49967663	PARP8	+				non effective
chr5	+	50512818	50512830	AAAATTTTAAAGTTTTTTAATGAGAGAATACTGGGAGAGAAAATCTATCTTTAGGGACATATTAGAAACAAAAAGTGTGACTATTATTGTACAAAGAGTTTTATTAGAAATTAAACCTATAGTAGAGTCCTCAATTTCTGACATGAAGTCTATTTCAAGTGTTAGGTGGACTATAGAAGCATTTATTTTAGTCCACAGATTTTTAAAGACGTT	50512718	50512930	TTATTAGAAATTA	TTATTAGAAATTA	|||||||||||||	'============='	13	0	0	0	chr5:50512818-50512830
chr5	+	51111263	51111275	TTTTAAAAATATTAAATTGCACACAATTAGCCCCCCATTTCCTTGTATAGTTTGTATTCTCTAGAGCAGATGCTGATACAGAGTTTGGGGTAGAAGACATTTATTAGAAATTAACAACTATGGAAGGAGAAGGATAAAAACCATCTGGTGGCCAGGTGCTGTAGTTCATGCCTGTAATCCCAGCACTTTGGGAGGCCGAGGCAGGAGGATTCA	51111163	51111375	TTATTAGAAATTA	TTATTAGAAATTA	|||||||||||||	'============='	13	0	0	0	chr5:51111263-51111275
chr5	+	51772332	51772344	AGTTTTTAAAAATTTTCTTTTTCATTATAAACCAAAATTTGAATGCATTTTGTAGATGATTTGCAAAGAGGAAGGCGGAAGAGACTATTTAGGCAAAGATTTATTAGAAATTAATTCTTACTTTTCTTTTGGAATAGGATTATCTTTTGTGGGAAATGGGATTCTAAAGTGCTTTATTGGATAATAGCCAATTTAAATTTTAGCAAATTAAAA	51772232	51772444	TTATTAGAAATTA	TTATTAGAAATTA	|||||||||||||	'============='	13	0	0	0	chr5:51772332-51772344
chr5	+	52677395	52677407	TGGAATATAATTTTTAATATAAAATATAAGACATGAATATGCCCATACTTCTATACTTCATATATGTATACATAAAATAGAAGTTTTCCATTCCATCTGTTTATTAGAAATTACTTAGAGGAGATACTCTGCCCATGAATTTGTACTGTTTTAATAATTTCTAACAATTTATTAAGGTGAGTGTGATAAAAATTTATGAAGCATTTTTAAGTT	52677295	52677507	TTATTAGAAATTA	TTATTAGAAATTA	|||||||||||||	'============='	13	0	0	0	chr5:52677395-52677407
chr5	+	64127384	64127396	AAAAGCTTTTATTTATTTGAGATAGATAGATAGATAGATAGATAGATAGATAGATAGACAGACACATAGATAGATATGGATATAGATATAGATATTTACTTTATTAGAAATTAAAACAGAAATTTTAAAAAACATTTGAAAAATTACCTATAAGGTTTTATGTTGATTACCTGGGTGACAAAATTATCTATACACCAAACCCCTGTGACACAC	64127284	64127496	TTATTAGAAATTA	TTATTAGAAATTA	|||||||||||||	'============='	13	0	0	0	chr5:64127384-64127396	CWC27	+				non effective
chr5	+	74811133	74811145	AATAGTCATTGTCATTTACTATCATTTTATTTTTTGTATTTTTGGTCATTTTATGAATAGTCCTGAGAAGCAGCAATAAAGGGATAGTGGAAAAACAACTTTATTAGAAATTATAATAAAAATAAAAACATAGCAAACCCAAATTTTTATTCCATATATTCTTGAAATAGGGAGGCCTCAAGCAATCCTCCTGCCTTGGCCTCCCAAAGTGTT	74811033	74811245	TTATTAGAAATTA	TTATTAGAAATTA	|||||||||||||	'============='	13	0	0	0	chr5:74811133-74811145	POLK	+				non effective
chr5	+	101187003	101187015	TTTATAAATTGCCCAGTTTGGGATATTCTGTTATAAGCAGCAGAAGATGGACTAAAACATAATCTGACTTGAGAAAGAATCAGTGAACTAAGAAAATAGGTTATTAGAAATTATCTAGTCAGATGAGGAAAATAAATAAATAAAAGAGTAAAGAAAACCTAAAGGACTTTTGGTACACCATCAAGTGGAACAGTGTATGCATCATAGGAGTCC	101186903	101187115	TTATTAGAAATTA	TTATTAGAAATTA	|||||||||||||	'============='	13	0	0	0	chr5:101187003-101187015
chr5	+	102886518	102886530	AGAACACTTTGAAAATATTTCGAAAACCCAACATCGTATTTTGTGTTGTGACACTCTCAAGAGTACTGAATAATCTCTAATATCACTTGAGGAATGAGTGTTATTAGAAATTATTAAATAATACTCAAAGCTTAGTTCTTAGATTTAGAGATTAGGATTTATTCTAATCCAGTGTTTGATTAATTGATGTGCAATAGCTCGGCTTGGTGGCAC	102886418	102886630	TTATTAGAAATTA	TTATTAGAAATTA	|||||||||||||	'============='	13	0	0	0	chr5:102886518-102886530	NUDT12	-	NUDT12	-	1	effective
chr5	+	103149978	103149990	GAAAGTAAGGCATTTGTAGAGGTAGCTAGCAGGTGTTTCTGATGTGTGAAGCTACCCCACATTGAGCTGTTGAAAAATATTATTTTTAATAACTACACTTTTATTAGAAATTAAGGAAGTACTTACAATATTATTTGAACAACTTTCCAACATGTAAGTTATGTGGCAAGGCTTAGATGAGGTAAAAACATGATGGATTAGAAGGAGACTTTA	103149878	103150090	TTATTAGAAATTA	TTATTAGAAATTA	|||||||||||||	'============='	13	0	0	0	chr5:103149978-103149990
chr5	+	110198738	110198750	TTCACTATCATGGCTTCAGTTATAAAGCCATAACAACATTTATCTTTTACGCAATAACCACATTAAAACCATAACTAGTACTACTAATAAAGCACAAACTTTATTAGAAATTATAATTAGGAGTCTGAATATCATGGTTCCAATTTTGTGTTTACTATTATTAATAAAAACGTGACCTTAGACAAGTAATAAGCCTTCCCTTTAAGATTCAAT	110198638	110198850	TTATTAGAAATTA	TTATTAGAAATTA	|||||||||||||	'============='	13	0	0	0	chr5:110198738-110198750
chr5	+	136982446	136982458	TTTATATTCCAGAAACACCCAGGCCCAGGGAGTTCAACAAGCATGTTTCTTTCTTTCCCCAACACTCCTAAACCCCAATATACTTAAGATTAATATGCCTTTATTAGAAATTACTCAATCAAATCAGCTTATTTAATGATCACTATTTTTAACATTTATCTTTCAAGGTAACCCTGAGTAAGAACTATCAGTCACGTAGGAATCACAAACTAA	136982346	136982558	TTATTAGAAATTA	TTATTAGAAATTA	|||||||||||||	'============='	13	0	0	0	chr5:136982446-136982458	KLHL3	-	KLHL3	-	1	effective
chr5	+	144034790	144034802	ACAAAGGTATGGATACTATTAAGAAAAATCAATAGGGGTTGGTGAAGAGCAACATTGATCCATTAGCAACACTAGGCTCATGGGTCTGAAAAAGGAGCAGTTATTAGAAATTAGAGAGAATAGGCATAGATATAGCAGAGGGCCACTCAACTGGGAAGTTTTCCCAAATAATCACCTACCACTACTACTCTTTACATGAGGCAGGAGGAGAGA	144034690	144034902	TTATTAGAAATTA	TTATTAGAAATTA	|||||||||||||	'============='	13	0	0	0	chr5:144034790-144034802
chr5	+	145565408	145565420	GATGGAGTCAAGAACAAGGCAGACCATGGTCCCTTCCTTCATGGAGCTTACAGTCTAAAGGGCATGAGACATTAAATTAGAAAATAAACAAGTAAGTATTTTATTAGAAATTATGAAAAACCTGCCTTCATGTCTCCAAATTCAACTTTTGTAATTTTCCCATTTAAGTGACTGAGCCTGGTCATGGTGTTGCACACCTGTAATCCCAGCAGT	145565308	145565520	TTATTAGAAATTA	TTATTAGAAATTA	|||||||||||||	'============='	13	0	0	0	chr5:145565408-145565420
chr5	+	157418179	157418191	ATTTTTTGGTCTCAAGAAAGCCTTACTGTTAAAAAAATTTTGAGAACCCTAAATAGCAACAGCTTTTCCTTTATGTAGGTTATAGATATTGCTATTTGCCTTATTAGAAATTAAAACCGATACGATGCTTCAGTGGCTTTTTCATTTCTAGCTCGAAAAGCTTTTGGCTTATTATGTTTTTAAATGTCCAAATATGTGGCGATTTTTAATTTA	157418079	157418291	TTATTAGAAATTA	TTATTAGAAATTA	|||||||||||||	'============='	13	0	0	0	chr5:157418179-157418191
chr5	+	160567825	160567837	CTCCGAGCTCGGCTAGGGAGGAAGATTGTTGTTTTCTATGGCTCAAATGAGCCTTTTGAGAGGGAAGGTATGGAAACCAACCTCTTACTTTTTGGAGAAGTTATTAGAAATTATCTGATAAATTAAAATGGTACTACAAAAGTTTTGCTATCGAAAACAAAAAAAACAAGGGCCTTCAAAATGGAATTCATCATGAGGAAAGAAAAATCTAAT	160567725	160567937	TTATTAGAAATTA	TTATTAGAAATTA	|||||||||||||	'============='	13	0	0	0	chr5:160567825-160567837
chr5	+	170205678	170205690	TTAAGCATCTCTAGAATCTGGAGGTTTATGCCTTGGAGCTGGGGCAATGGCGGGGGGTGTGGGTTGTGCAGTGTAGCAAGAGGAAGGTATGTATTTATTATTATTAGAAATTAGAAGCAGGCCGGGAGCGGTGGCTCACACCTGTAATCCCAGCACTTTGAGAGGCCAAGGCAGGCGGATCACCTGAGGTCAGGAGTTCAAGACCAGCCTGGC	170205578	170205790	TTATTAGAAATTA	TTATTAGAAATTA	|||||||||||||	'============='	13	0	0	0	chr5:170205678-170205690
chr6	+	9292867	9292879	AGGAAACATACCCTCAGAGTCCCACCAGTTATGACCCACCAACATACATATCACAAAGTCTACTGCAATTCACCCCGGTTGGAAACCTTGTTATAAGGGGTTATTAGAAATTATTTAAAAAGTACATTTGGTTTTGTTTTGAAAAAAAGTTTACAATACTTAATAGGCTTTTTCAAAGTACACTTAAGCCAAGATTCCAGTTAACCCCAGGCT	9292767	9292979	TTATTAGAAATTA	TTATTAGAAATTA	|||||||||||||	'============='	13	0	0	0	chr6:9292867-9292879
chr6	+	46312888	46312900	CTGGTTGAAAGTAAAAATTAGAAAAATATAAACCTTACAAATAGTAAGCATAAGAAACAGTAGGTCTACATTATCAAAGTAGACTTCAAGACAAAAAGAATTATTAGAAATTAGGATGTAGATATTTTATAATTTTCATATCAAGAAAATGTAACAAACCTAGAAGTGAATGCACTTAATAACGAGTATTCAAAATACATGAAACAGAATTTG	46312788	46313000	TTATTAGAAATTA	TTATTAGAAATTA	|||||||||||||	'============='	13	0	0	0	chr6:46312888-46312900	RCAN2,LOC101926915	-,+	RCAN2	-	1	effective
chr6	+	52551247	52551259	CTCAAGTAAGCTTAAACTACAACTTGTCACATAAAGGAAGTCTTAAGTGGAGTTCACAGAATGATAATGTATCTATTTGTCATTTGTGTTATATTTGAAATTATTAGAAATTATGCTTTTTCCATTTTAATTGTATTGCTGCCAGTGCTATTTTTTTCTTTAAAAAATTTTATTCTTAGCACACTGTTATGTCCTAACTGAATGTATTCAGTA	52551147	52551359	TTATTAGAAATTA	TTATTAGAAATTA	|||||||||||||	'============='	13	0	0	0	chr6:52551247-52551259	TMEM14A	+				non effective
chr6	+	69877961	69877973	TTTACAGTTACCTTGCATTGCAAAATGAGAAACGATGTATGATCTCCTCATACTGGGAGATTATTTAAGTCTCTGGAATTTGGATGCAGAACGGAGACTCTTATTAGAAATTAAGTTTTAGAAAAGAAATTTACACATTGTTCTTACCTAACTATGTAACCTGAAATTCTGAGCTGGTGCATAGTTTAGAATCTAATAAATTATAAGAGTCGA	69877861	69878073	TTATTAGAAATTA	TTATTAGAAATTA	|||||||||||||	'============='	13	0	0	0	chr6:69877961-69877973	ADGRB3	+				non effective
chr6	+	103403735	103403747	ACACAGGAAAACACCTCATAATTAAATTGAATCTGACATTAAACTAATAAATTAGTATATCTCATTAAAAAGTTTTACATCTTTGACAACTTTCTTCAAGTTATTAGAAATTATTTTTCATCTAAGATTCTTAATCATAAAACAAAGCAGGACACTGAAGCATTTTTGATAAGGTGGGAAACTAAACCAAAAGATCAAGAGCCACAACAAAAA	103403635	103403847	TTATTAGAAATTA	TTATTAGAAATTA	|||||||||||||	'============='	13	0	0	0	chr6:103403735-103403747
chr6	+	109190814	109190826	AAAGAAAAAAAAGAATATTAGGATAAGTATTCCCTAGTGGATGGTTCATGTATATTAGAAATAAATGATTTTTAAATTAGAGTTCAAAAAGTTGTTAATTTTATTAGAAATTAATGAAAATGATAAGATTCTTATAATGCACATTAAGCTTATTTCTTTGAGAATGCCCTTCTGATCCCGTGTGAGCATGTAAGCAAAATTTGAATGGGACTT	109190714	109190926	TTATTAGAAATTA	TTATTAGAAATTA	|||||||||||||	'============='	13	0	0	0	chr6:109190814-109190826	ARMC2	+				non effective
chr6	+	120752308	120752320	TTCAGTCATGTGGAGTAACATTATGAGTTGAATAAGAAGATGCTGTATAATATTTGACTTTTGACTTACTTGTCTCTTCTAGAAACATATTCCTATAAGTTTATTAGAAATTAATTTTTAAAATATTGGGGCATCTGATTATAGAAAGATCAATTAGATATCTTTTCCCTATTCCTTTAACTAAGTATAACCCCAAATCCTGGATATTATATA	120752208	120752420	TTATTAGAAATTA	TTATTAGAAATTA	|||||||||||||	'============='	13	0	0	0	chr6:120752308-120752320
chr6	+	132864218	132864230	TTTTGAAATAGTTTCAAAACTTATATTTTTAAGATTTATTTTCTGAAATCATACAATCAAGACTGTTAACCAAAAAAGCAATGTTGGAAAAGTATTTTTTTTATTAGAAATTAGAGCTCAGGAAGAGCTCCAGAGTTCTGTTGAAAGAGCCACTTAACCGATTTGAACTCACAACATGAGCTCAAAAGTAAATTTTTCATAGAGAAGAAATTA	132864118	132864330	TTATTAGAAATTA	TTATTAGAAATTA	|||||||||||||	'============='	13	0	0	0	chr6:132864218-132864230
chr6	+	144858601	144858613	TTGAATTTAACTAAGGAAAAAAGCTTCTTGGTCTATTATTAAGCAATCTTTATATTGTAGAATATATACATTGTTTCACTTAAAATATATATTAAAATAATTATTAGAAATTATTTATTTTGGGAAATATTTAGTCAGGATATTCAAAGCAAATATGTAAGGTTCTGCTTAATTGGACAGTTTTTCCTCAATATTTTTAAATAATATATTCTT	144858501	144858713	TTATTAGAAATTA	TTATTAGAAATTA	|||||||||||||	'============='	13	0	0	0	chr6:144858601-144858613	UTRN	+				non effective
chr6	+	155065127	155065139	AAAACATGATGTAGCAAATGTCTAGTTTCTGTAACAGCTGCTCACTATGATGAAAAAAATCTCTTACATATTTTTGAAGTACTTTTAATTTACCAAACATTTATTAGAAATTAACCACTTTACTGGGCACGGTGGCTCACGCCTGTAATCCCAGCACTTTGGGAGGCCAAGGTGGGTGGATCACGAGGTCAGGAGTTTGAGACCAGCCTGGCC	155065027	155065239	TTATTAGAAATTA	TTATTAGAAATTA	|||||||||||||	'============='	13	0	0	0	chr6:155065127-155065139	SCAF8	+				non effective
chr7	+	3242305	3242317	CCCATACTGGAGTGCTGTGCTGGAGTCAGCTCCTGCCAGCTCAGAAGAGTCAATTCTTACATTTTCAGGAATTTTGCAAATTGCTTGTTAAACATAGCCATTATTAGAAATTAGACTGGCTGGGTGCAGTGGCTCATGATTGTAATCCCGGCACTTTGGGAGGCCAAAGCAGGAGGGTTGCCTGAGTCCAGGAGTTCAAAACCAGCCTGGGCA	3242205	3242417	TTATTAGAAATTA	TTATTAGAAATTA	|||||||||||||	'============='	13	0	0	0	chr7:3242305-3242317
chr7	+	4544068	4544080	ATATTTCATTATACAAAAAGGACATTAGGTTAGTAAAAAATTGAAGGCAACCAAATTATCTAAGAGCAGAAAATTAATTAAGGAGAGTCCACATGCTCAGTTATTAGAAATTATAATTTTAAAGATGTGTCAAAAACATGAAAAATGCATATGACATAATATGAGATGAAAAGTGGAGACACATTGATTCCAAATACATAAAAATGTGTGTGC	4543968	4544180	TTATTAGAAATTA	TTATTAGAAATTA	|||||||||||||	'============='	13	0	0	0	chr7:4544068-4544080
[truncated: 545 more rows]

[truncated: 2 more sheets: Mor-i1-1, Mor-i8-1]
